# Supplementary material for: Mass Spectrometric Comparison of HPV-Positive and HPV-Negative Oropharyngeal Cancer
Source: Cancers (Basel). 2020 Jun 11;12(6):1531. doi: 10.3390/cancers12061531 (PMC7352546; doi:10.3390/cancers12061531)
Supplement: Supplementary file 1 [file cancers-12-01531-s001.zip]

Archive with 3 entries (2 files):
- cancers-829216-suppl-XML/
- cancers-829216-suppl-XML/cancers-829216-Figures S1-S5 and Table S2.pdf
- cancers-829216-suppl-XML/cancers-829216-Table S1.xlsx
