# Supplementary material for: Mass Spectrometric Comparison of HPV-Positive and HPV-Negative Oropharyngeal Cancer
Source: Cancers (Basel). 2020 Jun 11;12(6):1531. doi: 10.3390/cancers12061531 (PMC7352546; doi:10.3390/cancers12061531)
Supplement: Supplementary file 1 [file cancers-12-01531-s001.zip › cancers-829216-suppl-XML/cancers-829216-Table S1.xlsx]

## Sheet: SupplTable 1 All Proteins
UniProt accessions (Majority protein IDs)	Protein names	Gene names	Boruta Score 8vs9	Log 2 fc 8vs9	P value (unadj.)	SPACER	Number of proteins	Peptides	Razor + unique peptides	Unique peptides	SPACER	UP HPV-pos 1	UP HPV-pos 2	UP HPV-pos 3	UP HPV-pos 4	UP HPV-pos 5	UP HPV-pos 6	UP HPV-pos 7	UP HPV-pos 8	UP HPV-neg 1	UP HPV-neg 2	UP HPV-neg 3	UP HPV-neg 4	UP HPV-neg 5	UP HPV-neg 6	UP HPV-neg 7	UP HPV-neg 8	UP HPV-neg 9	Sequence coverage [%]	Q-value	Score	SPACER	Valid values p	Valid values n	Valid values p or n 75%	2-fold change	P < 0.05	Valid, Log2fc and significant	-Log10 Student's T-test p-value p_n	Student's T-test Difference Log10 p_n	SPACER	LFQ intensity HPV-pos 1	LFQ intensity HPV-pos 2	LFQ intensity HPV-pos 3	LFQ intensity HPV-pos 4	LFQ intensity HPV-pos 5	LFQ intensity HPV-pos 6	LFQ intensity HPV-pos 7	LFQ intensity HPV-pos 8
P49736	DNA replication licensing factor MCM2	MCM2	200	2.8231	0.000235084		1	10	10	10		5	6	9	2	3	8	8	4	0	5	5	2	1	1	0	2	0	16.8	0	28.546		8	6	TRUE	TRUE	TRUE	TRUE	3.62878	0.849838		8035700	6147900	11819000	1795000	4033000	8944700	7718200	3731800
Q8TEM1	Nuclear pore membrane glycoprotein 210	NUP210	200	1.3284	0.000260505		1	2	2	2		1	2	2	1	0	1	1	1	0	0	0	0	0	0	0	0	0	1.4	0.0011377	3.606		7	0	TRUE	TRUE	TRUE	TRUE	3.58418	0.399887		703870	558580	1328100	674920	0	1426200	912380	801930
Q02880	DNA topoisomerase 2-beta	TOP2B	200	1.36532	0.00405215		1	1	1	1		1	1	1	1	1	1	1	1	0	0	1	0	0	0	0	1	0	0.7	0.0043384	3.1476		8	2	TRUE	TRUE	TRUE	TRUE	2.39231	0.411001		804050	352980	848980	809380	918050	992290	1241300	626640
P42771	Cyclin-dependent kinase inhibitor 2A	CDKN2A	200	1.39816	0.00459811		2	3	3	3		2	2	1	0	2	2	1	3	0	0	0	0	0	0	0	0	0	26.3	0	6.0411		7	0	TRUE	TRUE	TRUE	TRUE	2.33742	0.420889		543670	1759300	401890	0	942740	1004000	1178800	1627700
P20700	Lamin-B1	LMNB1	200	0.862811	0.000650834		1	13	13	13		10	11	9	8	9	8	8	10	7	10	9	9	7	9	6	8	5	30.9	0	183.4		8	9	TRUE	FALSE	TRUE	FALSE	3.18653	0.259732		23686000	27522000	37771000	18270000	13545000	23466000	19480000	13149000
P61586;P08134;P62745	Transforming protein RhoA;Rho-related GTP-binding protein RhoC;Rho-related GTP-binding protein RhoB	RHOA;RHOC;RHOB	200	0.863265	0.0123922		3	2	2	2		2	2	2	2	1	1	1	2	1	1	2	2	0	2	1	1	1	13	0	8.4042		8	8	TRUE	FALSE	TRUE	FALSE	1.90685	0.259869		2202800	2391300	2063200	1628900	1786600	2066000	1918700	1823400
P16949;Q93045	Stathmin;Stathmin-2	STMN1;STMN2	196	1.04794	0.00188568		2	4	4	4		1	4	2	1	2	1	1	1	1	1	1	1	1	1	1	1	1	23.5	0	17.418		8	9	TRUE	TRUE	TRUE	TRUE	2.72453	0.315462		5807500	5425800	5816200	2430700	4075900	6084300	4297900	5506600
P61158	Actin-related protein 3	ACTR3	196	0.403766	0.00527535		3	8	8	8		8	7	8	7	8	8	7	7	7	8	8	7	6	7	7	7	7	26.3	0	86.593		8	9	TRUE	FALSE	TRUE	FALSE	2.27775	0.121546		22739000	16318000	25032000	25941000	24922000	23858000	22819000	23397000
P62987;P62979;P0CG47;P0CG48	Ubiquitin-60S ribosomal protein L40;Ubiquitin;60S ribosomal protein L40;Ubiquitin-40S ribosomal protein S27a;Ubiquitin;40S ribosomal protein S27a;Polyubiquitin-B;Ubiquitin;Polyubiquitin-C;Ubiquitin	UBA52;RPS27A;UBB;UBC	132	0.482014	0.00191479		4	7	7	7		3	5	5	5	6	5	5	6	5	5	6	4	4	5	3	5	5	41.4	0	209.89		8	9	TRUE	FALSE	TRUE	FALSE	2.71788	0.145101		108680000	120660000	97669000	69651000	76771000	87423000	87133000	69465000
P63208	S-phase kinase-associated protein 1	SKP1	72	2.0275	0.00118257		1	3	3	3		3	3	2	1	1	2	1	1	0	3	2	0	0	0	1	2	0	25.8	0	7.2921		8	4	TRUE	TRUE	TRUE	TRUE	2.92717	0.610339		2791200	1147500	2052700	2017500	2863100	2842600	1828800	1278400
Q9Y5Z4	Heme-binding protein 2	HEBP2	46	0.814153	0.0560975		1	1	1	1		1	1	1	1	1	0	1	1	0	0	0	0	0	0	0	0	1	6.3	0.0089597	2.4397		7	1	TRUE	FALSE	FALSE	FALSE	1.25106	0.245084		974940	346150	405220	1383300	822570	0	1190100	1529500
P13760;P04229;Q30154	HLA class II histocompatibility antigen, DRB1-4 beta chain;HLA class II histocompatibility antigen, DRB1-1 beta chain;HLA class II histocompatibility antigen, DR beta 5 chain	HLA-DRB1;HLA-DRB5	40	2.65301	0.00261826		4	6	6	2		0	0	1	2	2	0	0	2	0	0	0	0	0	0	0	0	0	27.1	0	16.871		8	7	TRUE	TRUE	TRUE	TRUE	2.58199	0.798635		9315600	1012400	3859800	1613100	10038000	2808100	1513100	5190800
P40121	Macrophage-capping protein	CAPG	34	0.842827	0.00268116		1	8	8	8		5	7	5	4	3	5	4	6	2	5	5	4	3	5	3	5	2	39.1	0	103.16		8	9	TRUE	FALSE	TRUE	FALSE	2.57168	0.253716		20230000	18474000	20893000	15884000	16118000	24443000	16514000	24999000
P62805	Histone H4	HIST1H4A	34	0.51632	0.0111183		1	14	14	14		10	12	13	11	10	12	14	13	12	12	10	10	14	10	9	11	12	65	0	323.31		8	9	TRUE	FALSE	TRUE	FALSE	1.95396	0.155428		580570000	719600000	783220000	565050000	597400000	916930000	1239800000	559230000
Q16778;P33778;P23527;P06899;Q8N257	Histone H2B type 2-E;Histone H2B type 1-B;Histone H2B type 1-O;Histone H2B type 1-J;Histone H2B type 3-B	HIST2H2BE;HIST1H2BB;HIST1H2BO;HIST1H2BJ;HIST3H2BB	24	0.730349	0.0109499		5	12	2	0		0	0	0	0	0	0	0	0	0	0	0	0	0	0	0	0	0	62.7	0	5.2224		8	9	TRUE	FALSE	TRUE	FALSE	1.96059	0.219857		18359000	5387700	11815000	12092000	6557600	13329000	10432000	11494000
P49441	Inositol polyphosphate 1-phosphatase	INPP1	20	1.20617	0.0419381		1	3	3	3		2	0	3	1	0	1	2	1	0	0	0	1	0	0	0	0	0	14	0	5.3569		6	1	TRUE	TRUE	TRUE	TRUE	1.37739	0.363093		1574000	0	1946600	695740	0	1138700	1772700	1220000
P33992	DNA replication licensing factor MCM5	MCM5	18	1.59628	0.00237356		1	5	5	5		3	3	5	2	3	4	4	4	1	4	4	3	0	0	1	3	0	8.7	0	11.109		8	6	TRUE	TRUE	TRUE	TRUE	2.6246	0.48053		3715400	4756100	4995300	2026000	2109200	6170600	5537300	3491100
P42704	Leucine-rich PPR motif-containing protein, mitochondrial	LRPPRC	18	-1.10763	0.0850656		1	15	15	15		1	3	8	6	3	4	1	5	4	9	6	7	5	1	6	5	6	16.3	0	45.806		8	9	TRUE	TRUE	FALSE	FALSE	1.07025	-0.333431		773580	1575300	2712900	8759500	2542500	2254800	1086500	3916500
Q14566	DNA replication licensing factor MCM6	MCM6	16	1.58589	0.0071681		1	9	9	9		1	2	8	3	0	3	3	2	1	1	3	0	0	1	0	1	1	16.3	0	27.175		7	6	TRUE	TRUE	TRUE	TRUE	2.1446	0.477401		2231900	2554000	8390700	1406600	0	3691000	3271600	1703500
P50990	T-complex protein 1 subunit theta	CCT8	14	0.451249	0.0223555		1	10	10	10		8	7	8	9	9	10	9	9	9	10	9	6	5	8	5	10	6	23.9	0	35.672		8	9	TRUE	FALSE	TRUE	FALSE	1.65061	0.135839		14065000	28070000	13858000	11739000	9962900	11227000	13107000	9095100
P42167;P42166	Lamina-associated polypeptide 2, isoforms beta/gamma;Thymopoietin;Thymopentin;Lamina-associated polypeptide 2, isoform alpha;Thymopoietin;Thymopentin	TMPO	12	1.00964	0.00554215		2	11	11	11		9	7	9	7	3	9	7	6	5	7	7	3	3	5	1	4	6	31.3	0	107.38		8	9	TRUE	TRUE	TRUE	TRUE	2.25632	0.303932		10287000	29637000	24515000	9922800	5008500	12483000	13933000	5760100
Q09028;Q16576	Histone-binding protein RBBP4;Histone-binding protein RBBP7	RBBP4;RBBP7	10	1.14551	0.00340356		2	7	7	7		3	4	7	2	4	4	3	3	3	4	1	3	3	2	1	4	1	18.4	0	23.268		8	9	TRUE	TRUE	TRUE	TRUE	2.46807	0.344833		5110700	12284000	5272800	2153900	2985500	4168000	3341200	2876500
P08195	4F2 cell-surface antigen heavy chain	SLC3A2	10	-1.56309	0.00604643		1	8	8	8		1	5	5	4	2	2	1	2	7	5	7	3	2	6	2	6	2	18.1	0	30.64		8	9	TRUE	TRUE	TRUE	TRUE	2.2185	-0.470538		1077400	5568000	5172800	9920900	4752700	2013900	1860100	1689600
P06396	Gelsolin	GSN	10	0.616497	0.0278093		2	19	19	19		11	13	13	9	10	10	10	14	10	10	10	11	11	12	11	11	11	34.8	0	301.98		8	9	TRUE	FALSE	TRUE	FALSE	1.55581	0.185584		56465000	53985000	54724000	28006000	65033000	54738000	35834000	57898000
Q14247	Src substrate cortactin	CTTN	1	-1.26743	0.0151191		1	8	8	8		2	5	7	2	2	3	1	1	5	7	7	7	3	6	4	5	1	18.9	0	98.862		8	9	TRUE	TRUE	TRUE	TRUE	1.82047	-0.381533		3629300	9971000	15583000	4106200	2903100	3922900	2301500	2717000
P25205	DNA replication licensing factor MCM3	MCM3	0	1.59902	0.0140932		1	7	7	7		5	5	7	2	4	5	6	3	3	4	4	3	1	2	1	3	0	11.9	0	20.161		8	8	TRUE	TRUE	TRUE	TRUE	1.85099	0.481353		5090000	3441700	8022900	3013300	5015600	10578000	9587600	4506100
Q14980	Nuclear mitotic apparatus protein 1	NUMA1	0	1.52468	0.0162501		1	18	18	18		6	10	16	4	4	7	3	8	1	11	2	8	3	0	5	2	2	13.5	0	56.199		8	8	TRUE	TRUE	TRUE	TRUE	1.78914	0.458975		4585700	8193000	14288000	6226300	4910600	9586000	5539000	7024100
P33993	DNA replication licensing factor MCM7	MCM7	0	1.24181	0.0280083		1	8	8	8		4	5	8	2	4	6	5	5	1	6	4	3	0	3	2	3	1	15.7	0	37.325		8	8	TRUE	TRUE	TRUE	TRUE	1.55271	0.373822		5226300	3960200	9148600	2808300	4283300	10257000	9742100	5299000
O60218	Aldo-keto reductase family 1 member B10	AKR1B10	0	-2.62772	0.0357582		2	11	11	11		0	0	2	2	0	0	0	8	1	3	11	0	5	5	4	2	3	39.2	0	205.15		3	8	TRUE	TRUE	TRUE	TRUE	1.44662	-0.791023		0	0	1297400	2645100	0	0	0	14027000
P05362	Intercellular adhesion molecule 1	ICAM1	0	1.29819	0.0374394		1	6	6	6		4	5	5	1	3	4	2	2	1	2	2	5	1	3	1	1	0	13.5	0	19.065		8	8	TRUE	TRUE	TRUE	TRUE	1.42667	0.390793		3796600	7559200	7088500	596560	2364400	4527900	3703300	933270
P08575	Receptor-type tyrosine-protein phosphatase C	PTPRC	0	1.06811	0.0420365		1	8	8	8		6	3	8	4	2	4	2	2	1	7	1	2	1	3	3	1	1	8.2	0	58.764		8	9	TRUE	TRUE	TRUE	TRUE	1.37637	0.321534		7623100	1666000	11076000	7136900	2426600	5073300	4312000	1883400
P31153	S-adenosylmethionine synthase isoform type-2	MAT2A	8	1.11108	0.018805		1	3	3	3		2	2	1	1	1	1	1	0	0	1	0	1	2	1	0	0	1	10.9	0	5.5894		7	4	TRUE	TRUE	TRUE	TRUE	1.72573	0.334468		1360600	2154600	1654800	1302700	929080	1901800	1276700	0
P55010	Eukaryotic translation initiation factor 5	EIF5	6	-1.21291	0.0161536		1	3	3	3		1	0	1	2	2	1	1	2	2	2	3	3	2	3	1	1	3	7.9	0	4.6178		6	9	TRUE	TRUE	TRUE	TRUE	1.79173	-0.365121		1578300	0	0	1274700	1361900	795240	1206300	1226900
P48643	T-complex protein 1 subunit epsilon	CCT5	6	-0.569253	0.0816889		1	7	7	7		3	4	6	5	3	4	4	5	4	6	3	3	3	7	3	3	4	22.7	0	47.381		8	9	TRUE	FALSE	FALSE	FALSE	1.08784	-0.171362		4151900	1304400	4969100	10263000	5625500	5831800	5553000	5821100
P60985	Keratinocyte differentiation-associated protein	KRTDAP	4	0	1		1	2	2	2		0	0	0	0	0	0	0	0	2	1	0	0	1	2	1	0	2	26.3	0	8.0364		0	6	FALSE	FALSE	FALSE	FALSE	-4.34294e-08	0		0	0	0	0	0	0	0	0
Q13263	Transcription intermediary factor 1-beta	TRIM28	4	0.618655	0.00143292		1	16	16	16		11	13	13	8	11	11	6	9	7	11	9	5	5	6	6	6	6	33.3	0	76.784		8	9	TRUE	FALSE	TRUE	FALSE	2.84378	0.186234		12236000	12359000	16221000	9257400	8977100	14213000	12090000	7991000
Q13158	FAS-associated death domain protein	FADD	2	-2.04761	0.0028453		1	2	2	2		0	0	2	1	0	0	0	1	1	2	2	1	0	2	1	2	0	24	0	49.987		3	7	TRUE	TRUE	TRUE	TRUE	2.54587	-0.616392		0	0	1206100	975940	0	0	0	866700
P63279	SUMO-conjugating enzyme UBC9	UBE2I	2	0.737617	0.0058932		1	2	2	2		1	1	2	2	2	1	2	2	1	2	1	2	1	1	2	1	1	13.9	0	4.6898		8	9	TRUE	FALSE	TRUE	FALSE	2.22965	0.222045		2989000	3787600	2006100	1377000	1992600	1849800	1750200	1524600
O43681	ATPase ASNA1	ASNA1	2	0.42212	0.00851028		1	2	2	2		2	1	1	1	1	1	1	2	1	2	2	2	1	2	1	1	1	7.5	0	5.9375		8	9	TRUE	FALSE	TRUE	FALSE	2.07006	0.127071		1954100	1690800	1923100	1581100	1859300	2145000	2028700	2333800
Q16555	Dihydropyrimidinase-related protein 2	DPYSL2	2	0.700652	0.0160486		1	16	16	13		8	11	10	8	10	11	9	11	4	9	3	5	7	10	7	6	4	47.9	0	134.9		8	9	TRUE	FALSE	TRUE	FALSE	1.79456	0.210917		18475000	33342000	21187000	13777000	16304000	25003000	18801000	14545000
Q9UHY1	Nuclear receptor-binding protein	NRBP1	0	-1.47772	0.0112743		1	2	2	2		0	0	0	0	0	1	0	2	0	2	2	2	1	0	2	2	1	5.8	0.0047949	3.0246		2	7	TRUE	TRUE	TRUE	TRUE	1.94791	-0.444839		0	0	0	0	0	504290	0	670400
Q86YN6	Peroxisome proliferator-activated receptor gamma coactivator 1-beta	PPARGC1B	0	-1.45686	0.018026		1	1	1	1		0	0	1	1	1	1	1	1	1	1	1	1	1	1	1	1	1	1.7	0.0051867	2.819		6	9	TRUE	TRUE	TRUE	TRUE	1.7441	-0.43856		0	0	620300	2316700	2262600	1656000	1070400	2109700
Q13838	Spliceosome RNA helicase DDX39B	DDX39B	0	0.373284	0.0265757		1	11	11	4		3	2	4	3	3	3	2	3	3	3	3	1	3	3	2	3	3	31.8	0	107.53		8	9	TRUE	FALSE	TRUE	FALSE	1.57552	0.11237		25934000	16737000	28859000	25186000	21790000	30152000	29664000	24136000
Q12955	Ankyrin-3	ANK3	0	-1.31272	0.0297053		1	2	2	2		1	0	0	1	0	1	1	0	1	1	1	1	1	1	0	0	1	1.1	0.001137	3.5996		4	7	TRUE	TRUE	TRUE	TRUE	1.52717	-0.395168		431440	0	0	900780	0	922520	1083500	0
Q86V81	THO complex subunit 4	ALYREF	0	0.680022	0.0335542		1	6	6	6		4	3	4	3	2	4	4	2	2	3	3	3	1	4	2	4	2	32.7	0	20.995		8	9	TRUE	FALSE	TRUE	FALSE	1.47425	0.204707		6064600	16809000	6407600	4016500	3695500	5296700	5216800	2787600
Q96EE3	Nucleoporin SEH1	SEH1L	0	0.897654	0.0344472		1	2	2	2		0	2	1	1	1	2	1	0	0	0	0	0	0	0	0	1	1	9.7	0	4.2183		6	2	TRUE	FALSE	TRUE	FALSE	1.46285	0.270221		0	709020	1138600	1138100	1184400	847660	1350900	0
Q6IBS0	Twinfilin-2	TWF2	0	1.3046	0.0355332		1	5	4	4		2	2	4	1	2	2	1	1	1	3	0	2	2	4	0	0	0	22.6	0	12.753		8	5	TRUE	TRUE	TRUE	TRUE	1.44937	0.392725		1711500	2284900	2321900	1724700	1228900	1945200	894350	1933800
Q00653	Nuclear factor NF-kappa-B p100 subunit;Nuclear factor NF-kappa-B p52 subunit	NFKB2	0	-1.099	0.0381204		1	2	2	2		0	0	2	0	0	1	0	1	1	0	2	1	1	1	1	0	1	4.7	0	4.0476		3	7	TRUE	TRUE	TRUE	TRUE	1.41884	-0.33083		0	0	299170	0	0	1142400	0	1520100
O15247	Chloride intracellular channel protein 2	CLIC2	0	1.10759	0.0436934		1	2	2	2		2	1	2	1	0	1	1	1	0	1	0	2	0	0	1	0	0	12.6	0	4.8572		7	3	TRUE	TRUE	TRUE	TRUE	1.35958	0.333418		1364400	889550	1351300	2167500	0	2030200	1446900	864940
Q9ULA0	Aspartyl aminopeptidase	DNPEP	0	0.9562	0.0440943		1	4	4	4		2	1	3	2	2	4	2	1	0	4	4	3	1	1	2	3	1	13.9	0	18.419		8	8	TRUE	FALSE	TRUE	FALSE	1.35562	0.287845		3730700	2321000	3336000	2130200	1535800	2298900	2601200	1390100
P13807	Glycogen [starch] synthase, muscle	GYS1	0	-1.15507	0.0475824		1	2	2	2		0	0	0	1	2	2	1	1	2	1	2	1	1	2	1	1	2	5.4	0	6.4528		5	9	TRUE	TRUE	TRUE	TRUE	1.32255	-0.34771		0	0	0	2250400	2388800	1852400	1564400	2143700
CON__P04259			0	-1.57579	0.049662		1	46	3	1		0	0	0	0	0	0	1	1	0	0	0	0	0	1	1	0	0	54.6	0	69.618		6	8	TRUE	TRUE	TRUE	TRUE	1.30398	-0.47436		589430	0	1134200	1018100	0	757840	1890000	3375200
O60762	Dolichol-phosphate mannosyltransferase subunit 1	DPM1	0	-1.05501	0.0504531		1	3	3	3		1	0	2	1	0	0	0	0	1	3	2	2	1	1	0	1	0	18.8	0	6.597		3	7	TRUE	TRUE	FALSE	FALSE	1.29711	-0.31759		589010	0	1354400	1265700	0	0	0	0
P01621	Ig kappa chain V-III region NG9		0	0.953643	0.0543052		1	4	2	2		1	1	1	1	2	0	1	0	1	1	1	0	1	0	0	1	1	47	0	6.5346		6	6	TRUE	FALSE	FALSE	FALSE	1.26516	0.287075		1632800	520410	860650	762060	1492200	0	2624600	0
Q99735	Microsomal glutathione S-transferase 2	MGST2	0	0.723773	0.0576872		1	1	1	1		1	1	1	1	1	1	1	1	1	1	1	0	1	1	0	1	1	9.5	0.0043478	3.1565		8	7	TRUE	FALSE	FALSE	FALSE	1.23892	0.217877		1099300	1117900	1702400	598010	572320	1025900	741450	454960
O75663	TIP41-like protein	TIPRL	0	-1.1396	0.0591086		1	3	3	3		0	0	1	1	0	1	1	1	1	3	1	2	1	1	1	2	2	23.5	0	13.13		5	9	TRUE	TRUE	FALSE	FALSE	1.22835	-0.343055		0	0	564490	2281300	0	2450800	2281700	2287900
P55083	Microfibril-associated glycoprotein 4	MFAP4	0	-1.05615	0.0789783		1	1	1	1		1	1	1	1	1	1	1	1	1	1	1	1	1	1	1	1	1	7.1	0	9.7039		8	9	TRUE	TRUE	FALSE	FALSE	1.10249	-0.317933		1500500	1630200	547120	4105000	7667300	2223000	1562800	5578400
Q12765	Secernin-1	SCRN1	0	-0.730608	0.0798491		1	1	1	1		1	1	1	1	1	1	1	1	1	1	1	1	1	1	1	1	1	3.9	0	5.89		8	9	TRUE	FALSE	FALSE	FALSE	1.09773	-0.219935		790070	355610	691450	2362100	1140100	1539300	1833500	1424900
P07711	Cathepsin L1;Cathepsin L1 heavy chain;Cathepsin L1 light chain	CTSL	0	-1.12559	0.0834733		1	1	1	1		1	0	1	1	1	1	1	1	1	1	1	1	1	1	1	1	0	6.9	0	22.624		6	8	TRUE	TRUE	FALSE	FALSE	1.07845	-0.338837		1061100	0	1281900	2230800	1456100	1078000	0	1829800
O95822	Malonyl-CoA decarboxylase, mitochondrial	MLYCD	0	0.999224	0.0851926		1	1	1	1		1	1	1	0	1	1	1	0	0	1	0	0	0	0	0	0	0	2.8	0.0098232	2.3466		6	1	TRUE	FALSE	FALSE	FALSE	1.0696	0.300797		1148900	4757600	1158300	0	342390	167520	395870	0
P80748	Ig lambda chain V-III region LOI		0	0.873014	0.10055		1	1	1	1		1	1	1	1	1	1	1	1	1	1	1	1	1	1	0	1	1	14.4	0	62.24		8	8	TRUE	FALSE	FALSE	FALSE	0.997619	0.262803		1202400	1565800	2677800	876180	2299900	859610	1215800	341730
Q9UEY8	Gamma-adducin	ADD3	0	0.719634	0.103674		1	2	2	2		2	0	2	1	1	2	2	1	1	1	0	1	0	0	1	1	2	3.1	0.005176	2.8003		7	6	TRUE	FALSE	FALSE	FALSE	0.984328	0.216631		1049700	0	1052000	939710	1059600	1406400	1173100	988310
Q9P000	COMM domain-containing protein 9	COMMD9	0	-0.655426	0.120063		1	1	1	1		1	1	1	1	1	0	1	1	1	1	1	1	1	1	1	1	0	8.1	0	9.5296		7	8	TRUE	FALSE	FALSE	FALSE	0.92059	-0.197303		543050	475600	567430	1022300	830830	0	1053000	938970
CON__P08730-1			0	1.50539	0.121245		1	13	3	3		1	1	1	0	1	2	2	1	2	1	1	0	1	0	0	2	2	30.7	0	12.369		7	6	TRUE	TRUE	FALSE	FALSE	0.916336	0.453168		15504000	13613000	12429000	0	5030400	14227000	4722100	4295300
CON__P07477;Q8NHM4;P07478;P07477	Putative trypsin-6;Trypsin-2;Trypsin-1;Alpha-trypsin chain 1;Alpha-trypsin chain 2	PRSS3P2;PRSS2;PRSS1	0	-1.98901	0.126165		4	1	1	1		0	0	1	0	1	0	0	1	1	1	1	1	1	0	1	0	1	8.1	0	4.182		3	7	TRUE	TRUE	FALSE	FALSE	0.899062	-0.598753		0	0	86880000	0	2334100	0	0	2674400
P42025	Beta-centractin	ACTR1B	0	0.487279	0.127643		1	3	2	2		1	1	1	2	2	2	2	2	1	2	1	2	1	1	1	1	1	19.4	0	6.6182		8	9	TRUE	FALSE	FALSE	FALSE	0.894004	0.146686		1753900	2274200	1735700	2886000	2151200	2353500	2844500	2779600
P14618	Pyruvate kinase PKM	PKM	0	0.20189	0.132422		2	27	27	27		20	22	21	19	23	20	21	24	20	20	22	21	21	21	20	22	20	47.1	0	323.31		8	9	TRUE	FALSE	FALSE	FALSE	0.87804	0.0607749		161120000	220790000	169200000	161710000	220550000	194190000	170370000	206470000
P25311	Zinc-alpha-2-glycoprotein	AZGP1	0	-1.14783	0.147866		1	2	2	2		1	1	0	1	0	1	1	1	0	1	0	1	2	2	1	1	2	11.1	0	46.167		6	7	TRUE	TRUE	FALSE	FALSE	0.830132	-0.345532		478180	431280	0	2652700	0	1863000	1654400	1201100
P15085	Carboxypeptidase A1	CPA1	0	-1.17914	0.150109		1	1	1	1		0	0	1	1	1	1	1	1	1	1	1	0	1	1	1	0	1	2.6	0.0042965	3.067		6	7	TRUE	TRUE	FALSE	FALSE	0.823593	-0.354957		0	0	332970	800700	2251900	759240	1392700	1170900
O43172	U4/U6 small nuclear ribonucleoprotein Prp4	PRPF4	0	0.365199	0.150441		1	1	1	1		1	0	1	1	1	1	1	1	1	1	1	1	1	1	1	1	1	3.1	0.0011422	3.6353		7	9	TRUE	FALSE	FALSE	FALSE	0.822635	0.109936		999600	0	970800	1098800	895530	1702800	1501500	941930
CON__P00761			0	-1.5226	0.155901		1	5	5	5		4	3	4	4	4	4	3	4	3	5	4	4	3	4	3	4	3	25.1	0	308.18		8	9	TRUE	TRUE	FALSE	FALSE	0.807151	-0.458349		77832000	33096000	808540000	7352800	20755000	15232000	10963000	208060000
Q8NDC0	MAPK-interacting and spindle-stabilizing protein-like	MAPK1IP1L	0	0.61349	0.157292		1	1	1	1		1	1	1	1	1	1	1	1	1	1	1	0	1	1	1	1	1	6.9	0	15.445		8	7	TRUE	FALSE	FALSE	FALSE	0.803293	0.184679		1405800	3412500	1548200	657540	1582900	1977100	1445600	1125900
O95399	Urotensin-2	UTS2	0	-0.615405	0.164438		1	1	1	1		1	1	1	1	1	1	1	1	1	1	1	1	1	1	1	1	1	6.5	0	6.1172		6	9	TRUE	FALSE	FALSE	FALSE	0.783998	-0.185255		1516800	0	1364000	979370	0	908260	1192400	501860
Q08426	Peroxisomal bifunctional enzyme;Enoyl-CoA hydratase/3,2-trans-enoyl-CoA isomerase;3-hydroxyacyl-CoA dehydrogenase	EHHADH	0	0.843354	0.166152		1	3	3	3		1	0	3	2	1	1	1	1	2	1	1	0	0	0	1	1	1	6.2	0	6.166		6	4	TRUE	FALSE	FALSE	FALSE	0.779496	0.253875		2002900	0	2297200	1249700	1362800	921740	0	1157000
Q9Y678	Coatomer subunit gamma-1	COPG1	0	-0.343203	0.176197		2	11	11	11		3	5	6	7	5	6	4	6	4	9	4	4	7	5	6	4	8	18.8	0	48.229		8	9	TRUE	FALSE	FALSE	FALSE	0.754001	-0.103314		4056700	2984600	5812900	7997800	4473500	4331700	6821200	4804300
O95479	GDH/6PGL endoplasmic bifunctional protein;Glucose 1-dehydrogenase;6-phosphogluconolactonase	H6PD	0	-0.890172	0.1765		1	4	4	4		1	0	3	1	0	1	1	1	0	2	1	1	3	0	3	3	1	5.9	0	7.7399		5	7	TRUE	FALSE	FALSE	FALSE	0.753255	-0.267969		2447900	0	1660700	636470	0	683660	0	749690
Q01658	Protein Dr1	DR1	0	0.556466	0.180815		1	1	1	1		1	1	1	1	1	1	0	0	1	1	1	1	0	1	0	1	0	7.4	0.0047294	2.9024		6	6	TRUE	FALSE	FALSE	FALSE	0.742766	0.167513		1170600	882720	906170	1251800	758830	1146300	0	0
P46926;Q8TDQ7	Glucosamine-6-phosphate isomerase 1;Glucosamine-6-phosphate isomerase 2	GNPDA1;GNPDA2	0	0.838006	0.183893		2	2	2	2		1	0	1	1	2	2	2	1	0	1	2	0	0	1	0	1	2	14.5	0	5.025		7	5	TRUE	FALSE	FALSE	FALSE	0.735435	0.252265		1802400	0	1016300	2053400	1416300	1673200	1737700	2026700
P52943	Cysteine-rich protein 2	CRIP2	0	0.830189	0.193932		1	4	4	4		1	2	1	2	2	2	1	2	0	1	0	2	2	2	1	1	2	24.5	0	21.112		8	7	TRUE	FALSE	FALSE	FALSE	0.71235	0.249912		5118400	5349700	5535000	2157300	3222100	1337000	665470	1781600
P52655	Transcription initiation factor IIA subunit 1;Transcription initiation factor IIA alpha chain;Transcription initiation factor IIA beta chain	GTF2A1	0	-0.562533	0.215693		1	2	2	2		2	0	2	1	2	0	1	1	1	2	1	0	1	2	1	1	2	6.1	0.004772	2.9735		6	8	TRUE	FALSE	FALSE	FALSE	0.666164	-0.169339		1805900	0	1486700	251500	1355300	0	1429700	1441200
Q15287	RNA-binding protein with serine-rich domain 1	RNPS1	0	0.411672	0.22027		1	2	2	2		1	1	1	1	2	2	1	2	1	2	1	0	2	1	1	1	1	8.9	0	7.3215		7	8	TRUE	FALSE	FALSE	FALSE	0.657044	0.123926		0	2049500	2252500	733220	980050	1575200	1316400	801770
O94874	E3 UFM1-protein ligase 1	UFL1	0	-0.640645	0.223029		1	4	4	4		3	1	3	2	0	2	2	0	2	4	1	3	2	1	1	1	2	7.2	0	9.3656		6	9	TRUE	FALSE	FALSE	FALSE	0.651639	-0.192853		1255000	679710	2084400	2187700	0	1704100	2838900	0
P12724	Eosinophil cationic protein	RNASE3	0	-0.973462	0.233668		1	2	2	2		1	1	2	2	2	2	2	2	1	2	1	0	1	2	2	2	2	16.9	0	7.1943		8	8	TRUE	FALSE	FALSE	FALSE	0.6314	-0.293041		1073300	496220	4978800	1847200	6544500	1594200	4096200	2177600
Q9H008	Phospholysine phosphohistidine inorganic pyrophosphate phosphatase	LHPP	0	-0.493096	0.245916		1	1	1	1		1	1	1	1	1	1	1	1	1	1	1	1	1	1	1	1	1	7.8	0	5.4968		8	9	TRUE	FALSE	FALSE	FALSE	0.609213	-0.148437		622870	413440	618460	1353800	1529000	1477000	1834100	716200
Q14623	Indian hedgehog protein;Indian hedgehog protein N-product;Indian hedgehog protein C-product	IHH	0	-0.288419	0.247615		1	1	1	1		1	1	1	1	1	1	1	1	1	1	1	1	1	1	1	1	1	1.9	0.0038462	3.2511		8	9	TRUE	FALSE	FALSE	FALSE	0.606222	-0.0868227		14360000	25510000	9097300	21043000	9886700	28586000	18818000	10032000
P11245	Arylamine N-acetyltransferase 2	NAT2	0	0.446464	0.268402		1	1	1	1		1	1	1	1	1	1	1	1	1	1	1	1	1	1	1	1	1	3.4	0.0088977	2.3759		8	9	TRUE	FALSE	FALSE	FALSE	0.571214	0.134399		2320400	2945100	3555500	1606900	2365300	2876200	5089100	2238500
P67812	Signal peptidase complex catalytic subunit SEC11A	SEC11A	0	-0.470001	0.285166		1	2	2	2		1	1	1	2	1	2	1	1	2	2	2	1	2	2	0	1	1	10.6	0	5.2242		7	8	TRUE	FALSE	FALSE	FALSE	0.544903	-0.141484		1164700	97533	1006900	1071000	0	653340	1081500	588560
CON__P02584			0	0.407067	0.309865		1	4	2	2		2	1	2	2	2	1	1	1	1	2	1	1	1	0	2	1	2	27.1	0	15.712		8	8	TRUE	FALSE	FALSE	FALSE	0.508828	0.122539		3041500	3723700	3370900	3406500	3016800	4548200	6132200	3890900
Q10471	Polypeptide N-acetylgalactosaminyltransferase 2;Polypeptide N-acetylgalactosaminyltransferase 2 soluble form	GALNT2	0	0.521491	0.311449		1	2	2	2		0	0	1	1	1	1	2	1	0	2	2	1	1	0	1	1	1	5.8	0.0071685	2.6594		6	7	TRUE	FALSE	FALSE	FALSE	0.506613	0.156985		0	0	1031600	2109600	1312200	997490	1005400	1545700
Q99653	Calcineurin B homologous protein 1	CHP1	0	0.392692	0.325024		1	2	2	2		1	1	1	0	1	2	1	1	2	1	0	0	1	1	1	1	1	14.4	0.004712	2.8887		7	7	TRUE	FALSE	FALSE	FALSE	0.488085	0.118212		534940	885050	1441900	0	820610	1187800	1879800	2741500
P04207;P01605;P01624;P04434	Ig kappa chain V-III region CLL;Ig kappa chain V-I region Lay;Ig kappa chain V-III region POM;Ig kappa chain V-III region VH		0	-0.487962	0.325149		4	2	2	2		2	0	2	2	2	2	2	1	2	1	1	2	1	2	2	1	2	19.4	0	15.344		7	9	TRUE	FALSE	FALSE	FALSE	0.487918	-0.146891		4521200	0	1986400	2187100	2391100	1437500	2970500	1373800
Q9H237	Protein-serine O-palmitoleoyltransferase porcupine	PORCN	0	1.16004	0.325244		1	1	1	1		1	1	1	1	1	1	1	1	1	1	1	0	1	1	1	1	1	4.6	0.0047195	2.8925		8	8	TRUE	TRUE	FALSE	FALSE	0.48779	0.349208		10064000	8879400	23437000	709640	35123000	26943000	23955000	22608000
Q9UHY7	Enolase-phosphatase E1	ENOPH1	0	0.663716	0.331625		1	2	2	2		1	0	1	2	2	1	2	1	1	2	0	1	0	0	2	2	0	13	0	5.0919		7	5	TRUE	FALSE	FALSE	FALSE	0.479353	0.199798		1814700	0	1087500	1994500	1128900	1243300	2689800	2242100
O95379	Tumor necrosis factor alpha-induced protein 8	TNFAIP8	0	0.465939	0.339647		1	1	1	1		1	0	1	1	0	1	1	1	1	1	1	0	1	0	0	0	0	10.1	0	7.8609		6	4	TRUE	FALSE	FALSE	FALSE	0.468972	0.140262		348260	0	684180	2137400	0	1113500	2180200	851610
Q9Y3I0	tRNA-splicing ligase RtcB homolog	RTCB	0	0.243237	0.341945		1	13	13	13		5	5	8	6	4	8	4	6	4	9	5	4	5	4	1	6	4	35	0	32.379		8	9	TRUE	FALSE	FALSE	FALSE	0.466043	0.0732216		5111900	7333500	5533700	3936300	2419000	4750200	4969000	3047700
Q16181	Septin-7	2007-09-01	0	-0.320562	0.343474		2	6	6	6		3	3	2	3	3	3	2	3	1	3	3	2	2	3	3	3	1	17.4	0	35.567		8	9	TRUE	FALSE	FALSE	FALSE	0.464106	-0.0964989		4253800	1157500	3559000	8817300	6302200	6026100	4623800	7332800
Q53GQ0	Very-long-chain 3-oxoacyl-CoA reductase	HSD17B12	0	0.374305	0.365473		1	2	2	2		0	1	1	2	0	1	1	1	0	1	1	0	0	1	0	1	1	8.3	0.0027701	3.3371		6	5	TRUE	FALSE	FALSE	FALSE	0.437144	0.112677		0	1126000	767300	387070	0	530530	648180	738780
P13671	Complement component C6	C6	0	-0.468839	0.367263		1	2	2	2		1	0	0	1	1	2	1	1	1	1	0	2	1	1	1	1	1	4.3	0	31.338		6	8	TRUE	FALSE	FALSE	FALSE	0.435023	-0.141135		344710	0	0	1364700	736540	880120	1488300	798300
Q14728	Major facilitator superfamily domain-containing protein 10	MFSD10	0	0.402991	0.394031		1	1	1	1		1	1	0	1	1	1	1	1	0	1	0	0	0	0	1	1	0	2.9	0.0033076	3.3002		7	3	TRUE	FALSE	FALSE	FALSE	0.40447	0.121312		312310	239330	0	949740	653050	442110	812600	977610
O95837;P29992	Guanine nucleotide-binding protein subunit alpha-14;Guanine nucleotide-binding protein subunit alpha-11	GNA14;GNA11	0	0.297641	0.405008		2	1	1	1		1	1	1	1	0	1	1	1	0	0	0	1	0	0	0	0	1	5.4	0	6.6174		7	2	TRUE	FALSE	FALSE	FALSE	0.392537	0.0895988		254330	223290	455170	495330	0	709030	699760	528150
P04216	Thy-1 membrane glycoprotein	THY1	0	0.431831	0.441749		1	2	2	2		1	0	1	1	2	0	2	1	0	0	0	0	0	0	2	0	1	15.5	0	4.8123		6	2	TRUE	FALSE	FALSE	FALSE	0.354825	0.129994		707150	0	347220	260460	2289600	0	546300	1556700
Q8N163	Cell cycle and apoptosis regulator protein 2	CCAR2	0	0.222769	0.450541		1	6	6	6		2	1	5	4	1	6	3	4	3	3	2	1	5	3	2	3	3	8.2	0	17.743		8	9	TRUE	FALSE	FALSE	FALSE	0.346266	0.0670601		3293300	1266500	4153200	3236900	1211400	5427900	3457700	2332300
P55008	Allograft inflammatory factor 1	AIF1	0	0.344482	0.465173		1	1	1	1		1	1	1	1	1	1	1	1	1	1	1	1	0	1	1	1	1	13.6	0	12.063		8	8	TRUE	FALSE	FALSE	FALSE	0.332386	0.103699		1284500	554130	1529900	2546200	1978000	2343700	2140500	1723700
P56182	Ribosomal RNA processing protein 1 homolog A	RRP1	0	1.29375	0.474663		1	3	3	3		0	0	1	1	2	2	1	2	0	2	1	0	0	0	1	0	1	13.4	0	4.7196		6	4	TRUE	TRUE	FALSE	FALSE	0.323614	0.389456		0	0	37939000	32368000	16824000	13723000	35864000	37840000
Q2WGJ9	Fer-1-like protein 6	FER1L6	0	-0.433414	0.477821		1	2	2	2		0	0	1	1	0	2	2	1	2	1	0	1	2	1	1	0	2	1.5	0.0098087	2.3401		5	7	TRUE	FALSE	FALSE	FALSE	0.320735	-0.130471		0	0	1133900	806770	0	1354300	1799000	330290
P01613	Ig kappa chain V-I region Ni		0	-0.543062	0.484756		1	1	1	1		1	1	1	1	1	0	1	0	1	1	0	1	0	1	1	1	1	14.3	0	62.431		6	7	TRUE	FALSE	FALSE	FALSE	0.314477	-0.163478		1874700	748130	964990	576850	859730	0	2081500	0
CON__P01966			0	-0.934792	0.488655		1	7	2	2		1	0	1	1	1	2	1	1	1	1	1	1	1	1	0	1	1	34.5	0	5.0716		6	8	TRUE	FALSE	FALSE	FALSE	0.310998	-0.281401		0	0	1119800	5234900	6902800	45632000	9865400	5016400
Q9UHA4	Ragulator complex protein LAMTOR3	LAMTOR3	0	0.403082	0.502174		1	2	2	2		0	1	2	0	1	1	1	1	1	1	0	0	2	2	0	0	1	20.2	0	4.0911		6	5	TRUE	FALSE	FALSE	FALSE	0.299146	0.12134		0	447650	1113600	0	938550	301290	1689000	1561500
Q15185	Prostaglandin E synthase 3	PTGES3	0	-0.420902	0.507987		1	1	1	1		1	1	1	1	1	0	0	1	0	1	1	1	1	0	1	1	1	7.5	0	3.9161		6	7	TRUE	FALSE	FALSE	FALSE	0.294147	-0.126704		2064800	352450	1528300	2940800	1578600	0	0	1790600
P98088	Mucin-5AC	MUC5AC	0	0.619184	0.509673		1	4	3	3		1	1	1	0	1	1	1	1	1	1	1	1	0	1	1	1	0	2.6	0	6.005		7	7	TRUE	FALSE	FALSE	FALSE	0.292708	0.186393		7544600	1376600	5589700	0	7583300	1374000	305180	3817600
Q00872	Myosin-binding protein C, slow-type	MYBPC1	0	0.763443	0.513674		2	12	12	12		7	1	0	0	2	6	2	9	0	0	0	0	2	4	1	1	11	14.5	0	56.723		6	5	TRUE	FALSE	FALSE	FALSE	0.289313	0.229819		8626000	777180	0	0	1875700	6122700	1908700	14071000
P01031	Complement C5;Complement C5 beta chain;Complement C5 alpha chain;C5a anaphylatoxin;Complement C5 alpha chain	C5	0	0.398517	0.516561		1	1	1	1		1	0	1	1	1	1	1	1	0	1	1	1	1	1	1	1	1	0.4	0.0071575	2.6501		7	8	TRUE	FALSE	FALSE	FALSE	0.286878	0.119966		2817400	0	1263200	1583600	1434800	1334400	1930200	1117500
O43169	Cytochrome b5 type B	CYB5B	0	0.231262	0.521928		1	3	3	3		2	1	2	2	2	1	2	1	1	3	1	0	2	2	1	1	1	37.7	0	40.866		8	8	TRUE	FALSE	FALSE	FALSE	0.28239	0.0696169		1956100	1735800	2787000	2944100	3133900	3972300	3312200	2599600
Q5K4L6	Long-chain fatty acid transport protein 3	SLC27A3	0	-0.284895	0.522069		1	1	1	1		1	1	1	1	0	0	1	1	1	0	1	1	0	1	0	1	0	2.7	0.0011357	3.5751		6	5	TRUE	FALSE	FALSE	FALSE	0.282272	-0.0857621		288770	263880	456150	564790	0	0	689710	481880
Q8WWP7	GTPase IMAP family member 1	GIMAP1	0	-0.337273	0.538617		1	1	1	1		1	0	1	1	0	1	1	1	1	1	1	1	0	1	1	1	0	6.9	0	43.23		5	7	TRUE	FALSE	FALSE	FALSE	0.26872	-0.101529		563110	0	667390	1543600	0	383030	751320	0
O95372	Acyl-protein thioesterase 2	LYPLA2	0	0.359071	0.538751		1	2	2	2		1	1	1	1	1	1	1	1	1	1	1	2	0	0	1	2	1	22.1	0	14.244		8	7	TRUE	FALSE	FALSE	FALSE	0.268612	0.108091		492230	1335800	1110100	3281700	1557200	1410800	2181700	2060200
Q6XQN6	Nicotinate phosphoribosyltransferase	NAPRT	0	-0.354194	0.557177		1	3	3	3		1	1	1	3	1	1	0	0	1	2	2	0	2	2	1	1	2	8.9	0	18.574		6	8	TRUE	FALSE	FALSE	FALSE	0.254007	-0.106623		1126100	2781200	1580800	4358800	1057300	2709600	0	0
P01617;P01614;P06309;P06310	Ig kappa chain V-II region TEW;Ig kappa chain V-II region Cum;Ig kappa chain V-II region GM607;Ig kappa chain V-II region RPMI 6410		0	0.212531	0.558031		4	1	1	1		1	1	1	1	1	1	1	1	1	1	1	1	1	1	1	1	1	11.5	0	6.2416		8	9	TRUE	FALSE	FALSE	FALSE	0.253342	0.0639783		2983800	4150600	3315000	1077000	1269700	1248000	2141500	627700
Q14108	Lysosome membrane protein 2	SCARB2	0	0.321466	0.566151		1	3	3	3		2	2	1	3	3	2	0	1	2	1	1	0	2	2	0	1	2	10.7	0	5.1426		7	7	TRUE	FALSE	FALSE	FALSE	0.247068	0.0967708		878620	2890900	1650700	1553700	2115500	1160200	0	989580
P63316	Troponin C, slow skeletal and cardiac muscles	TNNC1	0	0.549429	0.576616		1	3	3	3		1	0	0	1	1	2	1	2	0	0	0	0	2	3	0	2	3	25.5	0	70.76		6	4	TRUE	FALSE	FALSE	FALSE	0.239113	0.165394		2475800	0	0	1249300	2944300	4697900	2737900	5013200
P35858	Insulin-like growth factor-binding protein complex acid labile subunit	IGFALS	0	-0.290037	0.587428		1	1	1	1		1	1	0	1	1	1	1	1	0	0	0	1	1	0	0	1	0	2.6	0.0074963	2.4831		7	3	TRUE	FALSE	FALSE	FALSE	0.231046	-0.0873097		287540	179060	0	1189000	572580	300450	562170	590630
Q96ST3	Paired amphipathic helix protein Sin3a	SIN3A	0	0.251932	0.588962		1	1	1	1		1	0	1	1	1	0	1	1	0	1	1	0	0	0	0	1	0	1	0.0052029	2.8354		6	3	TRUE	FALSE	FALSE	FALSE	0.229913	0.0758391		536700	0	799620	1557000	820240	0	811620	714390
P01777;P01766	Ig heavy chain V-III region TEI;Ig heavy chain V-III region BRO		0	0.397859	0.605138		2	1	1	1		1	1	0	1	1	1	1	1	0	1	1	1	0	1	0	0	1	16	0	48.118		7	5	TRUE	FALSE	FALSE	FALSE	0.218146	0.119767		4709200	3240200	0	585470	783640	982330	785740	641190
O00422	Histone deacetylase complex subunit SAP18	SAP18	0	-0.329205	0.614058		1	1	1	1		1	0	1	0	1	1	1	1	1	0	1	1	1	1	1	1	1	10.5	0.0011331	3.565		6	8	TRUE	FALSE	FALSE	FALSE	0.21179	-0.0991005		1221300	0	1890200	0	1073000	2836100	1784900	1699900
P57088	Transmembrane protein 33	TMEM33	0	-0.289819	0.615148		1	1	1	1		0	1	1	1	1	1	1	1	1	1	1	1	0	0	1	1	0	4.9	0.00057176	3.6435		6	6	TRUE	FALSE	FALSE	FALSE	0.21102	-0.0872443		0	132300	475560	679400	0	731400	1514500	850520
Q9HCD5	Nuclear receptor coactivator 5	NCOA5	0	-0.22438	0.620581		1	1	1	1		0	0	1	1	1	1	1	1	1	1	1	1	0	1	1	1	0	3.1	0	13.794		6	7	TRUE	FALSE	FALSE	FALSE	0.207202	-0.0675451		0	0	844420	1099000	856290	1296400	1001800	585960
Q9NR99	Matrix-remodeling-associated protein 5	MXRA5	0	-0.350926	0.624966		1	6	6	6		0	2	1	1	6	1	1	2	1	1	0	6	1	1	4	4	1	3.4	0	25.543		7	8	TRUE	FALSE	FALSE	FALSE	0.204143	-0.105639		0	2358800	1512700	2647200	15359000	2551800	4911500	2513400
P07686	Beta-hexosaminidase subunit beta;Beta-hexosaminidase subunit beta chain B;Beta-hexosaminidase subunit beta chain A	HEXB	0	-0.282287	0.643667		1	2	2	2		1	1	2	0	1	0	1	1	0	2	1	1	0	0	0	1	2	5.8	0	3.894		6	5	TRUE	FALSE	FALSE	FALSE	0.191339	-0.0849768		456360	505730	1104400	0	1462000	0	1265300	1407000
P21964	Catechol O-methyltransferase	COMT	0	-0.175992	0.645172		1	1	1	1		1	0	1	1	1	1	1	1	1	1	1	1	1	1	1	1	1	5.9	0.0043057	3.086		7	9	TRUE	FALSE	FALSE	FALSE	0.190325	-0.0529788		1084900	0	995470	1462700	1105800	1408900	1519300	1205400
CON__Q5XQN5			0	0.272629	0.645875		1	24	1	0		0	0	0	0	0	0	0	0	0	0	0	0	0	0	0	0	0	33.3	0	57.272		8	9	TRUE	FALSE	FALSE	FALSE	0.189851	0.0820696		4562700	5680900	15967000	6765000	19318000	6660500	37160000	7157800
Q96EY1	DnaJ homolog subfamily A member 3, mitochondrial	DNAJA3	0	-0.241076	0.648823		1	1	1	1		0	0	1	1	1	1	1	1	1	1	1	1	1	1	0	1	0	4.8	0	40.451		6	7	TRUE	FALSE	FALSE	FALSE	0.187874	-0.072571		0	0	381040	585920	153920	391390	592900	393500
P68371	Tubulin beta-4B chain	TUBB4B	0	0.103408	0.660013		5	20	5	1		1	0	1	1	1	1	0	1	0	1	1	1	1	1	1	1	1	52.4	0	152.61		8	9	TRUE	FALSE	FALSE	FALSE	0.180447	0.0311289		36579000	49082000	43189000	43960000	42348000	66568000	42120000	51773000
P84074;P61601;P37235	Neuron-specific calcium-binding protein hippocalcin;Neurocalcin-delta;Hippocalcin-like protein 1	HPCA;NCALD;HPCAL1	0	-0.155605	0.666434		3	1	1	1		1	0	1	1	1	1	1	1	1	1	1	1	1	1	1	1	1	4.1	0	4.8053		7	9	TRUE	FALSE	FALSE	FALSE	0.176243	-0.0468417		782540	0	837740	832000	877500	1010000	1453600	574850
P04208;P01699;P01700	Ig lambda chain V-I region WAH;Ig lambda chain V-I region VOR;Ig lambda chain V-I region HA		0	0.193781	0.667031		3	2	2	2		1	0	2	1	1	1	1	1	1	1	1	1	0	1	0	2	1	27.5	0	8.2268		7	7	TRUE	FALSE	FALSE	FALSE	0.175854	0.058334		1837300	0	2561300	874340	1049300	895490	776230	606480
Q9H8H3	Methyltransferase-like protein 7A	METTL7A	0	-0.279144	0.669726		1	2	2	2		1	0	2	1	1	1	1	1	1	2	0	1	1	1	1	1	1	11.9	0	19.196		6	8	TRUE	FALSE	FALSE	FALSE	0.174103	-0.0840309		0	0	2242400	1829400	1146400	1637300	1869100	820010
O15382	Branched-chain-amino-acid aminotransferase, mitochondrial	BCAT2	0	0.275389	0.673706		1	2	2	2		2	0	1	2	0	2	2	2	0	2	2	1	0	0	0	1	2	5.6	0	6.3225		6	5	TRUE	FALSE	FALSE	FALSE	0.17153	0.0829002		2048700	0	724370	1350100	0	2540600	1382800	1494800
Q8WWY3	U4/U6 small nuclear ribonucleoprotein Prp31	PRPF31	0	-0.325859	0.675828		1	4	4	4		1	1	1	3	0	2	3	0	2	3	2	2	0	1	2	3	0	12.4	0	7.6337		6	7	TRUE	FALSE	FALSE	FALSE	0.170164	-0.0980932		1214000	540460	1319800	2215200	0	1956500	2703700	0
Q9P035	Very-long-chain (3R)-3-hydroxyacyl-CoA dehydratase 3	HACD3	0	-0.097933	0.702399		1	2	2	2		1	1	1	1	1	1	1	1	1	1	1	1	1	1	0	1	1	9.7	0	7.6209		8	8	TRUE	FALSE	FALSE	FALSE	0.153416	-0.0294808		1657400	933470	1439300	2136000	1287900	1665200	2381000	1650300
Q9H8S9;Q7L9L4	MOB kinase activator 1A;MOB kinase activator 1B	MOB1A;MOB1B	0	0.206421	0.710806		2	2	2	2		1	1	1	1	1	2	1	0	0	1	0	1	1	1	1	1	0	8.3	0	3.7983		7	6	TRUE	FALSE	FALSE	FALSE	0.148249	0.0621389		1287600	1084300	1190300	940840	754540	1605400	401660	0
Q9NVA2	Septin-11	2011-09-01	0	0.190703	0.712259		1	3	3	2		0	1	1	0	0	1	0	0	0	0	0	1	0	1	0	1	0	9.1	0	6.5088		7	8	TRUE	FALSE	FALSE	FALSE	0.147362	0.0574072		1823300	899670	1368100	0	1691800	2069400	1000900	1224100
Q9UKS6	Protein kinase C and casein kinase substrate in neurons protein 3	PACSIN3	0	-0.392243	0.717688		1	2	2	2		0	1	0	2	1	1	0	1	1	0	2	1	1	2	0	2	1	5.9	0	6.1007		5	7	TRUE	FALSE	FALSE	FALSE	0.144064	-0.118077		0	6616600	0	2868700	5021400	10447000	0	4473300
Q9C0B1	Alpha-ketoglutarate-dependent dioxygenase FTO	FTO	0	-0.134352	0.7208		1	1	1	1		0	0	1	1	1	1	1	1	1	1	1	1	0	1	1	1	1	3.8	0	6.5044		6	8	TRUE	FALSE	FALSE	FALSE	0.142185	-0.040444		0	0	200440	672120	319800	577230	525830	324140
O14880	Microsomal glutathione S-transferase 3	MGST3	0	0.167798	0.731		1	2	2	2		0	0	1	1	1	1	2	1	0	2	1	0	2	1	1	1	1	17.8	0	6.8479		6	7	TRUE	FALSE	FALSE	FALSE	0.136083	0.0505123		0	0	929850	1197000	1384100	1011700	1022100	1519400
Q9UBI6	Guanine nucleotide-binding protein G(I)/G(S)/G(O) subunit gamma-12	GNG12	0	0.0858531	0.736017		1	1	1	1		1	1	1	1	1	1	1	1	1	1	1	1	1	1	1	1	1	22.2	0	9.5378		8	9	TRUE	FALSE	FALSE	FALSE	0.133112	0.0258444		2700800	1342300	2647600	3195600	3085000	3500100	2782200	2889800
P42126	Enoyl-CoA delta isomerase 1, mitochondrial	ECI1	0	-0.210524	0.747481		1	2	2	2		2	2	2	0	0	2	2	0	2	2	1	0	2	1	1	1	1	9.3	0	6.6728		5	8	TRUE	FALSE	FALSE	FALSE	0.1264	-0.0633741		2737700	1504600	2215500	0	0	2548000	2192200	0
O43823	A-kinase anchor protein 8	AKAP8	0	-0.138626	0.759979		1	1	1	1		0	0	1	1	1	1	1	1	1	1	1	0	1	1	0	1	1	2.9	0	12.404		6	7	TRUE	FALSE	FALSE	FALSE	0.119199	-0.0417305		0	0	763490	891520	670870	705920	596700	433190
Q96SN8	CDK5 regulatory subunit-associated protein 2	CDK5RAP2	0	0.319187	0.769059		1	2	2	2		1	0	1	1	0	1	1	0	0	1	1	1	1	1	2	0	1	1.1	0.0047594	2.9578		5	7	TRUE	FALSE	FALSE	FALSE	0.11404	0.096085		5678300	0	14171000	2097800	0	6345800	1913600	0
O60890	Oligophrenin-1	OPHN1	0	-0.278933	0.771681		1	1	1	1		1	1	1	1	1	1	1	0	0	1	1	1	1	1	1	1	1	1.6	0.0089241	2.3974		7	8	TRUE	FALSE	FALSE	FALSE	0.112562	-0.0839672		5259400	4184500	2382600	2992400	8949800	21898000	24740000	0
Q8WU39	Marginal zone B- and B1-cell-specific protein	MZB1	0	0.303598	0.772199		1	6	6	6		5	4	4	4	1	4	5	0	4	5	0	4	4	2	2	5	4	41.3	0	73.228		7	8	TRUE	FALSE	FALSE	FALSE	0.112271	0.091392		21844000	11843000	29379000	22772000	1943000	19027000	37068000	0
P45378	Troponin T, fast skeletal muscle	TNNT3	0	0.310033	0.772913		1	2	2	2		2	1	0	1	2	0	1	2	1	0	0	0	2	2	0	1	2	13	0	39.437		6	5	TRUE	FALSE	FALSE	FALSE	0.111869	0.0933292		5135300	559600	0	1999500	5336700	0	2934000	11809000
O14979	Heterogeneous nuclear ribonucleoprotein D-like	HNRNPDL	0	0.0795903	0.773895		1	5	4	4		4	1	4	4	4	4	4	3	2	4	3	3	2	2	3	2	3	15	0	21.061		8	9	TRUE	FALSE	FALSE	FALSE	0.111318	0.0239591		5900400	3091300	9534400	5475400	4587900	5459500	4498800	3360300
P01594;P80362;P01609;P01608;P01607;P01600;P01599;P01593	Ig kappa chain V-I region AU;Ig kappa chain V-I region WAT;Ig kappa chain V-I region Scw;Ig kappa chain V-I region Roy;Ig kappa chain V-I region Rei;Ig kappa chain V-I region Hau;Ig kappa chain V-I region Gal;Ig kappa chain V-I region AG		0	0.189936	0.80227		8	2	2	1		0	0	0	0	0	0	0	0	0	0	0	0	0	0	0	0	0	31.5	0	60.74		8	7	TRUE	FALSE	FALSE	FALSE	0.0956795	0.0571764		6331300	9621500	1934600	843380	374430	1065400	964050	670070
Q15019	Septin-2	2002-09-01	0	-0.0346616	0.81846		1	8	8	8		4	5	5	7	5	7	5	7	4	7	6	5	4	5	5	7	3	40.7	0	33.549		8	9	TRUE	FALSE	FALSE	FALSE	0.0870028	-0.0104342		7855300	7053700	8654100	12687000	13990000	12397000	9196200	10989000
O00148	ATP-dependent RNA helicase DDX39A	DDX39A	0	-0.0655385	0.822079		1	9	2	2		2	1	2	2	2	2	2	2	2	2	2	2	1	1	2	2	2	23.2	0	13.34		8	9	TRUE	FALSE	FALSE	FALSE	0.0850866	-0.0197291		1631500	1154100	2836100	3257100	2351800	4260300	5602100	2040300
Q9BUL8	Programmed cell death protein 10	PDCD10	0	-0.100692	0.823745		1	1	1	1		1	1	1	1	0	1	1	0	1	0	1	1	1	1	1	1	0	5.7	0	3.6901		6	7	TRUE	FALSE	FALSE	FALSE	0.0842074	-0.0303114		816310	533300	928970	1085900	0	1347000	1081100	0
Q13867	Bleomycin hydrolase	BLMH	0	-0.113596	0.829161		1	1	1	1		1	1	1	1	1	1	1	1	1	1	1	1	1	0	1	1	1	2.4	0.0011403	3.6264		8	8	TRUE	FALSE	FALSE	FALSE	0.0813612	-0.0341957		1722800	631790	877210	2840500	2643600	1822900	3014700	1952600
P06319;P06318	Ig lambda chain V-VI region EB4;Ig lambda chain V-VI region WLT		0	-0.0923085	0.844362		2	2	2	2		1	0	1	1	0	2	1	1	1	0	1	0	1	1	0	1	1	33.6	0	6.0922		6	6	TRUE	FALSE	FALSE	FALSE	0.0734715	-0.0277876		1190400	0	1969700	391600	0	755930	628950	626120
Q9HC16	DNA dC->dU-editing enzyme APOBEC-3G	APOBEC3G	0	-0.119184	0.861876		1	1	1	1		1	0	1	1	1	1	0	1	1	1	1	1	1	1	1	1	1	3.1	0.0066907	2.7074		6	9	TRUE	FALSE	FALSE	FALSE	0.0645552	-0.035878		2630700	0	3153800	1077700	2150000	1133500	0	1501700
P01623;P01620;P04206;P01622	Ig kappa chain V-III region WOL;Ig kappa chain V-III region SIE;Ig kappa chain V-III region GOL;Ig kappa chain V-III region Ti		0	0.0765257	0.872526		4	4	1	1		1	1	1	1	1	1	1	1	1	1	1	1	1	1	1	1	1	45.9	0	71.323		8	9	TRUE	FALSE	FALSE	FALSE	0.0592218	0.0230365		7397200	6747500	5119500	2414200	2145300	1600500	3054600	993660
Q9UHD8	Septin-9	2009-09-01	0	0.0249942	0.873767		1	9	9	9		4	5	6	4	3	3	3	5	5	5	4	4	2	4	4	5	3	19.8	0	32.127		8	9	TRUE	FALSE	FALSE	FALSE	0.0586045	0.00752399		4532100	4400800	6014900	5885100	5329700	5442000	5381900	2891800
Q9UKK9	ADP-sugar pyrophosphatase	NUDT5	0	-0.0699775	0.883574		1	2	2	2		2	2	2	1	0	1	0	2	2	2	0	1	2	2	0	1	1	13.7	0	6.7488		6	7	TRUE	FALSE	FALSE	FALSE	0.0537569	-0.0210653		1860300	2265900	1123700	988930	0	1189600	0	1441800
Q9BRX8	Redox-regulatory protein FAM213A	FAM213A	0	-0.0732987	0.88807		1	2	2	2		2	1	2	2	1	2	2	2	1	2	2	0	1	2	1	1	2	11.4	0.0022409	3.4517		8	8	TRUE	FALSE	FALSE	FALSE	0.0515526	-0.0220651		991200	376910	1430700	3623500	1002500	1748700	1452800	1386200
P18136;P18135	Ig kappa chain V-III region HIC;Ig kappa chain V-III region HAH		0	0.0551128	0.888431		2	5	5	0		0	0	0	0	0	0	0	0	0	0	0	0	0	0	0	0	0	41.9	0	184.05		8	9	TRUE	FALSE	FALSE	FALSE	0.0513762	0.0165906		19981000	6320600	22833000	13644000	12901000	7555500	16287000	3987900
P23297	Protein S100-A1	S100A1	0	-0.10341	0.9116		1	2	2	2		1	1	1	1	2	2	1	2	1	1	0	0	2	2	0	2	2	38.3	0	93.93		8	6	TRUE	FALSE	FALSE	FALSE	0.0401956	-0.0311295		2544600	622270	455020	1319200	3101900	3512100	2604200	12411000
Q969X5	Endoplasmic reticulum-Golgi intermediate compartment protein 1	ERGIC1	0	0.0575054	0.924906		1	3	3	3		1	2	1	2	0	1	2	1	1	2	0	1	3	0	0	2	2	15.9	0	4.9311		7	6	TRUE	FALSE	FALSE	FALSE	0.0339024	0.0173109		499750	830030	1277200	1681900	0	1402700	2425400	1491300
P48506	Glutamate--cysteine ligase catalytic subunit	GCLC	0	0.0656487	0.926431		1	6	6	6		3	1	1	2	0	1	4	0	1	0	6	0	2	2	1	1	1	11.5	0	10.311		6	7	TRUE	FALSE	FALSE	FALSE	0.0331869	0.0197622		2000500	941170	1314000	1318900	0	900040	1694800	0
Q9P1F3	Costars family protein ABRACL	ABRACL	0	-0.0236604	0.931425		1	1	1	1		1	1	1	1	1	1	1	1	1	1	1	1	1	1	1	1	1	19.8	0	15.087		8	9	TRUE	FALSE	FALSE	FALSE	0.0308521	-0.0071225		5735700	4014100	4739200	7378100	3631300	8583200	7293400	3267300
CON__P02769			0	0.0124557	0.952572		1	16	13	13		10	11	11	10	10	12	11	10	11	11	11	11	10	11	10	10	11	25.7	0	172.94		8	9	TRUE	FALSE	FALSE	FALSE	0.0211024	0.00374954		30576000	40642000	20971000	29548000	20101000	49959000	29425000	18463000
Q15746	Myosin light chain kinase, smooth muscle;Myosin light chain kinase, smooth muscle, deglutamylated form	MYLK	0	-0.0230699	0.956192		1	2	2	2		1	1	1	1	0	1	1	1	1	1	0	1	2	1	1	1	1	1.1	0.0070707	2.5726		7	8	TRUE	FALSE	FALSE	FALSE	0.0194551	-0.00694472		838580	1176300	570600	128670	0	640170	841460	573580
Q9Y3B4	Splicing factor 3B subunit 6	SF3B6	0	-0.0219048	0.957255		1	2	2	2		2	1	2	2	1	1	1	1	1	2	1	1	1	0	1	2	1	20.8	0	4.129		8	8	TRUE	FALSE	FALSE	FALSE	0.0189724	-0.00659399		994200	351110	1418700	1459600	1416800	1812400	2184800	1536900
Q9GZM8;Q9NXR1	Nuclear distribution protein nudE-like 1;Nuclear distribution protein nudE homolog 1	NDEL1;NDE1	0	-0.0144306	0.974328		2	1	1	1		1	1	0	1	0	1	1	1	1	0	1	0	0	1	1	1	0	3.5	0.0051626	2.7699		6	5	TRUE	FALSE	FALSE	FALSE	0.011295	-0.00434405		336530	238050	0	1179800	0	792110	967490	728040
P23083	Ig heavy chain V-I region V35		0	-0.0240551	0.974472		1	1	1	1		1	0	1	0	1	1	1	1	0	0	1	1	1	1	0	1	1	10.3	0	4.3526		6	6	TRUE	FALSE	FALSE	FALSE	0.0112306	-0.0072413		5741800	0	1037900	0	841670	448200	836610	279850
Q9Y696	Chloride intracellular channel protein 4	CLIC4	0	-0.0219101	0.976951		1	2	2	2		0	2	1	0	1	1	1	1	1	1	0	1	0	0	0	1	0	9.1	0	12.56		6	4	TRUE	FALSE	FALSE	FALSE	0.0101271	-0.00659559		0	1367300	839870	0	2690600	1287300	715530	1168400
CON__Q6IFX2			0	0	1		1	25	1	1		0	0	0	0	0	0	0	0	0	0	0	0	0	0	0	0	0	32.7	1	-2		0	0	FALSE	FALSE	FALSE	FALSE	-4.34294e-08	0		0	0	0	0	0	0	0	0
O75153	Clustered mitochondria protein homolog	CLUH	0	0	1		1	1	1	1		0	0	0	0	0	0	0	0	0	0	1	0	0	0	0	0	0	1.4	0	4.1526		0	0	FALSE	FALSE	FALSE	FALSE	-4.34294e-08	0		0	0	0	0	0	0	0	0
P04430	Ig kappa chain V-I region BAN		0	0	1		1	1	1	1		0	0	0	0	0	0	0	0	0	0	0	0	0	0	0	0	0	16.7	0	6.0195		0	0	FALSE	FALSE	FALSE	FALSE	-4.34294e-08	0		0	0	0	0	0	0	0	0
P47895	Aldehyde dehydrogenase family 1 member A3	ALDH1A3	0	0	1		1	4	4	4		0	0	0	0	0	0	0	0	0	0	0	0	0	0	0	0	0	9.8	0	7.6362		0	0	FALSE	FALSE	FALSE	FALSE	-4.34294e-08	0		0	0	0	0	0	0	0	0
P50440	Glycine amidinotransferase, mitochondrial	GATM	0	0	1		1	1	1	1		0	0	0	0	0	0	1	0	0	0	0	0	0	0	0	0	0	3.5	0.0089508	2.424		0	0	FALSE	FALSE	FALSE	FALSE	-4.34294e-08	0		0	0	0	0	0	0	0	0
Q16539	Mitogen-activated protein kinase 14	MAPK14	0	0	1		1	1	1	1		0	0	0	0	0	0	0	0	0	0	0	0	0	0	0	0	0	4.2	0	3.9206		0	0	FALSE	FALSE	FALSE	FALSE	-4.34294e-08	0		0	0	0	0	0	0	0	0
Q8NFJ5	Retinoic acid-induced protein 3	GPRC5A	0	0	1		1	1	1	1		0	0	0	0	0	0	0	0	0	0	0	0	0	0	0	0	0	3.6	0	8.1903		0	0	FALSE	FALSE	FALSE	FALSE	-4.34294e-08	0		0	0	0	0	0	0	0	0
Q9HC07	Transmembrane protein 165	TMEM165	0	0	1		1	1	1	1		0	0	0	0	0	0	0	0	0	0	0	0	0	0	0	0	0	5.6	0.0070636	2.5716		0	0	FALSE	FALSE	FALSE	FALSE	-4.34294e-08	0		0	0	0	0	0	0	0	0
Q9NRD8;Q9NRD9	Dual oxidase 2;Dual oxidase 1	DUOX2;DUOX1	0	0	1		2	2	2	2		0	0	0	0	0	0	0	0	0	0	0	0	0	0	0	0	0	1.9	0	4.418		0	0	FALSE	FALSE	FALSE	FALSE	-4.34294e-08	0		0	0	0	0	0	0	0	0
Q9UKR3	Kallikrein-13	KLK13	0	0	1		1	1	1	1		0	0	0	0	0	0	0	0	0	0	0	0	0	0	0	0	0	5.8	0.0051573	2.7559		0	0	FALSE	FALSE	FALSE	FALSE	-4.34294e-08	0		0	0	0	0	0	0	0	0
A6NMZ7	Collagen alpha-6(VI) chain	COL6A6	0	0	1		1	1	1	1		0	0	1	0	0	0	0	0	0	0	0	0	0	0	0	0	0	1.1	0	4.633		1	0	FALSE	FALSE	FALSE	FALSE	-4.34294e-08	0		0	0	1422900	0	0	0	0	0
A8MVU1;P14598;A6NI72	Putative neutrophil cytosol factor 1C;Neutrophil cytosol factor 1;Putative neutrophil cytosol factor 1B	NCF1C;NCF1;NCF1B	0	0	1		3	2	2	2		0	1	1	1	1	0	0	0	0	2	0	0	0	0	0	0	0	10.7	0.0042849	3.04		4	1	FALSE	FALSE	FALSE	FALSE	-4.34294e-08	0		0	488710	1002300	1082800	640640	0	0	0
B1AK53	Espin	ESPN	0	0	1		1	1	1	1		1	0	1	0	1	0	0	1	0	1	1	0	1	0	0	0	1	1.3	0.0071247	2.6255		4	4	FALSE	FALSE	FALSE	FALSE	-4.34294e-08	0		925910	0	549780	0	487750	0	0	287990
B3EWG6;B3EWG5;B3EWG4;B3EWG3	Protein FAM25G;Protein FAM25C;Putative protein FAM25BP;Protein FAM25A	FAM25G;FAM25C;FAM25BP;FAM25A	0	0	1		4	1	1	1		0	0	0	0	0	0	0	0	1	0	0	0	0	1	0	0	0	25.8	0	3.7909		0	2	FALSE	FALSE	FALSE	FALSE	-4.34294e-08	0		0	0	0	0	0	0	0	0
CON__P08727			0	0	1		3	30	1	1		0	1	1	0	0	1	1	0	0	1	0	0	0	0	0	1	1	77.2	0	11.052		4	3	FALSE	FALSE	FALSE	FALSE	-4.34294e-08	0		0	1780700	3951700	0	0	3953400	1083400	0
CON__P19001			0	0	1		1	10	1	1		0	0	0	0	0	0	0	0	1	0	0	0	0	0	1	0	0	20.8	1	-2		0	2	FALSE	FALSE	FALSE	FALSE	-4.34294e-08	0		0	0	0	0	0	0	0	0
CON__P50446			0	0	1		1	22	1	1		0	0	0	0	0	0	0	1	0	0	0	0	1	0	0	1	1	30	0	5.3085		1	3	FALSE	FALSE	FALSE	FALSE	-4.34294e-08	0		0	0	0	0	0	0	0	4718700
CON__Q3ZBD7			0	0	1		1	9	3	3		0	0	1	0	0	1	1	0	1	1	0	0	0	1	1	1	1	21.4	0.0042804	3.0371		1	3	FALSE	FALSE	FALSE	FALSE	-4.34294e-08	0		0	0	0	0	0	1512300	0	0
CON__Q8BGZ7			0	0	1		1	14	1	1		0	0	1	1	1	0	0	1	0	0	0	0	0	1	1	0	0	17.2	0.0046973	2.8692		3	2	FALSE	FALSE	FALSE	FALSE	-4.34294e-08	0		0	0	3472900	1681600	1883600	0	0	0
CON__Q8VED5			0	0	1		1	9	1	0		0	0	0	0	0	0	0	0	0	0	0	0	0	0	0	0	0	13	0	6.3498		0	1	FALSE	FALSE	FALSE	FALSE	-4.34294e-08	0		0	0	0	0	0	0	0	0
CON__Q922U2			0	0	1		1	18	1	1		0	0	0	0	0	0	1	1	1	0	0	0	1	1	0	0	0	24.7	1	-2		2	3	FALSE	FALSE	FALSE	FALSE	-4.34294e-08	0		0	0	0	0	0	0	574940	388870
O00115	Deoxyribonuclease-2-alpha	DNASE2	0	0	1		1	1	1	1		0	1	1	0	0	0	0	0	0	0	0	0	0	0	0	0	0	3.3	0.0093412	2.3489		2	0	FALSE	FALSE	FALSE	FALSE	-4.34294e-08	0		0	1426600	529340	0	0	0	0	0
O00204	Sulfotransferase family cytosolic 2B member 1	SULT2B1	0	0	1		1	4	4	4		0	0	0	1	0	0	0	0	0	1	0	0	0	3	0	0	0	13.4	0	5.7018		1	2	FALSE	FALSE	FALSE	FALSE	-4.34294e-08	0		0	0	0	1046600	0	0	0	0
O00267	Transcription elongation factor SPT5	SUPT5H	0	0	1		1	2	2	2		0	1	2	0	0	1	1	0	0	1	0	0	0	0	0	0	0	3.3	0	5.9354		4	0	FALSE	FALSE	FALSE	FALSE	-4.34294e-08	0		0	1201100	728110	0	0	1045200	1829300	0
O00469	Procollagen-lysine,2-oxoglutarate 5-dioxygenase 2	PLOD2	0	0	1		1	2	2	2		0	0	0	0	2	0	0	0	0	0	0	0	0	0	1	0	0	3.1	0	4.2817		1	1	FALSE	FALSE	FALSE	FALSE	-4.34294e-08	0		0	0	0	0	1772000	0	0	0
O00499	Myc box-dependent-interacting protein 1	BIN1	0	0	1		1	3	3	3		2	1	0	1	0	0	0	3	0	0	1	2	2	0	0	3	1	8.3	0	9.686		4	5	FALSE	FALSE	FALSE	FALSE	-4.34294e-08	0		782290	3825800	0	1336300	0	0	0	1327400
O00534	von Willebrand factor A domain-containing protein 5A	VWA5A	0	0	1		1	2	2	2		1	0	2	0	1	0	0	1	0	1	0	0	1	0	1	0	0	3.1	0.0022272	3.3963		4	3	FALSE	FALSE	FALSE	FALSE	-4.34294e-08	0		410770	0	745880	0	776750	0	0	1189200
O00560	Syntenin-1	SDCBP	0	0	1		1	1	1	1		0	0	1	0	0	0	0	1	0	0	0	0	0	0	0	0	0	6	0.0047544	2.9386		2	0	FALSE	FALSE	FALSE	FALSE	-4.34294e-08	0		0	0	310370	0	0	0	0	381000
O00584	Ribonuclease T2	RNASET2	0	0	1		1	1	1	1		1	0	0	0	0	0	0	1	0	1	0	1	0	0	0	0	0	6.6	0	3.7611		2	2	FALSE	FALSE	FALSE	FALSE	-4.34294e-08	0		377760	0	0	0	0	0	0	638220
O14498	Immunoglobulin superfamily containing leucine-rich repeat protein	ISLR	0	0	1		1	2	2	2		0	1	0	0	2	0	0	2	1	0	0	2	1	0	1	1	0	6.1	0	5.5282		3	5	FALSE	FALSE	FALSE	FALSE	-4.34294e-08	0		0	201160	0	0	2627100	0	0	1714800
O14684	Prostaglandin E synthase	PTGES	0	0	1		1	1	1	1		0	0	1	0	0	1	1	0	0	0	0	0	1	0	1	0	0	6.6	0	3.795		3	2	FALSE	FALSE	FALSE	FALSE	-4.34294e-08	0		0	0	721070	0	0	482230	265250	0
O14958	Calsequestrin-2	CASQ2	0	0	1		1	2	2	2		2	1	0	0	1	0	0	2	0	0	0	0	0	1	0	1	2	6.8	0	5.7255		4	3	FALSE	FALSE	FALSE	FALSE	-4.34294e-08	0		1193000	347380	0	0	2803200	0	0	3709200
O15069	NAC-alpha domain-containing protein 1	NACAD	0	0	1		1	1	1	1		0	0	1	0	1	0	0	0	0	0	0	0	0	0	0	0	0	0.8	0.0051921	2.826		2	0	FALSE	FALSE	FALSE	FALSE	-4.34294e-08	0		0	0	1040100	0	540390	0	0	0
O15162	Phospholipid scramblase 1	PLSCR1	0	0	1		1	1	1	1		0	0	1	1	1	1	1	0	1	0	1	1	0	1	0	1	0	6.3	0	5.0244		5	5	FALSE	FALSE	FALSE	FALSE	-4.34294e-08	0		0	0	396730	1596000	780700	1847600	1058000	0
O15296	Arachidonate 15-lipoxygenase B	ALOX15B	0	0	1		1	5	5	5		0	0	0	0	0	0	0	0	0	0	0	0	1	0	0	0	0	9.9	0	8.4365		0	1	FALSE	FALSE	FALSE	FALSE	-4.34294e-08	0		0	0	0	0	0	0	0	0
O15335	Chondroadherin	CHAD	0	0	1		1	1	1	1		0	0	0	0	0	0	0	0	0	0	0	0	0	0	0	0	1	5.3	0.0043716	3.2077		0	1	FALSE	FALSE	FALSE	FALSE	-4.34294e-08	0		0	0	0	0	0	0	0	0
O15540	Fatty acid-binding protein, brain	FABP7	0	0	1		1	5	5	5		0	1	0	1	0	0	0	0	0	0	0	5	0	0	0	0	0	54.5	0	55.322		2	1	FALSE	FALSE	FALSE	FALSE	-4.34294e-08	0		0	367090	0	210920	0	0	0	0
O43264	Centromere/kinetochore protein zw10 homolog	ZW10	0	0	1		1	1	1	1		0	1	1	0	0	0	1	1	1	1	1	0	0	0	1	1	0	1.7	0.0066804	2.6909		3	4	FALSE	FALSE	FALSE	FALSE	-4.34294e-08	0		0	382930	469510	0	0	0	1078400	0
O43504	Ragulator complex protein LAMTOR5	LAMTOR5	0	0	1		1	1	1	1		1	0	0	0	1	1	0	1	0	1	0	0	1	0	1	0	1	15.4	0.0070105	2.5102		4	4	FALSE	FALSE	FALSE	FALSE	-4.34294e-08	0		1041800	0	0	0	947060	601470	0	1085000
O43633	Charged multivesicular body protein 2a	CHMP2A	0	0	1		1	1	1	1		0	1	1	0	0	0	0	0	0	0	0	0	0	0	0	0	0	8.1	0.0070493	2.5485		2	0	FALSE	FALSE	FALSE	FALSE	-4.34294e-08	0		0	1099500	1385000	0	0	0	0	0
O43829	Zinc finger and BTB domain-containing protein 14	ZBTB14	0	0	1		1	1	1	1		0	0	1	0	0	0	0	1	1	1	1	0	1	0	0	1	0	4.5	0.0047219	2.8929		2	5	FALSE	FALSE	FALSE	FALSE	-4.34294e-08	0		0	0	12528000	0	0	0	0	3690300
O60216	Double-strand-break repair protein rad21 homolog	RAD21	0	0	1		1	2	2	2		0	2	1	0	0	0	0	0	0	0	0	0	0	0	0	0	0	3.6	0.005211	2.8504		2	0	FALSE	FALSE	FALSE	FALSE	-4.34294e-08	0		0	1001800	1758600	0	0	0	0	0
O60547	GDP-mannose 4,6 dehydratase	GMDS	0	0	1		1	1	1	1		0	0	0	0	0	1	1	0	0	1	0	0	1	0	0	1	1	5.1	0	4.7813		1	3	FALSE	FALSE	FALSE	FALSE	-4.34294e-08	0		0	0	0	0	0	974180	0	0
O60662	Kelch-like protein 41	KLHL41	0	0	1		1	2	2	2		1	0	0	0	1	0	0	2	0	0	0	0	1	1	0	1	1	4.8	0.0093504	2.3525		3	4	FALSE	FALSE	FALSE	FALSE	-4.34294e-08	0		480680	0	0	0	482540	0	0	1878900
O60684;O15131;P52294	Importin subunit alpha-7;Importin subunit alpha-6;Importin subunit alpha-5;Importin subunit alpha-5, N-terminally processed	KPNA6;KPNA5;KPNA1	0	0	1		3	1	1	1		0	0	0	0	0	1	0	1	0	0	0	0	0	0	0	1	0	2.6	0.0042895	3.0419		2	1	FALSE	FALSE	FALSE	FALSE	-4.34294e-08	0		0	0	0	0	0	564500	0	579260
O60841	Eukaryotic translation initiation factor 5B	EIF5B	0	0	1		1	1	1	1		0	0	1	0	0	0	1	0	0	1	0	1	0	1	0	1	1	1.6	0	5.6865		2	5	FALSE	FALSE	FALSE	FALSE	-4.34294e-08	0		0	0	636310	0	0	0	1080700	0
O60936	Nucleolar protein 3	NOL3	0	0	1		1	2	2	2		0	0	0	0	0	0	0	0	0	0	1	0	0	0	0	0	2	17.4	0	4.6545		0	2	FALSE	FALSE	FALSE	FALSE	-4.34294e-08	0		0	0	0	0	0	0	0	0
O75391	Sperm-associated antigen 7	SPAG7	0	0	1		1	1	1	1		0	0	0	0	0	0	0	0	0	1	1	0	0	0	0	1	0	10.1	0	4.5604		0	3	FALSE	FALSE	FALSE	FALSE	-4.34294e-08	0		0	0	0	0	0	0	0	0
O75822	Eukaryotic translation initiation factor 3 subunit J	EIF3J	0	0	1		1	1	1	1		0	0	1	0	0	0	1	0	0	1	0	0	0	0	0	0	0	4.3	0.0071319	2.6283		2	1	FALSE	FALSE	FALSE	FALSE	-4.34294e-08	0		0	0	148330	0	0	0	159470	0
O75923	Dysferlin	DYSF	0	0	1		1	4	3	3		0	0	1	0	1	0	0	2	0	0	0	0	0	0	0	1	0	2.4	0	6.2778		1	1	FALSE	FALSE	FALSE	FALSE	-4.34294e-08	0		0	0	0	0	0	0	0	541840
O94985	Calsyntenin-1;Soluble Alc-alpha;CTF1-alpha	CLSTN1	0	0	1		1	1	1	1		0	0	0	0	0	0	0	0	1	0	0	0	0	0	0	1	0	1.8	0	4.0524		0	2	FALSE	FALSE	FALSE	FALSE	-4.34294e-08	0		0	0	0	0	0	0	0	0
O95169	NADH dehydrogenase [ubiquinone] 1 beta subcomplex subunit 8, mitochondrial	NDUFB8	0	0	1		1	2	2	2		0	0	2	0	1	0	1	0	0	1	0	0	0	1	0	0	0	11.3	0.0052002	2.831		3	2	FALSE	FALSE	FALSE	FALSE	-4.34294e-08	0		0	0	619210	0	227640	0	690060	0
O95319	CUGBP Elav-like family member 2	CELF2	0	0	1		1	1	1	1		0	0	0	1	0	0	0	0	0	0	0	1	0	0	0	0	0	3.1	0.0051894	2.8221		1	1	FALSE	FALSE	FALSE	FALSE	-4.34294e-08	0		0	0	0	1241500	0	0	0	0
O95340	Bifunctional 3-phosphoadenosine 5-phosphosulfate synthase 2;Sulfate adenylyltransferase;Adenylyl-sulfate kinase	PAPSS2	0	0	1		1	3	3	3		1	0	0	0	0	1	1	0	0	1	0	2	0	0	0	1	2	7.8	0	12.76		3	4	FALSE	FALSE	FALSE	FALSE	-4.34294e-08	0		549860	0	0	0	0	1528700	1652800	0
O95361	Tripartite motif-containing protein 16	TRIM16	0	0	1		2	4	4	4		0	0	1	0	0	0	0	0	1	1	0	0	1	2	0	0	0	11.7	0	7.4386		1	3	FALSE	FALSE	FALSE	FALSE	-4.34294e-08	0		0	0	694960	0	0	0	0	0
O95470	Sphingosine-1-phosphate lyase 1	SGPL1	0	0	1		1	2	2	2		0	0	2	2	0	0	0	1	1	1	0	1	0	1	0	1	0	6.7	0	5.7169		3	5	FALSE	FALSE	FALSE	FALSE	-4.34294e-08	0		0	0	847990	1928300	0	0	0	2272200
O95881	Thioredoxin domain-containing protein 12	TXNDC12	0	0	1		1	2	2	2		1	0	1	0	1	0	0	1	0	1	1	1	1	0	0	0	1	16.9	0.0022459	3.4791		1	3	FALSE	FALSE	FALSE	FALSE	-4.34294e-08	0		0	0	483220	0	0	0	0	0
P00326	Alcohol dehydrogenase 1C	ADH1C	0	0	1		1	3	1	1		0	0	1	0	0	0	0	0	0	0	0	0	0	0	0	0	0	10.4	0.0038504	3.2533		1	0	FALSE	FALSE	FALSE	FALSE	-4.34294e-08	0		0	0	716960	0	0	0	0	0
P01034	Cystatin-C	CST3	0	0	1		1	1	1	1		0	0	0	0	0	0	0	0	0	0	0	0	1	1	0	0	1	11	0	4.0553		0	3	FALSE	FALSE	FALSE	FALSE	-4.34294e-08	0		0	0	0	0	0	0	0	0
P01133	Pro-epidermal growth factor;Epidermal growth factor	EGF	0	0	1		1	1	1	1		0	0	0	1	0	0	1	1	0	1	0	1	0	1	0	1	0	0.9	0.007014	2.5221		3	4	FALSE	FALSE	FALSE	FALSE	-4.34294e-08	0		0	0	0	3213900	0	0	2842100	1194300
P01591	Immunoglobulin J chain	IGJ	0	0	1		1	2	2	2		1	0	1	1	0	0	0	0	0	1	1	0	1	1	0	1	2	12.6	0	7.0225		3	6	FALSE	FALSE	FALSE	FALSE	-4.34294e-08	0		1194400	0	1277700	1022300	0	0	0	0
P01596;P01598	Ig kappa chain V-I region CAR;Ig kappa chain V-I region EU		0	0	1		2	1	1	1		1	1	1	0	0	1	0	1	0	1	1	1	1	1	0	1	0	16.8	0	19.169		5	6	FALSE	FALSE	FALSE	FALSE	-4.34294e-08	0		1464000	1523000	1318400	0	0	474970	0	295250
P01610	Ig kappa chain V-I region WEA		0	0	1		1	2	1	1		0	0	1	0	0	0	0	0	0	1	0	1	0	0	0	0	0	30.6	1	-2		1	2	FALSE	FALSE	FALSE	FALSE	-4.34294e-08	0		0	0	756560	0	0	0	0	0
P01611	Ig kappa chain V-I region Wes		0	0	1		1	1	1	1		1	1	0	1	0	0	0	0	0	0	0	0	0	1	0	0	0	16.7	0	4.2316		3	1	FALSE	FALSE	FALSE	FALSE	-4.34294e-08	0		563850	818270	0	415830	0	0	0	0
P01619	Ig kappa chain V-III region B6		0	0	1		1	1	1	1		1	0	0	1	1	0	1	0	0	0	0	0	1	1	0	0	0	14.8	0.0011338	3.5721		4	2	FALSE	FALSE	FALSE	FALSE	-4.34294e-08	0		1205900	0	0	781270	724200	0	937140	0
P01714	Ig lambda chain V-III region SH		0	0	1		1	1	1	1		1	1	1	0	0	0	0	0	1	0	0	1	0	1	0	0	0	16.7	0	18.622		3	3	FALSE	FALSE	FALSE	FALSE	-4.34294e-08	0		2968400	1009500	803700	0	0	0	0	0
P01717	Ig lambda chain V-IV region Hil		0	0	1		1	1	1	1		1	1	1	0	0	0	0	0	0	1	0	1	0	1	0	0	1	17.8	0	10.81		3	4	FALSE	FALSE	FALSE	FALSE	-4.34294e-08	0		1135400	2366100	1854000	0	0	0	0	0
P01764	Ig heavy chain V-III region 23	IGHV3-23	0	0	1		1	1	1	1		0	0	0	0	0	0	0	0	0	0	0	1	0	0	0	0	0	9.4	0	15.483		0	1	FALSE	FALSE	FALSE	FALSE	-4.34294e-08	0		0	0	0	0	0	0	0	0
P01765;P01779;P01776;P01774	Ig heavy chain V-III region TIL;Ig heavy chain V-III region TUR;Ig heavy chain V-III region WAS;Ig heavy chain V-III region POM		0	0	1		4	1	1	1		1	1	1	1	0	1	0	0	0	1	0	1	0	1	0	0	1	16.5	0	71.906		5	4	FALSE	FALSE	FALSE	FALSE	-4.34294e-08	0		1149600	1659400	1390400	813890	0	872610	0	0
P01772	Ig heavy chain V-III region KOL		0	0	1		1	1	1	1		0	0	1	0	0	0	0	0	0	0	0	0	0	0	0	0	1	12.7	0	11.053		0	1	FALSE	FALSE	FALSE	FALSE	-4.34294e-08	0		0	0	0	0	0	0	0	0
P01781	Ig heavy chain V-III region GAL		0	0	1		1	1	1	1		0	0	0	0	0	0	0	0	1	0	0	1	0	0	0	1	0	9.5	0	10.264		0	3	FALSE	FALSE	FALSE	FALSE	-4.34294e-08	0		0	0	0	0	0	0	0	0
P01909	HLA class II histocompatibility antigen, DQ alpha 1 chain	HLA-DQA1	0	0	1		1	1	1	1		0	0	1	1	0	0	0	1	0	0	0	1	0	0	0	1	0	5.5	0.00057143	3.639		3	2	FALSE	FALSE	FALSE	FALSE	-4.34294e-08	0		0	0	1729300	1159100	0	0	0	1136400
P02462	Collagen alpha-1(IV) chain;Arresten	COL4A1	0	0	1		1	1	1	1		0	0	0	1	1	0	0	0	1	1	1	1	1	0	0	0	1	1	0.0071429	2.6352		2	6	FALSE	FALSE	FALSE	FALSE	-4.34294e-08	0		0	0	0	587340	1422900	0	0	0
P02765	Alpha-2-HS-glycoprotein;Alpha-2-HS-glycoprotein chain A;Alpha-2-HS-glycoprotein chain B	AHSG	0	0	1		1	1	1	1		0	1	0	0	0	0	0	1	0	0	0	0	1	1	0	0	0	5.4	0	5.9717		2	2	FALSE	FALSE	FALSE	FALSE	-4.34294e-08	0		0	424040	0	0	0	0	0	720740
P04271	Protein S100-B	S100B	0	0	1		1	2	2	2		1	0	2	1	0	2	0	1	0	1	0	0	2	0	2	0	1	32.6	0	10.588		5	4	FALSE	FALSE	FALSE	FALSE	-4.34294e-08	0		1234100	0	524440	1399900	0	1910000	0	1296800
P06311	Ig kappa chain V-III region IARC/BL41		0	0	1		1	1	1	1		1	0	1	0	0	0	0	0	0	0	0	0	0	0	0	0	0	12.5	0.0043173	3.1017		2	0	FALSE	FALSE	FALSE	FALSE	-4.34294e-08	0		744400	0	1191300	0	0	0	0	0
P07093	Glia-derived nexin	SERPINE2	0	0	1		1	1	1	1		0	0	0	0	0	0	0	1	0	0	0	1	0	0	0	0	0	4.5	0	6.2048		1	1	FALSE	FALSE	FALSE	FALSE	-4.34294e-08	0		0	0	0	0	0	0	0	204790
P07204	Thrombomodulin	THBD	0	0	1		1	1	1	1		0	0	0	0	0	0	0	1	0	0	1	0	0	0	0	0	0	3.5	0	7.7136		1	1	FALSE	FALSE	FALSE	FALSE	-4.34294e-08	0		0	0	0	0	0	0	0	634890
P07327;P00325	Alcohol dehydrogenase 1A;Alcohol dehydrogenase 1B	ADH1A;ADH1B	0	0	1		2	4	4	2		0	0	0	1	0	1	0	1	0	1	0	2	1	0	0	1	1	10.7	0	15.471		4	5	FALSE	FALSE	FALSE	FALSE	-4.34294e-08	0		0	0	891250	5784700	0	1877700	0	940510
P07357	Complement component C8 alpha chain	C8A	0	0	1		1	2	2	2		1	0	0	0	1	1	1	1	0	1	0	2	1	1	0	2	1	7.4	0	9.17		5	6	FALSE	FALSE	FALSE	FALSE	-4.34294e-08	0		862050	0	0	0	1377800	817620	1683400	1061800
P07358	Complement component C8 beta chain	C8B	0	0	1		1	1	1	1		0	0	0	1	1	1	1	1	1	1	0	1	0	1	1	1	1	1.9	0.0089374	2.4082		4	6	FALSE	FALSE	FALSE	FALSE	-4.34294e-08	0		0	0	0	561460	871160	525080	181830	0
P08648	Integrin alpha-5;Integrin alpha-5 heavy chain;Integrin alpha-5 light chain	ITGA5	0	0	1		1	1	1	1		0	0	0	0	0	0	0	1	0	0	0	1	0	0	0	1	0	2.6	0	3.8966		1	2	FALSE	FALSE	FALSE	FALSE	-4.34294e-08	0		0	0	0	0	0	0	0	1061400
P09619	Platelet-derived growth factor receptor beta	PDGFRB	0	0	1		1	1	1	1		0	1	0	0	1	0	0	0	0	0	0	0	0	0	0	1	1	1.5	0	7.0314		2	2	FALSE	FALSE	FALSE	FALSE	-4.34294e-08	0		0	182710	0	0	748100	0	0	0
P09917	Arachidonate 5-lipoxygenase	ALOX5	0	0	1		1	1	1	1		1	0	0	1	0	1	0	0	1	0	1	1	1	0	0	1	0	2.5	1	-2		3	5	FALSE	FALSE	FALSE	FALSE	-4.34294e-08	0		662890	0	0	2566100	0	2360400	0	0
P0DJI8	Serum amyloid A-1 protein;Amyloid protein A;Serum amyloid protein A(2-104);Serum amyloid protein A(3-104);Serum amyloid protein A(2-103);Serum amyloid protein A(2-102);Serum amyloid protein A(4-101)	SAA1	0	0	1		2	3	3	3		0	0	0	0	0	0	3	0	0	0	1	0	0	3	0	0	0	40.2	0	34.233		1	2	FALSE	FALSE	FALSE	FALSE	-4.34294e-08	0		0	0	0	0	0	0	12971000	0
P0DMP2;P0DJJ0;O75044;Q7Z6B7	SLIT-ROBO Rho GTPase-activating protein 2B;SLIT-ROBO Rho GTPase-activating protein 2C;SLIT-ROBO Rho GTPase-activating protein 2;SLIT-ROBO Rho GTPase-activating protein 1	SRGAP2B;SRGAP2C;SRGAP2;SRGAP1	0	0	1		4	1	1	1		0	0	0	0	0	1	1	0	0	1	1	1	0	1	0	1	0	2.6	0.0070994	2.5921		2	5	FALSE	FALSE	FALSE	FALSE	-4.34294e-08	0		0	0	0	0	0	285770	1213900	0
P12273	Prolactin-inducible protein	PIP	0	0	1		1	3	3	3		0	0	0	0	0	0	0	0	0	1	0	0	3	0	0	0	0	26.7	0	9.0253		0	2	FALSE	FALSE	FALSE	FALSE	-4.34294e-08	0		0	0	0	0	0	0	0	0
P13284	Gamma-interferon-inducible lysosomal thiol reductase	IFI30	0	0	1		1	1	1	1		1	0	1	0	0	0	0	0	0	1	0	0	0	1	0	0	1	7.6	0.0042712	3.029		2	3	FALSE	FALSE	FALSE	FALSE	-4.34294e-08	0		1122500	0	563500	0	0	0	0	0
P13805	Troponin T, slow skeletal muscle	TNNT1	0	0	1		1	5	5	5		3	0	0	0	1	1	0	3	0	0	0	0	0	2	0	0	5	23	0	14.435		4	2	FALSE	FALSE	FALSE	FALSE	-4.34294e-08	0		2409000	0	0	0	720750	408670	0	3803700
P15259	Phosphoglycerate mutase 2	PGAM2	0	0	1		1	2	1	1		0	0	0	0	0	0	0	1	0	0	0	0	0	0	0	0	0	16.2	0	5.5529		1	0	FALSE	FALSE	FALSE	FALSE	-4.34294e-08	0		0	0	0	0	0	0	0	2019700
P15927	Replication protein A 32 kDa subunit	RPA2	0	0	1		1	2	2	2		2	1	2	0	1	2	0	0	1	1	1	1	0	0	0	1	1	10.4	0	6.8931		5	6	FALSE	FALSE	FALSE	FALSE	-4.34294e-08	0		1233700	2938000	1353600	0	842120	946360	0	0
P15941	Mucin-1;Mucin-1 subunit alpha;Mucin-1 subunit beta	MUC1	0	0	1		1	1	1	1		1	1	0	0	0	0	0	0	0	0	0	0	0	0	0	0	0	1.4	0	3.7371		2	0	FALSE	FALSE	FALSE	FALSE	-4.34294e-08	0		426260	2036400	0	0	0	0	0	0
P16989;Q9Y2T7	Y-box-binding protein 3;Y-box-binding protein 2	YBX3;YBX2	0	0	1		2	5	1	1		0	1	1	0	0	0	0	0	0	0	1	0	1	0	0	0	0	16.1	0.0070316	2.5399		2	2	FALSE	FALSE	FALSE	FALSE	-4.34294e-08	0		0	1165500	1076400	0	0	0	0	0
P17900	Ganglioside GM2 activator;Ganglioside GM2 activator isoform short	GM2A	0	0	1		1	1	1	1		1	0	1	1	0	1	0	0	0	1	0	0	0	0	0	0	0	10.4	0	3.6821		4	1	FALSE	FALSE	FALSE	FALSE	-4.34294e-08	0		304320	0	666500	1039400	0	554940	0	0
P19838	Nuclear factor NF-kappa-B p105 subunit;Nuclear factor NF-kappa-B p50 subunit	NFKB1	0	0	1		1	2	2	2		0	1	1	0	1	2	0	0	0	1	0	1	0	0	1	1	0	4	0.0047518	2.9379		4	4	FALSE	FALSE	FALSE	FALSE	-4.34294e-08	0		0	1798800	1782200	0	1169000	1709700	0	0
P20036	HLA class II histocompatibility antigen, DP alpha 1 chain	HLA-DPA1	0	0	1		1	1	1	1		1	0	1	0	0	0	1	0	1	1	0	1	1	1	0	0	0	4.6	0.004315	3.1014		2	4	FALSE	FALSE	FALSE	FALSE	-4.34294e-08	0		0	0	2460300	0	0	0	864990	0
P21589	5-nucleotidase	NT5E	0	0	1		1	1	1	1		0	0	0	0	0	0	0	0	0	1	0	1	0	0	0	0	0	4.2	0	7.1735		0	2	FALSE	FALSE	FALSE	FALSE	-4.34294e-08	0		0	0	0	0	0	0	0	0
P22059;Q969R2	Oxysterol-binding protein 1;Oxysterol-binding protein 2	OSBP;OSBP2	0	0	1		2	2	2	2		0	1	1	2	0	1	0	2	0	2	1	1	1	0	0	0	0	3.6	0	3.9855		5	4	FALSE	FALSE	FALSE	FALSE	-4.34294e-08	0		0	1226200	1604000	994330	0	1159500	0	992780
P22830	Ferrochelatase, mitochondrial	FECH	0	0	1		1	2	2	2		0	0	1	0	0	0	1	1	0	2	0	1	0	0	0	0	1	9	0.0022359	3.4389		3	3	FALSE	FALSE	FALSE	FALSE	-4.34294e-08	0		0	0	691820	0	0	0	652220	878170
P22897	Macrophage mannose receptor 1	MRC1	0	0	1		1	2	2	2		0	0	0	0	0	0	0	2	0	0	0	0	0	1	0	0	0	2.4	0.0070743	2.5751		1	1	FALSE	FALSE	FALSE	FALSE	-4.34294e-08	0		0	0	0	0	0	0	0	1400700
P25189	Myelin protein P0	MPZ	0	0	1		1	3	3	3		0	0	0	0	0	0	0	3	1	0	0	0	3	0	0	1	1	12.1	0	8.8974		1	4	FALSE	FALSE	FALSE	FALSE	-4.34294e-08	0		0	0	0	0	0	0	0	5761900
P26358	DNA (cytosine-5)-methyltransferase 1	DNMT1	0	0	1		1	3	3	3		0	0	3	1	1	1	2	0	0	1	1	0	0	1	0	1	0	2.5	0	8.6522		4	4	FALSE	FALSE	FALSE	FALSE	-4.34294e-08	0		0	0	1320700	1166300	0	652550	1141200	0
P26572	Alpha-1,3-mannosyl-glycoprotein 2-beta-N-acetylglucosaminyltransferase	MGAT1	0	0	1		1	1	1	1		0	0	1	1	0	0	1	1	0	1	0	1	0	0	0	1	0	3.1	0.0070886	2.5885		3	2	FALSE	FALSE	FALSE	FALSE	-4.34294e-08	0		0	0	689400	0	0	0	962850	871050
P28907	ADP-ribosyl cyclase/cyclic ADP-ribose hydrolase 1	CD38	0	0	1		1	1	1	1		0	0	1	0	0	1	0	0	0	1	0	0	1	0	0	0	0	4.3	0.0098039	2.3305		2	2	FALSE	FALSE	FALSE	FALSE	-4.34294e-08	0		0	0	1037300	0	0	411250	0	0
P29033	Gap junction beta-2 protein	GJB2	0	0	1		1	1	1	1		0	0	0	0	0	0	0	0	0	1	0	0	0	0	0	0	0	6.6	0	3.6775		0	1	FALSE	FALSE	FALSE	FALSE	-4.34294e-08	0		0	0	0	0	0	0	0	0
P29218	Inositol monophosphatase 1	IMPA1	0	0	1		1	1	1	1		1	0	0	1	0	0	0	1	0	1	1	0	0	0	0	0	1	8.3	0.0093781	2.3641		3	3	FALSE	FALSE	FALSE	FALSE	-4.34294e-08	0		1078900	0	0	1310000	0	0	0	1049300
P29466	Caspase-1;Caspase-1 subunit p20;Caspase-1 subunit p10	CASP1	0	0	1		1	1	1	1		1	0	1	1	0	1	1	0	0	1	0	1	0	0	0	0	1	4.5	0	3.9681		5	3	FALSE	FALSE	FALSE	FALSE	-4.34294e-08	0		533220	0	723160	1838700	0	898330	487080	0
P29622	Kallistatin	SERPINA4	0	0	1		1	2	2	2		0	0	0	0	0	0	1	1	0	1	0	2	0	0	2	2	0	5.6	0	4.753		2	4	FALSE	FALSE	FALSE	FALSE	-4.34294e-08	0		0	0	0	0	0	0	774800	1017000
P30711	Glutathione S-transferase theta-1	GSTT1	0	0	1		1	2	2	2		0	0	0	0	1	2	1	0	0	1	0	0	0	0	0	0	1	13.3	0.0066667	2.687		3	2	FALSE	FALSE	FALSE	FALSE	-4.34294e-08	0		0	0	0	0	893460	1370400	1556300	0
P31415	Calsequestrin-1	CASQ1	0	0	1		1	3	3	3		2	2	0	0	1	1	0	3	0	1	0	0	2	3	0	2	2	12.1	0	28.25		5	5	FALSE	FALSE	FALSE	FALSE	-4.34294e-08	0		5429200	1252800	0	0	2358600	1348600	0	14642000
P35080	Profilin-2	PFN2	0	0	1		1	3	3	3		1	1	0	0	1	0	0	1	2	0	3	0	1	0	0	0	1	25	0	6.1631		4	4	FALSE	FALSE	FALSE	FALSE	-4.34294e-08	0		848840	944970	0	0	1280700	0	0	1190600
P35610	Sterol O-acyltransferase 1	SOAT1	0	0	1		1	1	1	1		0	0	0	0	0	0	0	0	0	1	0	0	0	0	0	0	0	2.9	0	3.9875		0	1	FALSE	FALSE	FALSE	FALSE	-4.34294e-08	0		0	0	0	0	0	0	0	0
P36873	Serine/threonine-protein phosphatase PP1-gamma catalytic subunit	PPP1CC	0	0	1		1	6	1	1		0	1	0	0	0	1	0	1	0	1	0	1	0	0	0	0	0	17.6	0.0042781	3.033		3	2	FALSE	FALSE	FALSE	FALSE	-4.34294e-08	0		0	1638200	0	0	0	834290	0	877950
P40855	Peroxisomal biogenesis factor 19	PEX19	0	0	1		1	1	1	1		0	0	0	0	0	0	1	0	0	0	1	0	0	0	0	0	0	5	0	5.1626		1	1	FALSE	FALSE	FALSE	FALSE	-4.34294e-08	0		0	0	0	0	0	0	301820	0
P41223	Protein BUD31 homolog	BUD31	0	0	1		1	1	1	1		1	1	1	1	0	0	0	1	1	1	1	1	0	0	0	1	0	6.2	0	9.9708		4	5	FALSE	FALSE	FALSE	FALSE	-4.34294e-08	0		667680	317140	357720	549520	0	0	0	0
P42785	Lysosomal Pro-X carboxypeptidase	PRCP	0	0	1		1	3	3	3		1	0	0	0	0	1	1	0	0	1	0	2	0	0	1	0	0	10.5	0	17.368		1	3	FALSE	FALSE	FALSE	FALSE	-4.34294e-08	0		0	0	0	0	0	676250	0	0
P43007	Neutral amino acid transporter A	SLC1A4	0	0	1		1	1	1	1		0	1	1	1	0	0	0	0	0	1	1	1	0	0	0	1	1	2.4	0.0047771	2.9907		3	5	FALSE	FALSE	FALSE	FALSE	-4.34294e-08	0		0	173770	802870	694800	0	0	0	0
P43897	Elongation factor Ts, mitochondrial	TSFM	0	0	1		1	1	1	1		0	1	1	0	0	1	0	0	0	1	1	0	0	1	1	1	1	5.2	0.0038398	3.2382		3	6	FALSE	FALSE	FALSE	FALSE	-4.34294e-08	0		0	671330	1094100	0	0	520280	0	0
P48449	Lanosterol synthase	LSS	0	0	1		1	3	3	3		1	0	1	1	0	0	0	2	2	0	2	1	0	1	0	0	0	4.9	0	3.8922		4	3	FALSE	FALSE	FALSE	FALSE	-4.34294e-08	0		510780	0	690370	880230	0	0	0	973920
P48788	Troponin I, fast skeletal muscle	TNNI2	0	0	1		1	3	3	3		2	1	0	0	1	0	0	3	0	0	0	0	2	2	1	0	1	17	0	8.2584		4	4	FALSE	FALSE	FALSE	FALSE	-4.34294e-08	0		4342100	3544300	0	0	2069500	0	0	3186900
P49354	Protein farnesyltransferase/geranylgeranyltransferase type-1 subunit alpha	FNTA	0	0	1		1	1	1	1		0	0	0	1	0	0	0	1	0	1	1	0	0	1	0	1	0	4.7	0	4.0861		2	4	FALSE	FALSE	FALSE	FALSE	-4.34294e-08	0		0	0	0	668010	0	0	0	332130
P49750	YLP motif-containing protein 1	YLPM1	0	0	1		1	1	1	1		0	1	1	0	1	0	0	1	1	1	1	0	0	0	1	1	0	1	0	4.5033		4	5	FALSE	FALSE	FALSE	FALSE	-4.34294e-08	0		0	397320	632570	0	445160	0	0	471700
P49841	Glycogen synthase kinase-3 beta	GSK3B	0	0	1		1	1	1	1		0	0	1	1	0	1	0	1	0	1	1	0	0	0	0	0	0	6.9	0	4.4826		4	2	FALSE	FALSE	FALSE	FALSE	-4.34294e-08	0		0	0	859970	1164300	0	936940	0	761450
P50461	Cysteine and glycine-rich protein 3	CSRP3	0	0	1		1	1	1	1		0	1	0	0	1	0	1	1	0	0	0	0	0	1	0	1	1	9.3	0.0011319	3.5588		4	3	FALSE	FALSE	FALSE	FALSE	-4.34294e-08	0		0	1788400	0	0	5671800	0	564050	4393500
P51553	Isocitrate dehydrogenase [NAD] subunit gamma, mitochondrial	IDH3G	0	0	1		1	2	2	2		0	0	0	0	0	0	0	0	0	1	0	0	0	0	0	0	0	13.7	0	4.4878		0	1	FALSE	FALSE	FALSE	FALSE	-4.34294e-08	0		0	0	0	0	0	0	0	0
P51857	3-oxo-5-beta-steroid 4-dehydrogenase	AKR1D1	0	0	1		1	1	1	1		0	0	0	0	0	0	0	0	0	1	1	0	0	0	0	0	0	2.8	0	4.1002		0	2	FALSE	FALSE	FALSE	FALSE	-4.34294e-08	0		0	0	0	0	0	0	0	0
P51993;P21217;Q11128	Alpha-(1,3)-fucosyltransferase 6;Galactoside 3(4)-L-fucosyltransferase;Alpha-(1,3)-fucosyltransferase 5	FUT6;FUT3;FUT5	0	0	1		3	1	1	1		0	0	0	0	0	0	0	0	0	0	0	0	0	0	0	0	1	4.5	0.0042667	3.0282		0	1	FALSE	FALSE	FALSE	FALSE	-4.34294e-08	0		0	0	0	0	0	0	0	0
P52179	Myomesin-1	MYOM1	0	0	1		1	2	2	2		0	0	0	0	0	0	0	1	0	0	0	0	0	0	0	0	2	1.8	0	5.0344		1	1	FALSE	FALSE	FALSE	FALSE	-4.34294e-08	0		0	0	0	0	0	0	0	554750
P53634	Dipeptidyl peptidase 1;Dipeptidyl peptidase 1 exclusion domain chain;Dipeptidyl peptidase 1 heavy chain;Dipeptidyl peptidase 1 light chain	CTSC	0	0	1		1	1	1	1		0	1	1	0	0	0	0	0	0	0	1	1	0	0	0	0	0	2.6	0.0047047	2.8772		2	2	FALSE	FALSE	FALSE	FALSE	-4.34294e-08	0		0	767360	1743900	0	0	0	0	0
P53990	IST1 homolog	IST1	0	0	1		1	1	1	1		1	0	1	1	0	0	0	0	0	1	0	0	0	0	1	0	0	5.2	0.008991	2.4699		3	2	FALSE	FALSE	FALSE	FALSE	-4.34294e-08	0		531970	0	538150	879450	0	0	0	0
P54296	Myomesin-2	MYOM2	0	0	1		1	5	5	5		3	0	0	0	0	0	0	5	0	0	0	0	1	2	0	1	2	6.7	0	15.02		2	4	FALSE	FALSE	FALSE	FALSE	-4.34294e-08	0		2051100	0	0	0	0	0	0	4622900
P54619	5-AMP-activated protein kinase subunit gamma-1	PRKAG1	0	0	1		1	1	1	1		0	0	0	0	0	0	0	0	1	0	1	0	1	0	0	0	1	5.7	0	4.685		0	4	FALSE	FALSE	FALSE	FALSE	-4.34294e-08	0		0	0	0	0	0	0	0	0
P54868	Hydroxymethylglutaryl-CoA synthase, mitochondrial	HMGCS2	0	0	1		1	3	3	2		0	0	0	0	0	0	0	0	0	0	0	0	1	0	0	0	2	7.9	0	5.2564		0	2	FALSE	FALSE	FALSE	FALSE	-4.34294e-08	0		0	0	0	0	0	0	0	0
P55039	Developmentally-regulated GTP-binding protein 2	DRG2	0	0	1		1	2	2	2		0	1	0	0	0	0	0	0	0	2	0	1	0	0	0	0	0	8	0.0089065	2.3835		1	2	FALSE	FALSE	FALSE	FALSE	-4.34294e-08	0		0	177630	0	0	0	0	0	0
P55196	Afadin	MLLT4	0	0	1		1	3	3	3		0	0	0	0	0	1	1	0	0	1	0	0	0	0	0	1	0	2.7	0	6.3311		1	1	FALSE	FALSE	FALSE	FALSE	-4.34294e-08	0		0	0	0	0	0	0	393610	0
P60059	Protein transport protein Sec61 subunit gamma	SEC61G	0	0	1		1	1	1	1		1	1	1	0	0	0	0	1	0	1	1	1	0	0	1	1	0	17.6	0.0043034	3.0805		4	5	FALSE	FALSE	FALSE	FALSE	-4.34294e-08	0		799090	426750	577160	0	0	0	0	585960
P60983	Glia maturation factor beta	GMFB	0	0	1		1	2	2	2		0	0	1	0	0	1	0	0	2	0	1	0	1	1	0	1	0	23.9	0.0070211	2.5281		2	5	FALSE	FALSE	FALSE	FALSE	-4.34294e-08	0		0	0	982520	0	0	803300	0	0
P61970	Nuclear transport factor 2	NUTF2	0	0	1		1	1	1	1		1	1	0	1	0	0	0	0	0	0	0	1	0	0	1	0	0	12.6	0.0047619	2.9588		3	2	FALSE	FALSE	FALSE	FALSE	-4.34294e-08	0		1034500	617310	0	1441500	0	0	0	0
Q01628	Interferon-induced transmembrane protein 3	IFITM3	0	0	1		1	1	1	1		0	0	1	0	0	0	1	0	0	0	0	0	1	0	0	0	0	18.8	0	3.7176		2	1	FALSE	FALSE	FALSE	FALSE	-4.34294e-08	0		0	0	1282000	0	0	0	598120	0
Q03692	Collagen alpha-1(X) chain	COL10A1	0	0	1		1	1	1	1		0	0	1	0	1	0	1	1	0	0	0	1	0	0	1	0	0	1.9	0	8.3364		4	2	FALSE	FALSE	FALSE	FALSE	-4.34294e-08	0		0	0	847050	0	2212500	0	889900	2498700
Q07283	Trichohyalin	TCHH	0	0	1		1	3	3	3		0	0	0	0	0	0	0	0	0	0	3	0	0	0	0	0	0	2.3	0	6.2096		0	1	FALSE	FALSE	FALSE	FALSE	-4.34294e-08	0		0	0	0	0	0	0	0	0
Q07866	Kinesin light chain 1	KLC1	0	0	1		1	1	1	1		1	1	0	0	0	0	1	1	1	1	0	0	0	1	1	1	1	2.3	0.0089197	2.3974		4	5	FALSE	FALSE	FALSE	FALSE	-4.34294e-08	0		527180	460420	0	0	0	0	633100	814620
Q08431	Lactadherin;Lactadherin short form;Medin	MFGE8	0	0	1		1	2	2	2		0	0	0	0	0	0	1	1	0	0	0	2	0	0	0	0	0	6.5	0	5.9433		2	1	FALSE	FALSE	FALSE	FALSE	-4.34294e-08	0		0	0	0	0	0	0	1114100	899410
Q0VGL1	Ragulator complex protein LAMTOR4;Ragulator complex protein LAMTOR4, N-terminally processed	LAMTOR4	0	0	1		1	1	1	1		0	0	0	0	0	0	0	1	0	1	0	0	0	0	0	0	0	18.2	0.0047145	2.8899		1	1	FALSE	FALSE	FALSE	FALSE	-4.34294e-08	0		0	0	0	0	0	0	0	625430
Q12849	G-rich sequence factor 1	GRSF1	0	0	1		1	1	1	1		0	0	0	1	0	0	0	0	0	1	1	1	0	0	0	1	0	4.6	0	3.7798		1	4	FALSE	FALSE	FALSE	FALSE	-4.34294e-08	0		0	0	0	1262900	0	0	0	0
Q12972	Nuclear inhibitor of protein phosphatase 1;Activator of RNA decay	PPP1R8	0	0	1		1	2	2	2		0	0	0	1	0	1	0	0	0	1	1	0	0	0	0	0	0	11.7	0	4.0734		2	2	FALSE	FALSE	FALSE	FALSE	-4.34294e-08	0		0	0	0	913410	0	1179600	0	0
Q13232	Nucleoside diphosphate kinase 3	NME3	0	0	1		1	1	1	1		1	1	1	0	0	1	0	0	0	1	0	0	1	0	0	0	1	10.1	0.0043455	3.1554		4	3	FALSE	FALSE	FALSE	FALSE	-4.34294e-08	0		917480	1073600	528460	0	0	562140	0	0
Q13421	Mesothelin;Megakaryocyte-potentiating factor;Mesothelin, cleaved form	MSLN	0	0	1		1	2	2	2		0	0	0	0	0	0	0	0	0	0	0	2	0	0	0	0	0	3.8	0.0070922	2.5887		0	1	FALSE	FALSE	FALSE	FALSE	-4.34294e-08	0		0	0	0	0	0	0	0	0
Q14141	Septin-6	2006-09-01	0	0	1		1	2	1	1		0	1	1	0	0	0	1	0	1	0	0	0	1	1	0	0	0	7.1	0	5.3415		3	3	FALSE	FALSE	FALSE	FALSE	-4.34294e-08	0		0	484000	998830	0	0	0	855640	0
Q14376	UDP-glucose 4-epimerase	GALE	0	0	1		1	2	2	2		0	0	0	0	0	0	0	0	0	1	0	0	1	0	0	0	2	10.3	0	6.4429		0	3	FALSE	FALSE	FALSE	FALSE	-4.34294e-08	0		0	0	0	0	0	0	0	0
Q14894	Ketimine reductase mu-crystallin	CRYM	0	0	1		1	3	3	3		0	0	0	0	0	1	0	0	0	0	0	0	2	0	0	0	3	17.5	0	41.4		1	2	FALSE	FALSE	FALSE	FALSE	-4.34294e-08	0		0	0	0	0	0	373010	0	0
Q14914	Prostaglandin reductase 1	PTGR1	0	0	1		1	5	5	5		0	0	1	0	0	2	0	0	0	1	5	0	0	0	1	0	1	24	0	8.5526		2	4	FALSE	FALSE	FALSE	FALSE	-4.34294e-08	0		0	0	256860	0	0	992640	0	0
Q15067	Peroxisomal acyl-coenzyme A oxidase 1	ACOX1	0	0	1		1	3	3	3		0	0	0	0	0	0	1	0	1	0	0	0	0	0	0	1	2	9.1	0	15.303		1	3	FALSE	FALSE	FALSE	FALSE	-4.34294e-08	0		0	0	0	0	0	0	1459000	0
Q15165	Serum paraoxonase/arylesterase 2	PON2	0	0	1		1	2	2	2		0	0	0	1	0	0	0	1	0	0	0	0	1	1	0	0	0	9.3	0	4.563		2	2	FALSE	FALSE	FALSE	FALSE	-4.34294e-08	0		0	0	0	445120	0	0	0	656910
Q15345	Leucine-rich repeat-containing protein 41	LRRC41	0	0	1		1	1	1	1		0	0	0	0	0	0	0	0	1	0	1	0	0	0	0	1	0	2.2	0	6.7172		0	3	FALSE	FALSE	FALSE	FALSE	-4.34294e-08	0		0	0	0	0	0	0	0	0
Q15386	Ubiquitin-protein ligase E3C	UBE3C	0	0	1		1	1	1	1		0	0	0	0	0	0	0	0	0	0	1	0	0	0	0	0	0	1.6	0	6.7585		0	1	FALSE	FALSE	FALSE	FALSE	-4.34294e-08	0		0	0	0	0	0	0	0	0
Q15629	Translocating chain-associated membrane protein 1	TRAM1	0	0	1		1	1	1	1		0	0	0	0	0	0	1	0	0	0	0	1	0	0	0	1	0	3.7	0.0071648	2.6558		1	2	FALSE	FALSE	FALSE	FALSE	-4.34294e-08	0		0	0	0	0	0	0	569220	0
Q15773	Myeloid leukemia factor 2	MLF2	0	0	1		1	1	1	1		0	0	0	0	0	0	0	1	1	0	1	0	0	0	0	1	0	7.3	0	5.1579		1	3	FALSE	FALSE	FALSE	FALSE	-4.34294e-08	0		0	0	0	0	0	0	0	491440
Q16082	Heat shock protein beta-2	HSPB2	0	0	1		1	2	2	2		0	0	0	0	0	0	0	2	0	0	0	0	0	0	0	2	0	23.1	0	9.1661		1	1	FALSE	FALSE	FALSE	FALSE	-4.34294e-08	0		0	0	0	0	0	0	0	2417600
Q16378	Proline-rich protein 4	PRR4	0	0	1		1	2	2	2		0	0	0	0	0	0	0	0	0	0	0	0	2	0	0	0	0	22.4	0	146.47		0	1	FALSE	FALSE	FALSE	FALSE	-4.34294e-08	0		0	0	0	0	0	0	0	0
Q16647	Prostacyclin synthase	PTGIS	0	0	1		1	2	2	2		0	0	0	1	1	0	0	1	0	0	0	1	0	0	0	0	0	5	0	4.1211		2	1	FALSE	FALSE	FALSE	FALSE	-4.34294e-08	0		0	0	0	587590	379520	0	0	0
Q3YEC7	Rab-like protein 6	RABL6	0	0	1		1	1	1	1		0	0	1	0	1	1	0	1	0	1	1	0	0	1	1	1	0	2.5	0.0043692	3.2043		4	5	FALSE	FALSE	FALSE	FALSE	-4.34294e-08	0		0	0	746890	0	1087200	907620	0	595980
Q3ZCW2	Galectin-related protein	LGALSL	0	0	1		1	2	2	2		0	0	0	0	0	0	0	0	0	0	1	0	0	2	0	0	0	19.2	0	6.0753		0	2	FALSE	FALSE	FALSE	FALSE	-4.34294e-08	0		0	0	0	0	0	0	0	0
Q4G148	Glucoside xylosyltransferase 1	GXYLT1	0	0	1		1	1	1	1		0	0	0	0	0	1	0	1	0	0	1	0	0	0	0	0	1	2.7	0.009355	2.3525		2	2	FALSE	FALSE	FALSE	FALSE	-4.34294e-08	0		0	0	0	0	0	1147500	0	595460
Q53GS9	U4/U6.U5 tri-snRNP-associated protein 2	USP39	0	0	1		1	2	2	2		0	0	0	0	0	1	0	1	0	1	0	0	0	0	0	1	0	6	0.0066735	2.6901		1	2	FALSE	FALSE	FALSE	FALSE	-4.34294e-08	0		0	0	0	0	0	319310	0	0
Q53RT3	Retroviral-like aspartic protease 1	ASPRV1	0	0	1		1	3	3	3		0	0	0	0	0	0	1	0	0	0	0	0	0	1	0	0	0	17.2	0	40.089		1	1	FALSE	FALSE	FALSE	FALSE	-4.34294e-08	0		0	0	0	0	0	0	282340	0
Q58FF6	Putative heat shock protein HSP 90-beta 4	HSP90AB4P	0	0	1		1	4	1	1		1	0	0	0	1	1	1	1	1	1	1	0	0	1	0	0	0	7.7	0.0011306	3.5502		5	4	FALSE	FALSE	FALSE	FALSE	-4.34294e-08	0		1828400	0	0	0	1171000	564170	891800	742870
Q5VSP4;P31025	Putative lipocalin 1-like protein 1;Lipocalin-1	LCN1P1;LCN1	0	0	1		2	1	1	1		0	0	0	0	0	0	0	0	0	0	0	0	0	0	0	1	0	6.8	0.008933	2.4082		0	1	FALSE	FALSE	FALSE	FALSE	-4.34294e-08	0		0	0	0	0	0	0	0	0
Q68E01	Integrator complex subunit 3	INTS3	0	0	1		1	1	1	1		0	0	1	1	0	0	0	0	0	1	1	0	0	0	0	0	0	1.6	0	22.3		2	2	FALSE	FALSE	FALSE	FALSE	-4.34294e-08	0		0	0	188720	530160	0	0	0	0
Q6DKJ4	Nucleoredoxin	NXN	0	0	1		1	1	1	1		0	0	0	0	1	0	0	1	0	0	1	0	0	0	0	1	0	4.6	0	11.955		2	2	FALSE	FALSE	FALSE	FALSE	-4.34294e-08	0		0	0	0	0	323480	0	0	708490
Q6P5S2	Protein LEG1 homolog	LEG1	0	0	1		1	1	1	1		0	0	0	0	0	0	0	0	0	0	0	0	1	0	0	0	0	4.8	0.0011409	3.6303		0	1	FALSE	FALSE	FALSE	FALSE	-4.34294e-08	0		0	0	0	0	0	0	0	0
Q6PKH6;Q9BTZ2	Dehydrogenase/reductase SDR family member 4-like 2;Dehydrogenase/reductase SDR family member 4	DHRS4L2;DHRS4	0	0	1		2	1	1	1		0	0	1	0	0	0	1	0	1	0	1	1	1	1	0	0	0	7.4	0	7.2839		2	5	FALSE	FALSE	FALSE	FALSE	-4.34294e-08	0		0	0	461540	0	0	0	1447500	0
Q6XPR3	Repetin	RPTN	0	0	1		1	1	1	1		0	0	0	1	0	0	0	0	0	0	0	0	0	1	0	0	0	2	0	38.833		1	1	FALSE	FALSE	FALSE	FALSE	-4.34294e-08	0		0	0	0	365610	0	0	0	0
Q6ZMU5	Tripartite motif-containing protein 72	TRIM72	0	0	1		1	4	4	4		2	1	0	0	3	0	2	3	1	0	0	0	0	2	0	4	4	13.4	0	14.483		5	4	FALSE	FALSE	FALSE	FALSE	-4.34294e-08	0		1246100	1232600	0	0	2809200	0	3246100	3665000
Q6ZRS4	Coiled-coil domain-containing protein 129	CCDC129	0	0	1		1	1	1	1		0	1	1	1	1	1	0	0	0	0	1	0	0	0	0	0	0	1.7	1	-2		5	1	FALSE	FALSE	FALSE	FALSE	-4.34294e-08	0		0	5505700	4078500	44497000	13971000	1154400	0	0
Q6ZVX7	F-box only protein 50	NCCRP1	0	0	1		1	4	4	4		0	0	1	0	0	0	0	0	0	0	0	0	0	0	0	0	0	20.4	0	12.759		1	0	FALSE	FALSE	FALSE	FALSE	-4.34294e-08	0		0	0	606790	0	0	0	0	0
Q7Z4H8	KDEL motif-containing protein 2	KDELC2	0	0	1		1	1	1	1		0	1	1	1	1	0	0	0	1	0	0	0	1	0	1	1	0	3.6	0.0016911	3.5184		4	4	FALSE	FALSE	FALSE	FALSE	-4.34294e-08	0		0	496130	375730	1092200	1037800	0	0	0
Q86TD4	Sarcalumenin	SRL	0	0	1		1	5	5	5		2	0	0	0	0	1	0	3	0	0	0	1	1	2	0	2	4	8.2	0	10.046		3	5	FALSE	FALSE	FALSE	FALSE	-4.34294e-08	0		1200100	0	0	0	0	487180	0	3654600
Q86U38	Nucleolar protein 9	NOP9	0	0	1		1	2	2	2		0	0	1	1	0	0	1	0	1	1	1	0	1	1	1	0	1	4.7	0.0052056	2.8354		2	5	FALSE	FALSE	FALSE	FALSE	-4.34294e-08	0		0	0	4814900	540500	0	0	0	0
Q86VD1	MORC family CW-type zinc finger protein 1	MORC1	0	0	1		1	1	1	1		0	1	0	0	0	0	1	1	1	0	0	0	0	1	0	0	0	1.1	1	-2		3	2	FALSE	FALSE	FALSE	FALSE	-4.34294e-08	0		0	2638700	0	0	0	0	1556800	779380
Q8IVL6	Prolyl 3-hydroxylase 3	LEPREL2	0	0	1		1	1	1	1		0	1	0	0	1	0	0	0	0	0	0	0	0	0	1	1	0	1.8	0.0088933	2.3754		2	2	FALSE	FALSE	FALSE	FALSE	-4.34294e-08	0		0	480540	0	0	814050	0	0	0
Q8IXQ6	Poly [ADP-ribose] polymerase 9	PARP9	0	0	1		1	2	2	2		0	0	1	2	1	1	0	0	0	2	2	0	0	0	0	0	0	5	0	6.2879		4	2	FALSE	FALSE	FALSE	FALSE	-4.34294e-08	0		0	0	1138600	1408400	807150	942790	0	0
Q8N0U8	Vitamin K epoxide reductase complex subunit 1-like protein 1	VKORC1L1	0	0	1		1	1	1	1		0	0	1	1	1	0	0	0	0	1	1	1	0	0	1	1	0	6.2	0.0047344	2.9046		2	5	FALSE	FALSE	FALSE	FALSE	-4.34294e-08	0		0	0	376630	1096200	0	0	0	0
Q8N4F0	BPI fold-containing family B member 2	BPIFB2	0	0	1		1	9	9	9		3	0	0	4	0	4	1	0	0	4	0	1	8	0	0	1	9	28.8	0	252.17		3	5	FALSE	FALSE	FALSE	FALSE	-4.34294e-08	0		3570300	0	0	6333900	0	12024000	0	0
Q8N5S3	Uncharacterized protein C2orf73	C2orf73	0	0	1		1	2	2	2		0	0	1	0	1	0	0	0	0	0	0	0	0	0	0	0	0	8.4	0.005184	2.817		1	0	FALSE	FALSE	FALSE	FALSE	-4.34294e-08	0		0	0	4751200	0	0	0	0	0
Q8N668	COMM domain-containing protein 1	COMMD1	0	0	1		1	1	1	1		0	0	0	0	0	0	0	1	0	0	1	0	0	0	0	1	0	18.4	0	31.886		1	2	FALSE	FALSE	FALSE	FALSE	-4.34294e-08	0		0	0	0	0	0	0	0	601380
Q8N6U8	G-protein coupled receptor 161	GPR161	0	0	1		1	1	1	1		1	0	1	1	1	1	0	0	0	0	1	0	1	1	1	0	1	2.5	0.0093458	2.352		5	5	FALSE	FALSE	FALSE	FALSE	-4.34294e-08	0		1726800	0	4212200	680350	1088200	1305200	0	0
Q8N766	ER membrane protein complex subunit 1	EMC1	0	0	1		1	1	1	1		0	1	0	1	0	0	0	0	0	1	1	0	0	1	0	1	0	1.8	0.0043127	3.0999		2	4	FALSE	FALSE	FALSE	FALSE	-4.34294e-08	0		0	718460	0	859660	0	0	0	0
Q8NBJ5	Procollagen galactosyltransferase 1	COLGALT1	0	0	1		1	4	4	4		0	0	3	1	2	0	1	1	1	1	1	1	1	0	0	0	0	7.9	0	6.0866		5	5	FALSE	FALSE	FALSE	FALSE	-4.34294e-08	0		0	0	947990	1187000	719320	0	750220	809070
Q8TCD5	5(3)-deoxyribonucleotidase, cytosolic type	NT5C	0	0	1		1	1	1	1		0	0	1	1	0	1	1	1	1	0	1	0	1	0	0	1	1	9	0	3.8814		5	5	FALSE	FALSE	FALSE	FALSE	-4.34294e-08	0		0	0	284640	910910	0	343740	642030	481630
Q8TCT9	Minor histocompatibility antigen H13	HM13	0	0	1		1	3	3	3		1	1	2	0	0	0	0	1	0	1	0	0	1	1	0	0	1	9.5	0	5.3821		4	4	FALSE	FALSE	FALSE	FALSE	-4.34294e-08	0		433170	257970	996770	0	0	0	0	282030
Q8TDB6	E3 ubiquitin-protein ligase DTX3L	DTX3L	0	0	1		1	2	2	2		2	0	2	0	0	1	0	0	0	2	1	0	0	0	1	0	0	4.1	0	5.2736		3	3	FALSE	FALSE	FALSE	FALSE	-4.34294e-08	0		611490	0	1095500	0	0	885310	0	0
Q8TDL5	BPI fold-containing family B member 1	BPIFB1	0	0	1		1	19	19	19		0	0	1	3	0	4	0	0	1	3	0	0	19	0	0	3	11	55	0	323.31		3	5	FALSE	FALSE	FALSE	FALSE	-4.34294e-08	0		0	0	485640	3387300	0	2312800	0	0
Q8TF05	Serine/threonine-protein phosphatase 4 regulatory subunit 1	PPP4R1	0	0	1		1	2	2	2		0	0	0	0	0	0	1	1	0	0	2	0	0	1	0	1	0	3.3	0	4.9763		2	3	FALSE	FALSE	FALSE	FALSE	-4.34294e-08	0		0	0	0	0	0	0	563580	508110
Q8WWX9	Selenoprotein M	SELM	0	0	1		1	1	1	1		0	0	0	0	0	0	0	1	0	0	0	1	1	0	0	0	0	9.7	0.0022334	3.4327		1	2	FALSE	FALSE	FALSE	FALSE	-4.34294e-08	0		0	0	0	0	0	0	0	1411500
Q8WYJ6	Septin-1	2001-09-01	0	0	1		1	3	3	3		1	0	0	2	1	0	0	0	0	0	0	2	0	0	0	0	0	9.8	0	4.4523		3	1	FALSE	FALSE	FALSE	FALSE	-4.34294e-08	0		814750	0	0	1714800	1621900	0	0	0
Q92504	Zinc transporter SLC39A7	SLC39A7	0	0	1		1	1	1	1		0	0	0	0	0	0	0	1	0	0	1	1	0	0	0	1	0	5.5	0	19.957		1	3	FALSE	FALSE	FALSE	FALSE	-4.34294e-08	0		0	0	0	0	0	0	0	941390
Q92599	Septin-8	2008-09-01	0	0	1		1	1	1	1		0	1	0	0	0	0	0	1	0	1	0	0	1	0	0	0	0	4.1	0.00706	2.5705		2	2	FALSE	FALSE	FALSE	FALSE	-4.34294e-08	0		0	421410	0	0	0	0	0	928130
Q92626	Peroxidasin homolog	PXDN	0	0	1		1	3	3	3		0	0	0	1	2	0	0	1	0	1	0	2	0	0	2	2	0	2.9	0	6.8441		2	4	FALSE	FALSE	FALSE	FALSE	-4.34294e-08	0		0	0	0	0	2676000	0	0	1120900
Q92747	Actin-related protein 2/3 complex subunit 1A	ARPC1A	0	0	1		1	1	1	1		0	0	0	1	0	0	0	1	1	0	1	1	0	0	0	0	0	8.1	0	15.371		2	3	FALSE	FALSE	FALSE	FALSE	-4.34294e-08	0		0	0	0	1148300	0	0	0	1104900
Q92974	Rho guanine nucleotide exchange factor 2	ARHGEF2	0	0	1		1	3	3	3		1	0	1	1	0	0	1	0	0	1	0	2	2	0	1	0	0	5.3	0	10.927		4	4	FALSE	FALSE	FALSE	FALSE	-4.34294e-08	0		732510	0	843500	1076000	0	0	639390	0
Q96AC1	Fermitin family homolog 2	FERMT2	0	0	1		1	2	2	2		1	1	0	1	1	0	0	1	0	1	0	2	0	0	1	1	0	5.6	0	9.0413		5	4	FALSE	FALSE	FALSE	FALSE	-4.34294e-08	0		440070	446770	0	1114200	1450600	0	0	783090
Q96B97	SH3 domain-containing kinase-binding protein 1	SH3KBP1	0	0	1		1	2	2	2		1	0	1	1	1	1	0	1	0	1	0	0	1	1	1	0	1	6.9	0.0052083	2.8418		4	5	FALSE	FALSE	FALSE	FALSE	-4.34294e-08	0		0	0	1004200	928940	0	968770	0	822760
Q96BQ1	Protein FAM3D	FAM3D	0	0	1		1	3	3	3		0	0	0	0	0	1	0	0	0	0	0	0	2	0	0	0	3	17	0	4.5693		1	2	FALSE	FALSE	FALSE	FALSE	-4.34294e-08	0		0	0	0	0	0	989430	0	0
Q96DA0	Zymogen granule protein 16 homolog B	ZG16B	0	0	1		1	2	2	2		0	0	1	0	0	0	0	0	0	0	0	0	2	0	0	0	0	12	0	12.206		1	1	FALSE	FALSE	FALSE	FALSE	-4.34294e-08	0		0	0	879810	0	0	0	0	0
Q96FX8	p53 apoptosis effector related to PMP-22	PERP	0	0	1		1	1	1	1		0	0	0	0	0	0	0	1	0	1	0	0	0	1	0	0	0	8.8	0.0070035	2.4994		1	2	FALSE	FALSE	FALSE	FALSE	-4.34294e-08	0		0	0	0	0	0	0	0	979730
Q96GX9	Methylthioribulose-1-phosphate dehydratase	APIP	0	0	1		1	1	1	1		0	0	0	0	0	1	0	0	0	0	1	1	0	1	0	0	0	5	0.0051546	2.7424		1	3	FALSE	FALSE	FALSE	FALSE	-4.34294e-08	0		0	0	0	0	0	684950	0	0
Q96IJ6	Mannose-1-phosphate guanyltransferase alpha	GMPPA	0	0	1		1	2	2	2		0	0	1	0	1	0	0	0	0	1	0	0	1	1	1	0	0	8.1	0	5.9586		2	4	FALSE	FALSE	FALSE	FALSE	-4.34294e-08	0		0	0	291170	0	626190	0	0	0
Q96KA5	Cleft lip and palate transmembrane protein 1-like protein	CLPTM1L	0	0	1		1	1	1	1		0	0	1	1	0	0	1	0	0	1	0	1	0	0	0	1	0	4.3	0	3.7617		3	3	FALSE	FALSE	FALSE	FALSE	-4.34294e-08	0		0	0	684460	1446800	0	0	1982000	0
Q96M27	Protein PRRC1	PRRC1	0	0	1		1	2	2	2		2	0	2	1	0	1	0	1	0	2	2	0	2	0	0	0	2	7	0	6.1706		5	4	FALSE	FALSE	FALSE	FALSE	-4.34294e-08	0		1098100	0	1134500	1187000	0	1056200	0	911090
Q96N23	Cilia- and flagella-associated protein 54	CFAP54	0	0	1		1	1	1	1		1	0	1	0	0	0	0	1	1	1	0	1	1	0	0	0	0	2.6	0.0071538	2.6481		3	4	FALSE	FALSE	FALSE	FALSE	-4.34294e-08	0		3046500	0	35824000	0	0	0	0	4832300
Q96N66	Lysophospholipid acyltransferase 7	MBOAT7	0	0	1		1	1	1	1		0	0	0	0	0	0	1	0	0	0	0	0	0	0	0	0	0	2.5	0.0038419	3.2393		1	0	FALSE	FALSE	FALSE	FALSE	-4.34294e-08	0		0	0	0	0	0	0	201700	0
Q96QR8	Transcriptional activator protein Pur-beta	PURB	0	0	1		1	1	1	1		0	0	1	0	0	1	1	1	0	0	1	0	1	1	0	1	0	10.3	0	14.364		4	4	FALSE	FALSE	FALSE	FALSE	-4.34294e-08	0		0	0	836480	0	0	1606400	1348200	1500100
Q99816	Tumor susceptibility gene 101 protein	TSG101	0	0	1		1	2	2	2		0	0	1	1	0	1	0	1	1	1	0	0	1	0	0	0	1	5.9	0.0047269	2.8999		3	3	FALSE	FALSE	FALSE	FALSE	-4.34294e-08	0		0	0	0	1214800	0	1127000	0	833920
Q9BPX5	Actin-related protein 2/3 complex subunit 5-like protein	ARPC5L	0	0	1		1	2	2	2		1	0	2	1	0	1	1	0	0	2	0	1	0	2	1	0	0	16.3	0	6.6336		2	2	FALSE	FALSE	FALSE	FALSE	-4.34294e-08	0		0	0	1561500	0	0	680340	0	0
Q9BQ67	Glutamate-rich WD repeat-containing protein 1	GRWD1	0	0	1		1	1	1	1		0	1	0	1	0	0	0	0	0	1	1	1	0	0	0	1	0	3.6	0	4.6657		2	4	FALSE	FALSE	FALSE	FALSE	-4.34294e-08	0		0	257760	0	1203400	0	0	0	0
Q9BRR6	ADP-dependent glucokinase	ADPGK	0	0	1		1	2	2	2		0	0	1	1	0	2	0	1	0	2	1	2	0	1	0	2	1	7	0	6.4791		4	6	FALSE	FALSE	FALSE	FALSE	-4.34294e-08	0		0	0	1395200	838400	0	1843500	0	1080000
Q9BV86	N-terminal Xaa-Pro-Lys N-methyltransferase 1;N-terminal Xaa-Pro-Lys N-methyltransferase 1, N-terminally processed	NTMT1	0	0	1		1	1	1	1		1	0	0	0	0	0	1	0	0	1	1	0	0	0	0	1	0	3.1	0.0070458	2.546		2	3	FALSE	FALSE	FALSE	FALSE	-4.34294e-08	0		189870	0	0	0	0	0	482000	0
Q9BXD5	N-acetylneuraminate lyase	NPL	0	0	1		1	2	2	2		0	0	0	0	0	0	0	1	0	1	2	0	0	0	0	0	0	10.6	0.0089552	2.4268		1	2	FALSE	FALSE	FALSE	FALSE	-4.34294e-08	0		0	0	0	0	0	0	0	287230
Q9BXJ9;Q6N069	N-alpha-acetyltransferase 15, NatA auxiliary subunit;N-alpha-acetyltransferase 16, NatA auxiliary subunit	NAA15;NAA16	0	0	1		2	2	2	2		0	0	0	0	0	0	0	0	0	0	0	0	0	1	0	0	0	2.9	0	5.4942		0	1	FALSE	FALSE	FALSE	FALSE	-4.34294e-08	0		0	0	0	0	0	0	0	0
Q9BXS5	AP-1 complex subunit mu-1	AP1M1	0	0	1		1	2	2	2		1	0	0	2	1	0	0	2	0	2	2	1	0	1	1	0	0	7.6	0.0042988	3.0753		4	5	FALSE	FALSE	FALSE	FALSE	-4.34294e-08	0		1209900	0	0	1836400	1306700	0	0	731350
Q9BYN0	Sulfiredoxin-1	SRXN1	0	0	1		1	3	3	3		0	0	0	0	0	0	0	0	0	0	3	0	0	0	0	0	0	24.1	0	11.938		0	1	FALSE	FALSE	FALSE	FALSE	-4.34294e-08	0		0	0	0	0	0	0	0	0
Q9GZV1	Ankyrin repeat domain-containing protein 2	ANKRD2	0	0	1		1	1	1	1		0	1	0	0	0	0	0	1	0	0	0	0	0	0	0	0	0	4.2	0.0043668	3.2012		2	0	FALSE	FALSE	FALSE	FALSE	-4.34294e-08	0		0	84978	0	0	0	0	0	1262400
Q9H0A0	N-acetyltransferase 10	NAT10	0	0	1		1	4	4	4		1	0	0	1	0	0	0	0	0	2	3	0	0	0	0	1	0	5.9	0	9.083		1	3	FALSE	FALSE	FALSE	FALSE	-4.34294e-08	0		0	0	0	888450	0	0	0	0
Q9H3N1	Thioredoxin-related transmembrane protein 1	TMX1	0	0	1		1	1	1	1		1	1	0	0	1	0	0	1	0	1	1	0	0	0	0	1	1	4.3	0.0043267	3.1138		4	4	FALSE	FALSE	FALSE	FALSE	-4.34294e-08	0		375650	879090	0	0	137840	0	0	155820
Q9H4A6;Q9H4A5	Golgi phosphoprotein 3;Golgi phosphoprotein 3-like	GOLPH3;GOLPH3L	0	0	1		2	2	2	2		1	1	1	0	0	0	0	0	0	0	0	0	1	0	0	0	1	9.4	0	5.7302		2	2	FALSE	FALSE	FALSE	FALSE	-4.34294e-08	0		200360	0	270920	0	0	0	0	0
Q9H6D7	HAUS augmin-like complex subunit 4	HAUS4	0	0	1		1	1	1	1		0	1	0	1	0	0	1	1	1	1	0	0	0	1	0	0	0	3	0.0097991	2.3295		4	3	FALSE	FALSE	FALSE	FALSE	-4.34294e-08	0		0	846080	0	286640	0	0	561810	1315600
Q9H7B2	Ribosome production factor 2 homolog	RPF2	0	0	1		1	2	2	2		1	0	1	1	1	0	1	0	1	2	2	2	1	0	0	2	0	7.5	0	4.1055		5	6	FALSE	FALSE	FALSE	FALSE	-4.34294e-08	0		953850	0	581710	1237400	543030	0	449220	0
Q9HBJ7	Ubiquitin carboxyl-terminal hydrolase 29	USP29	0	0	1		1	1	1	1		0	0	0	0	1	0	0	0	0	0	0	1	0	0	0	0	0	1.8	0.0089021	2.3824		1	1	FALSE	FALSE	FALSE	FALSE	-4.34294e-08	0		0	0	0	0	399870	0	0	0
Q9HD45	Transmembrane 9 superfamily member 3	TM9SF3	0	0	1		1	1	1	1		0	0	0	0	0	0	0	0	0	0	1	0	0	1	0	0	1	4.4	0	26.612		0	3	FALSE	FALSE	FALSE	FALSE	-4.34294e-08	0		0	0	0	0	0	0	0	0
Q9NP55	BPI fold-containing family A member 1	BPIFA1	0	0	1		1	4	4	4		0	0	0	0	0	0	0	0	0	0	0	0	4	0	0	0	0	23	0	62.526		0	1	FALSE	FALSE	FALSE	FALSE	-4.34294e-08	0		0	0	0	0	0	0	0	0
Q9NP98	Myozenin-1	MYOZ1	0	0	1		1	2	2	2		2	0	0	0	0	0	0	2	0	0	0	0	0	0	0	0	2	8.7	0	7.1541		2	1	FALSE	FALSE	FALSE	FALSE	-4.34294e-08	0		1807300	0	0	0	0	0	0	2836200
Q9NQP4	Prefoldin subunit 4	PFDN4	0	0	1		1	1	1	1		0	0	1	0	0	0	0	1	0	1	0	0	0	1	0	0	0	9	0	4.5036		2	2	FALSE	FALSE	FALSE	FALSE	-4.34294e-08	0		0	0	566770	0	0	0	0	461970
Q9NR46	Endophilin-B2	SH3GLB2	0	0	1		1	1	1	1		0	0	1	0	1	1	1	0	0	1	1	1	0	0	0	0	1	3.8	0	12.724		4	3	FALSE	FALSE	FALSE	FALSE	-4.34294e-08	0		0	0	342350	0	744760	866760	1676500	0
Q9NRD1	F-box only protein 6	FBXO6	0	0	1		1	1	1	1		1	0	1	0	0	0	0	0	0	0	1	0	0	1	0	0	1	8.2	0	3.8082		2	3	FALSE	FALSE	FALSE	FALSE	-4.34294e-08	0		292900	0	345110	0	0	0	0	0
Q9NRX2	39S ribosomal protein L17, mitochondrial	MRPL17	0	0	1		1	1	1	1		0	0	0	1	0	0	1	0	0	1	1	1	0	0	0	0	1	8.6	0	6.5131		2	3	FALSE	FALSE	FALSE	FALSE	-4.34294e-08	0		0	0	0	939020	0	0	406880	0
Q9NX55	Huntingtin-interacting protein K	HYPK	0	0	1		1	1	1	1		0	0	1	0	0	0	1	0	1	0	0	0	0	0	1	0	1	13.2	0.0047022	2.8769		2	3	FALSE	FALSE	FALSE	FALSE	-4.34294e-08	0		0	0	781270	0	0	0	1058900	0
Q9NZ45	CDGSH iron-sulfur domain-containing protein 1	CISD1	0	0	1		1	2	2	2		0	2	1	0	0	1	1	0	1	1	0	1	0	0	0	1	1	25.9	0	7.1699		4	5	FALSE	FALSE	FALSE	FALSE	-4.34294e-08	0		0	986190	1195300	0	0	1089500	1052400	0
Q9P2T1	GMP reductase 2	GMPR2	0	0	1		1	1	1	1		0	0	0	1	0	1	1	1	1	0	1	1	0	0	0	0	0	8	0	7.2354		3	3	FALSE	FALSE	FALSE	FALSE	-4.34294e-08	0		0	0	0	1802300	0	921510	1494600	0
Q9UBB4	Ataxin-10	ATXN10	0	0	1		1	2	2	2		0	1	0	1	0	0	0	0	0	1	1	0	0	0	0	1	0	7.2	0.00057208	3.6457		2	2	FALSE	FALSE	FALSE	FALSE	-4.34294e-08	0		0	545930	0	789830	0	0	0	0
Q9UBY9	Heat shock protein beta-7	HSPB7	0	0	1		1	3	3	3		0	0	0	0	2	0	0	3	0	0	0	0	0	1	0	2	2	27.1	0	7.1113		2	3	FALSE	FALSE	FALSE	FALSE	-4.34294e-08	0		0	0	0	0	2649100	0	0	3275700
Q9UID3	Vacuolar protein sorting-associated protein 51 homolog	VPS51	0	0	1		1	1	1	1		0	0	0	0	0	0	1	1	0	0	1	0	0	0	0	1	0	2.7	0.0047569	2.9522		2	2	FALSE	FALSE	FALSE	FALSE	-4.34294e-08	0		0	0	0	0	0	0	157420	250930
Q9UJA5	tRNA (adenine(58)-N(1))-methyltransferase non-catalytic subunit TRM6	TRMT6	0	0	1		1	1	1	1		0	0	0	0	0	0	0	0	0	0	1	0	0	0	0	1	0	3.6	0.0022447	3.467		0	2	FALSE	FALSE	FALSE	FALSE	-4.34294e-08	0		0	0	0	0	0	0	0	0
Q9UKD2	mRNA turnover protein 4 homolog	MRTO4	0	0	1		1	1	1	1		0	0	0	0	0	0	0	0	0	0	1	0	0	0	0	1	0	10	0.0033021	3.2904		0	2	FALSE	FALSE	FALSE	FALSE	-4.34294e-08	0		0	0	0	0	0	0	0	0
Q9ULI2	Beta-citrylglutamate synthase B	RIMKLB	0	0	1		1	1	1	1		0	0	0	0	0	0	0	0	0	0	1	0	0	1	0	0	0	3.1	0	5.0617		0	2	FALSE	FALSE	FALSE	FALSE	-4.34294e-08	0		0	0	0	0	0	0	0	0
Q9ULX3	RNA-binding protein NOB1	NOB1	0	0	1		1	1	1	1		0	0	0	0	0	0	0	0	0	0	1	0	0	0	0	0	0	4.1	0.0089419	2.41		0	1	FALSE	FALSE	FALSE	FALSE	-4.34294e-08	0		0	0	0	0	0	0	0	0
Q9UN36	Protein NDRG2	NDRG2	0	0	1		1	3	3	3		0	0	0	0	0	0	0	1	0	2	1	1	2	1	0	0	1	17	0	15.363		1	6	FALSE	FALSE	FALSE	FALSE	-4.34294e-08	0		0	0	0	0	0	0	0	1626000
Q9UN81	LINE-1 retrotransposable element ORF1 protein	L1RE1	0	0	1		1	2	2	2		0	0	0	0	0	0	0	0	1	0	2	0	0	0	0	0	0	9.2	0	11.188		0	2	FALSE	FALSE	FALSE	FALSE	-4.34294e-08	0		0	0	0	0	0	0	0	0
Q9UNP9	Peptidyl-prolyl cis-trans isomerase E	PPIE	0	0	1		1	1	1	1		0	0	0	0	0	1	0	0	0	0	1	0	0	0	0	0	0	8.3	0	4.7283		1	1	FALSE	FALSE	FALSE	FALSE	-4.34294e-08	0		0	0	0	0	0	416490	0	0
Q9Y235	Probable C->U-editing enzyme APOBEC-2	APOBEC2	0	0	1		1	1	1	1		1	0	0	0	0	0	0	0	0	0	0	0	0	0	0	0	1	6.7	0.0011364	3.5966		1	1	FALSE	FALSE	FALSE	FALSE	-4.34294e-08	0		835430	0	0	0	0	0	0	0
Q9Y333	U6 snRNA-associated Sm-like protein LSm2	LSM2	0	0	1		1	1	1	1		0	1	1	0	1	1	0	0	0	1	0	0	0	1	1	0	1	20	0	4.38		4	4	FALSE	FALSE	FALSE	FALSE	-4.34294e-08	0		0	428770	1384200	0	716990	794690	0	0
Q9Y376	Calcium-binding protein 39	CAB39	0	0	1		1	2	2	2		0	0	2	1	0	2	1	1	1	1	2	0	0	1	2	1	0	5.9	0.002221	3.367		5	6	FALSE	FALSE	FALSE	FALSE	-4.34294e-08	0		0	0	460770	1439500	0	815240	1163700	768440
Q9Y3A6	Transmembrane emp24 domain-containing protein 5	TMED5	0	0	1		1	1	1	1		0	0	1	0	0	0	0	0	0	1	0	0	0	0	0	0	0	5.2	0.0089731	2.4484		1	1	FALSE	FALSE	FALSE	FALSE	-4.34294e-08	0		0	0	1034200	0	0	0	0	0
Q9Y3B7	39S ribosomal protein L11, mitochondrial	MRPL11	0	0	1		1	1	1	1		0	0	0	1	0	0	1	0	0	1	1	0	0	0	1	1	1	8.9	0.0070246	2.5315		2	5	FALSE	FALSE	FALSE	FALSE	-4.34294e-08	0		0	0	0	614460	0	0	611790	0
Q9Y3C6	Peptidyl-prolyl cis-trans isomerase-like 1	PPIL1	0	0	1		1	1	1	1		0	1	0	0	0	0	0	0	0	0	0	0	0	0	0	0	0	10.2	0	5.3674		1	0	FALSE	FALSE	FALSE	FALSE	-4.34294e-08	0		0	1549800	0	0	0	0	0	0
Q9Y673	Dolichyl-phosphate beta-glucosyltransferase	ALG5	0	0	1		1	1	1	1		0	0	0	1	0	1	0	0	1	1	1	0	0	0	0	0	0	4.3	0.0098135	2.3444		2	3	FALSE	FALSE	FALSE	FALSE	-4.34294e-08	0		0	0	0	1080400	0	759570	0	0
P26583	High mobility group protein B2	HMGB2	0	1.70913	0.00596116		1	5	5	5		3	3	4	2	1	2	2	2	1	3	1	1	1	2	1	2	2	19.1	0	16.641		8	9	TRUE	TRUE	TRUE	TRUE	2.22467	0.514499		5891100	11207000	9038300	1882300	663540	3332000	2243000	1138400
O75400	Pre-mRNA-processing factor 40 homolog A	PRPF40A	0	-1.49912	0.013146		1	4	4	4		1	1	3	0	0	2	1	1	2	4	3	1	1	1	1	1	1	6.8	0	7.288		6	9	TRUE	TRUE	TRUE	TRUE	1.88121	-0.451279		684570	627180	1892600	0	0	1785900	2129000	1003500
P16402	Histone H1.3	HIST1H1D	0	1.58478	0.0216782		1	9	2	2		1	2	1	1	0	1	1	1	1	1	0	1	0	0	0	1	1	29	0	9.7411		7	5	TRUE	TRUE	TRUE	TRUE	1.66398	0.477067		4423200	2463900	6248500	2429600	0	2920500	4117800	576550
O15143	Actin-related protein 2/3 complex subunit 1B	ARPC1B	0	1.34781	0.0232321		1	2	2	2		2	1	2	2	1	2	1	2	1	1	0	0	1	2	0	2	2	7.5	0	20.675		8	6	TRUE	TRUE	TRUE	TRUE	1.63391	0.40573		1706300	6573100	1339500	652220	659420	658000	756260	617030
P35659	Protein DEK	DEK	0	1.35893	0.0238482		1	3	3	3		2	3	2	1	3	3	0	0	1	3	1	2	2	1	0	1	0	10.1	0	8.8996		6	7	TRUE	TRUE	TRUE	TRUE	1.62254	0.409079		2161500	5510400	2509000	1206400	1166200	2374200	0	0
Q9NZL9	Methionine adenosyltransferase 2 subunit beta	MAT2B	0	0.566649	0.00333706		1	2	2	2		1	1	1	1	1	1	2	2	1	1	1	1	1	1	1	1	1	7.5	0	5.8547		8	9	TRUE	FALSE	TRUE	FALSE	2.47664	0.170578		1296800	1058900	1044700	758590	638310	1158800	1202100	810830
P51665	26S proteasome non-ATPase regulatory subunit 7	PSMD7	0	-1.28138	0.00604298		1	3	3	3		0	2	2	1	1	0	0	2	2	2	1	1	2	2	1	1	1	20.1	0	10.093		5	9	TRUE	TRUE	TRUE	TRUE	2.21875	-0.385735		0	1192800	1109900	2066900	1580400	0	0	520440
P30405	Peptidyl-prolyl cis-trans isomerase F, mitochondrial	PPIF	0	-1.48329	0.00659273		1	2	2	2		1	0	0	0	0	0	0	0	0	2	2	1	1	2	1	1	0	18.4	0	5.5542		1	7	TRUE	TRUE	TRUE	TRUE	2.18093	-0.446514		1596500	0	0	0	0	0	0	0
O75367	Core histone macro-H2A.1	H2AFY	0	0.570318	0.00694028		1	11	11	9		8	5	7	5	4	6	5	7	5	7	5	7	6	4	7	3	3	46.8	0	63.22		8	9	TRUE	FALSE	TRUE	FALSE	2.15862	0.171683		18924000	21488000	18824000	14365000	15081000	16812000	16586000	13713000
Q13151	Heterogeneous nuclear ribonucleoprotein A0	HNRNPA0	0	0.670665	0.00963507		1	3	3	3		3	2	2	3	3	3	3	3	2	3	3	2	2	2	2	3	3	16.7	0	44.492		8	9	TRUE	FALSE	TRUE	FALSE	2.01615	0.20189		8952500	4645000	8867900	6848200	7698900	10344000	9766600	8315000
P04899	Guanine nucleotide-binding protein G(i) subunit alpha-2	GNAI2	0	0.510197	0.00996055		7	7	7	4		3	3	4	4	3	3	4	4	2	4	2	3	3	4	4	2	3	28.2	0	45.9		8	9	TRUE	FALSE	TRUE	FALSE	2.00172	0.153585		12867000	9941600	13874000	10973000	9232200	9882600	9443000	8504500
P11498	Pyruvate carboxylase, mitochondrial	PC	0	-2.29326	0.0128054		1	9	9	9		1	0	0	2	0	1	0	0	5	3	4	1	2	6	0	2	2	14.7	0	21.412		3	8	TRUE	TRUE	TRUE	TRUE	1.89261	-0.690339		490640	0	0	3022200	0	1146300	0	0
Q16777;Q6FI13;Q99878;Q96KK5;Q9BTM1;P20671;P0C0S8	Histone H2A type 2-C;Histone H2A type 2-A;Histone H2A type 1-J;Histone H2A type 1-H;Histone H2A.J;Histone H2A type 1-D;Histone H2A type 1	HIST2H2AC;HIST2H2AA3;HIST1H2AJ;HIST1H2AH;H2AFJ;HIST1H2AD;HIST1H2AG	0	0.562948	0.0132445		7	10	10	3		1	2	2	1	1	1	1	1	1	1	1	1	1	1	1	1	1	64.3	0	150.28		8	9	TRUE	FALSE	TRUE	FALSE	1.87796	0.169464		611060000	868670000	738830000	511400000	483340000	787830000	753400000	366730000
P11216	Glycogen phosphorylase, brain form	PYGB	0	-0.729015	0.0137505		1	12	8	8		4	4	5	3	2	5	3	3	3	8	6	2	7	6	4	3	4	19	0	24.354		8	9	TRUE	FALSE	TRUE	FALSE	1.86168	-0.219455		3700800	2400500	3573900	6368500	2952000	4988400	5490500	3885800
Q96AE4	Far upstream element-binding protein 1	FUBP1	0	0.659344	0.0145462		2	7	7	7		5	5	6	4	5	2	4	4	5	4	4	6	6	5	4	6	1	12.1	0	18.433		8	9	TRUE	FALSE	TRUE	FALSE	1.83725	0.198482		6161600	10443000	7472800	5223300	6414600	6661000	6583600	4440100
Q71DI3;Q16695;P84243;P68431;Q6NXT2	Histone H3.2;Histone H3.1t;Histone H3.3;Histone H3.1;Histone H3.3C	HIST2H3A;HIST3H3;H3F3A;HIST1H3A;H3F3C	0	0.690003	0.0148849		5	7	7	7		5	5	7	6	6	6	5	6	6	6	5	4	6	5	4	5	5	33.8	0	34.974		8	9	TRUE	FALSE	TRUE	FALSE	1.82726	0.207712		60750000	171420000	68054000	54027000	71186000	84277000	131360000	48597000
P52272	Heterogeneous nuclear ribonucleoprotein M	HNRNPM	0	0.396964	0.0150581		1	19	19	19		16	15	17	19	17	16	15	13	16	18	17	14	14	12	13	16	14	41.5	0	165.18		8	9	TRUE	FALSE	TRUE	FALSE	1.82223	0.119498		51234000	73175000	62787000	40102000	42588000	58978000	65951000	45263000
Q13177	Serine/threonine-protein kinase PAK 2;PAK-2p27;PAK-2p34	PAK2	0	1.26508	0.015449		3	4	4	4		0	1	1	1	1	1	0	1	0	0	0	1	0	0	0	2	0	12.6	0	6.6045		6	2	TRUE	TRUE	TRUE	TRUE	1.8111	0.380826		0	1853000	1009500	1039900	959570	969760	0	1199100
Q71UI9;P0C0S5	Histone H2A.V;Histone H2A.Z	H2AFV;H2AFZ	0	0.925111	0.015534		2	5	3	3		2	3	2	2	1	2	2	2	1	2	1	2	2	1	1	3	1	31.2	0	18.215		8	9	TRUE	FALSE	TRUE	FALSE	1.80872	0.278486		5584200	18164000	12054000	4178700	3956700	6352100	9704800	3812900
O15144	Actin-related protein 2/3 complex subunit 2	ARPC2	0	0.455679	0.0178192		1	8	8	8		7	4	6	6	3	6	5	5	3	5	6	6	4	6	4	4	3	30.7	0	40.119		8	9	TRUE	FALSE	TRUE	FALSE	1.74911	0.137173		9464800	7261800	10758000	6553800	5996300	5182300	6875200	4758100
Q05209	Tyrosine-protein phosphatase non-receptor type 12	PTPN12	0	0.897872	0.0180759		1	2	2	2		1	1	2	1	1	1	1	2	2	2	1	1	2	1	1	2	1	4.4	0.004374	3.2086		8	9	TRUE	FALSE	TRUE	FALSE	1.7429	0.270286		43448000	110920000	81069000	30277000	27786000	46420000	52781000	19014000
P16401	Histone H1.5	HIST1H1B	0	1.26327	0.0192618		1	9	9	9		5	9	5	5	5	5	6	5	5	5	4	5	4	5	5	4	4	26.1	0	185.89		8	9	TRUE	TRUE	TRUE	TRUE	1.7153	0.380281		34903000	230250000	61093000	18976000	17532000	31743000	35077000	11728000
Q99879;Q99877;Q93079;Q5QNW6;P62807;P58876;O60814;P57053;Q99880	Histone H2B type 1-M;Histone H2B type 1-N;Histone H2B type 1-H;Histone H2B type 2-F;Histone H2B type 1-C/E/F/G/I;Histone H2B type 1-D;Histone H2B type 1-K;Histone H2B type F-S;Histone H2B type 1-L	HIST1H2BM;HIST1H2BN;HIST1H2BH;HIST2H2BF;HIST1H2BC;HIST1H2BD;HIST1H2BK;H2BFS;HIST1H2BL	0	0.519273	0.0210053		10	12	12	2		2	2	2	2	2	2	2	2	2	2	2	2	2	2	2	2	2	62.7	0	259.97		8	9	TRUE	FALSE	TRUE	FALSE	1.67767	0.156317		675050000	601420000	932100000	820860000	884520000	1406800000	1707600000	855270000
O15400	Syntaxin-7	STX7	0	0.902267	0.0210357		1	2	2	2		2	1	2	2	2	2	1	1	1	2	0	1	0	0	0	1	2	11.1	0	8.2584		8	5	TRUE	FALSE	TRUE	FALSE	1.67704	0.271609		937820	2087000	1172300	753860	625890	692260	814230	569370
Q13526	Peptidyl-prolyl cis-trans isomerase NIMA-interacting 1	PIN1	0	0.845201	0.0215891		1	2	2	2		1	1	2	1	1	1	1	1	1	1	1	1	2	1	1	1	0	20.9	0	12.195		8	8	TRUE	FALSE	TRUE	FALSE	1.66576	0.254431		912970	1331000	2622100	1443800	1479400	1953500	1465500	1914400
Q92841	Probable ATP-dependent RNA helicase DDX17	DDX17	0	0.403882	0.0217797		1	16	16	13		10	10	13	9	7	10	8	7	7	9	9	8	4	6	5	9	8	25.1	0	66.744		8	9	TRUE	FALSE	TRUE	FALSE	1.66195	0.121581		22186000	34901000	31601000	16905000	17685000	24346000	23225000	18055000
Q14240	Eukaryotic initiation factor 4A-II;Eukaryotic initiation factor 4A-II, N-terminally processed	EIF4A2	0	0.859608	0.0222905		1	11	3	3		2	1	2	1	3	2	2	2	0	1	1	1	1	2	1	1	1	31.2	0	8.2562		8	8	TRUE	FALSE	TRUE	FALSE	1.65188	0.258768		2042700	2712200	2408700	1123400	1341900	1112700	1244600	676000
P22626	Heterogeneous nuclear ribonucleoproteins A2/B1	HNRNPA2B1	0	0.566679	0.0229662		1	16	16	16		11	10	13	11	12	13	12	11	11	10	11	11	10	9	11	12	8	55	0	275.45		8	9	TRUE	FALSE	TRUE	FALSE	1.63891	0.170587		107560000	211780000	144260000	74063000	79140000	116650000	114450000	64656000
P28838	Cytosol aminopeptidase	LAP3	0	0.606112	0.0234996		1	13	13	13		11	7	12	10	10	9	9	10	6	10	9	10	9	10	8	9	8	32.8	0	73.86		8	9	TRUE	FALSE	TRUE	FALSE	1.62894	0.182458		29291000	23103000	33305000	14478000	16895000	19679000	18895000	10352000
P09874	Poly [ADP-ribose] polymerase 1	PARP1	0	0.461686	0.026059		1	10	10	10		6	7	9	6	3	6	6	7	5	8	6	6	4	3	4	5	2	13.6	0	37.559		8	9	TRUE	FALSE	TRUE	FALSE	1.58404	0.138981		8039800	8811400	8861700	8907500	6113500	11258000	10578000	7243000
Q12906	Interleukin enhancer-binding factor 3	ILF3	0	0.423207	0.0260998		2	14	14	14		9	11	12	8	7	8	8	8	10	9	9	8	6	7	6	9	8	22.8	0	119		8	9	TRUE	FALSE	TRUE	FALSE	1.58336	0.127398		13671000	23172000	15765000	9351200	10387000	12971000	10909000	9060900
P50995	Annexin A11	ANXA11	0	0.394993	0.0261881		1	8	8	8		3	5	5	4	2	4	2	5	4	5	2	3	4	4	2	3	3	17	0	37.362		8	9	TRUE	FALSE	TRUE	FALSE	1.5819	0.118905		5104400	3313400	6017400	4290800	5909100	4214300	3196600	4396600
P05023	Sodium/potassium-transporting ATPase subunit alpha-1	ATP1A1	0	0.746387	0.02677		6	17	17	17		15	12	17	15	10	15	13	11	10	16	9	7	14	10	5	9	14	22.4	0	215.26		8	9	TRUE	FALSE	TRUE	FALSE	1.57235	0.224685		22237000	41666000	47448000	18247000	13142000	20795000	19403000	15535000
P06737	Glycogen phosphorylase, liver form	PYGL	0	-1.5028	0.0268093		1	8	5	5		1	3	2	4	4	0	2	4	5	5	4	2	2	4	2	4	4	13.9	0	43.029		7	9	TRUE	TRUE	TRUE	TRUE	1.57171	-0.452388		745110	1265700	1970400	6229400	3975800	0	4426200	8177700
P08670	Vimentin	VIM	0	0.56291	0.0273069		6	48	48	44		25	36	29	34	37	31	31	38	33	34	27	36	34	35	30	37	30	74.5	0	323.31		8	9	TRUE	FALSE	TRUE	FALSE	1.56373	0.169453		647910000	541340000	700300000	499610000	615190000	401390000	426760000	496500000
O00299	Chloride intracellular channel protein 1	CLIC1	0	0.451109	0.0287419		1	6	6	6		4	6	4	3	3	4	3	3	3	5	3	3	3	4	2	3	3	32.8	0	78.915		8	9	TRUE	FALSE	TRUE	FALSE	1.54148	0.135797		17158000	32168000	16091000	14813000	12228000	16530000	14500000	15496000
Q12905	Interleukin enhancer-binding factor 2	ILF2	0	0.393139	0.0303147		1	10	10	10		7	7	9	6	6	5	6	6	7	7	7	5	6	5	6	4	4	34.4	0	37.051		8	9	TRUE	FALSE	TRUE	FALSE	1.51835	0.118347		10949000	9143300	12546000	6560700	8705400	10672000	10102000	8074800
P48163	NADP-dependent malic enzyme	ME1	0	-1.39883	0.0313901		1	3	3	3		1	0	0	2	0	0	0	0	2	1	3	0	1	1	0	1	1	8.6	0	8.7053		2	7	TRUE	TRUE	TRUE	TRUE	1.50321	-0.421091		482570	0	0	977510	0	0	0	0
Q2TAY7	WD40 repeat-containing protein SMU1;WD40 repeat-containing protein SMU1, N-terminally processed	SMU1	0	0.958654	0.0315615		1	4	4	4		0	1	4	1	0	1	1	2	0	3	0	0	0	1	0	0	0	11.9	0	6.3204		6	2	TRUE	FALSE	TRUE	FALSE	1.50084	0.288583		0	1041100	1895800	2218200	0	1040000	1238700	751050
P50570	Dynamin-2	DNM2	0	0.378654	0.0315989		3	10	10	10		3	4	8	3	3	5	3	5	5	5	4	3	4	7	3	2	3	15.1	0	21.564		8	9	TRUE	FALSE	TRUE	FALSE	1.50033	0.113986		4943300	2921100	5995300	2900700	3270400	3776300	4339200	3503000
P52907	F-actin-capping protein subunit alpha-1	CAPZA1	0	0.374913	0.0330386		1	8	8	6		5	6	5	4	3	3	3	4	4	5	3	2	2	5	3	4	3	45.1	0	66.708		8	9	TRUE	FALSE	TRUE	FALSE	1.48098	0.11286		20820000	11065000	17431000	14274000	13223000	15807000	13547000	13086000
O95168	NADH dehydrogenase [ubiquinone] 1 beta subcomplex subunit 4	NDUFB4	0	0.599471	0.0332019		1	2	2	2		1	2	2	1	1	1	1	1	1	1	1	0	1	1	0	1	2	21.7	0.0011416	3.6353		8	7	TRUE	FALSE	TRUE	FALSE	1.47884	0.180459		1079500	826600	1049700	874690	853620	1237200	1321100	645080
Q13185;P83916	Chromobox protein homolog 3;Chromobox protein homolog 1	CBX3;CBX1	0	0.479483	0.0333349		2	2	2	2		2	2	2	1	1	2	1	1	2	2	2	1	2	1	1	1	1	15.8	0	31.865		8	9	TRUE	FALSE	TRUE	FALSE	1.4771	0.144339		4162000	4441000	5551200	5737200	4395300	6387200	8863700	4422400
P30455;P30443;P04439;P13746;P05534;Q09160	HLA class I histocompatibility antigen, A-36 alpha chain;HLA class I histocompatibility antigen, A-1 alpha chain;HLA class I histocompatibility antigen, A-3 alpha chain;HLA class I histocompatibility antigen, A-11 alpha chain;HLA class I histocompatibility antigen, A-24 alpha chain;HLA class I histocompatibility antigen, A-80 alpha chain	HLA-A	0	0.992588	0.0338405		6	7	3	0		0	0	0	0	0	0	0	0	0	0	0	0	0	0	0	0	0	24.4	0	38.612		8	9	TRUE	FALSE	TRUE	FALSE	1.47056	0.298799		9574600	6065200	20194000	5705400	6850600	2801800	3651700	2413500
Q96CW1	AP-2 complex subunit mu	AP2M1	0	-0.651392	0.034356		1	1	1	1		1	1	1	1	1	1	1	1	1	1	1	1	1	1	1	1	1	3.4	0	5.549		7	9	TRUE	FALSE	TRUE	FALSE	1.464	-0.196088		1509700	733000	954230	2169100	2107300	1903100	0	1382400
Q03252	Lamin-B2	LMNB2	0	0.5842	0.0344281		1	13	13	13		7	9	11	7	7	10	8	7	9	7	6	7	6	5	4	6	8	22.3	0	38.344		8	9	TRUE	FALSE	TRUE	FALSE	1.46309	0.175862		9872800	19967000	14109000	7485000	5736100	8767400	8281100	4544900
P53396	ATP-citrate synthase	ACLY	0	-0.899734	0.0350195		1	8	8	8		2	2	4	4	3	2	4	2	3	5	5	2	2	3	4	4	6	11.4	0	56.265		8	9	TRUE	FALSE	TRUE	FALSE	1.45569	-0.270847		1976600	744000	1654900	6184700	4255200	3083700	3337200	3266100
P09488;Q03013	Glutathione S-transferase Mu 1;Glutathione S-transferase Mu 4	GSTM1;GSTM4	0	-1.88711	0.0354346		3	3	3	2		0	0	2	1	0	1	0	0	0	1	1	1	0	0	1	1	1	18.3	0	35.97		3	8	TRUE	TRUE	TRUE	TRUE	1.45057	-0.568075		0	0	4154900	5380800	0	2741600	0	0
Q13423	NAD(P) transhydrogenase, mitochondrial	NNT	0	0.913819	0.0356713		1	5	5	5		2	1	2	1	0	3	2	1	0	2	0	0	1	0	0	0	1	6.5	0	10.184		7	3	TRUE	FALSE	TRUE	FALSE	1.44768	0.275087		953010	572810	1368900	519940	0	905160	1124000	889980
Q08380	Galectin-3-binding protein	LGALS3BP	0	-0.45636	0.0357826		1	6	6	6		2	2	2	4	3	2	2	3	3	3	3	4	1	3	2	3	2	14.7	0	29.246		8	9	TRUE	FALSE	TRUE	FALSE	1.44633	-0.137378		2452200	4618500	2485800	3408100	4950600	2974600	3640700	3544000
Q00839	Heterogeneous nuclear ribonucleoprotein U	HNRNPU	0	0.508307	0.0362185		1	14	14	14		11	11	10	9	7	8	8	10	10	11	10	11	8	8	7	11	7	21	0	218.65		8	9	TRUE	FALSE	TRUE	FALSE	1.44107	0.153016		58049000	100940000	57495000	40590000	29116000	45754000	36956000	32854000
P80303	Nucleobindin-2;Nesfatin-1	NUCB2	0	-1.16437	0.0362309		1	2	2	2		2	1	0	0	0	1	0	0	1	2	1	1	2	1	0	0	2	7.1	0	6.2589		3	7	TRUE	TRUE	TRUE	TRUE	1.44092	-0.350509		1393000	443440	0	0	0	768200	0	0
P68036	Ubiquitin-conjugating enzyme E2 L3	UBE2L3	0	-0.401452	0.0365041		1	2	2	2		2	2	2	2	2	2	2	2	1	2	2	2	2	2	2	2	2	24	0	18.804		8	9	TRUE	FALSE	TRUE	FALSE	1.43766	-0.120849		3656000	3296400	3117200	7250800	4411400	6084500	4701600	6302200
P51991	Heterogeneous nuclear ribonucleoprotein A3	HNRNPA3	0	0.542553	0.0368222		1	9	9	9		5	8	7	6	8	6	8	7	6	6	7	8	6	7	6	8	3	28	0	156.14		8	9	TRUE	FALSE	TRUE	FALSE	1.43389	0.163325		43759000	39537000	57390000	22990000	17980000	44381000	38504000	29525000
P78417	Glutathione S-transferase omega-1	GSTO1	0	0.359682	0.0372407		1	5	5	5		4	1	5	5	5	4	2	5	3	5	5	4	2	4	3	4	3	22.4	0	13.443		8	9	TRUE	FALSE	TRUE	FALSE	1.42898	0.108275		6490400	6246200	4189800	4312600	3769900	4399900	3986600	4268800
P27694	Replication protein A 70 kDa DNA-binding subunit;Replication protein A 70 kDa DNA-binding subunit, N-terminally processed	RPA1	0	0.919329	0.037305		1	2	2	2		2	1	2	1	1	1	1	1	0	1	2	1	0	0	0	1	0	5.4	0	6.1572		8	4	TRUE	FALSE	TRUE	FALSE	1.42823	0.276746		1317300	1691300	1372900	1246200	1179300	2396500	2677300	1307600
Q92945	Far upstream element-binding protein 2	KHSRP	0	0.59874	0.0390954		1	12	12	12		7	12	12	7	4	8	6	6	8	9	8	6	6	6	3	7	3	25.3	0	75.873		8	9	TRUE	FALSE	TRUE	FALSE	1.40787	0.180239		10959000	23983000	14941000	6515000	6618400	9085100	8999100	6150200
P63092;Q5JWF2	Guanine nucleotide-binding protein G(s) subunit alpha isoforms short;Guanine nucleotide-binding protein G(s) subunit alpha isoforms XLas	GNAS	0	0.78109	0.039551		2	4	3	3		1	2	1	1	1	1	1	2	1	2	1	1	1	0	1	1	1	12.4	0	5.1935		8	8	TRUE	FALSE	TRUE	FALSE	1.40284	0.235131		2150500	1594000	1537500	1366000	1994200	1697400	2062500	1617700
Q15717	ELAV-like protein 1	ELAVL1	0	0.537814	0.0401214		1	5	5	5		4	4	4	4	2	3	4	4	4	3	3	2	2	3	5	3	2	20.6	0	27.121		8	9	TRUE	FALSE	TRUE	FALSE	1.39662	0.161898		3567400	8010000	5570000	2835200	2834200	3946300	4041400	2283300
P61160	Actin-related protein 2	ACTR2	0	0.306832	0.0405979		1	8	8	8		7	8	7	7	6	7	7	6	5	7	5	5	7	7	6	6	5	26.9	0	104.21		8	9	TRUE	FALSE	TRUE	FALSE	1.3915	0.0923656		13767000	13340000	16263000	10148000	10424000	10826000	9648500	9169600
P31943	Heterogeneous nuclear ribonucleoprotein H;Heterogeneous nuclear ribonucleoprotein H, N-terminally processed	HNRNPH1	0	0.443948	0.0408786		1	10	10	6		5	4	4	2	2	4	2	4	3	5	1	4	3	3	4	2	3	32.3	0	164.01		8	9	TRUE	FALSE	TRUE	FALSE	1.3885	0.133642		59425000	60714000	48021000	42912000	29828000	50450000	30008000	29160000
P31942	Heterogeneous nuclear ribonucleoprotein H3	HNRNPH3	0	0.411352	0.0410554		1	3	3	3		3	3	3	3	3	3	3	2	2	3	2	3	2	2	3	2	1	14.5	0	83.986		8	9	TRUE	FALSE	TRUE	FALSE	1.38663	0.123829		11923000	9950100	14491000	9528100	9560000	14025000	14664000	8462900
P24941;Q00526;Q00535;P06493;P11802;Q00534;P50750;Q96Q40;O94921;Q07002;Q00536;Q00537;Q9NYV4;Q14004	Cyclin-dependent kinase 2;Cyclin-dependent kinase 3;Cyclin-dependent-like kinase 5;Cyclin-dependent kinase 1;Cyclin-dependent kinase 4;Cyclin-dependent kinase 6;Cyclin-dependent kinase 9;Cyclin-dependent kinase 15;Cyclin-dependent kinase 14;Cyclin-dependent kinase 18;Cyclin-dependent kinase 16;Cyclin-dependent kinase 17;Cyclin-dependent kinase 12;Cyclin-dependent kinase 13	CDK2;CDK3;CDK5;CDK1;CDK4;CDK6;CDK9;CDK15;CDK14;CDK18;CDK16;CDK17;CDK12;CDK13	0	1.15142	0.0412737		14	2	2	2		1	2	2	1	2	2	2	1	0	2	2	2	1	0	2	2	1	7.4	0	4.692		8	7	TRUE	TRUE	TRUE	TRUE	1.38433	0.346612		3049500	1593700	2238400	1391300	2453000	1190000	2762100	2162300
P07203	Glutathione peroxidase 1	GPX1	0	0.476447	0.0427993		1	7	7	7		3	6	3	3	2	4	4	4	2	4	2	5	4	2	3	3	2	38.9	0	17.854		8	9	TRUE	FALSE	TRUE	FALSE	1.36856	0.143425		4067900	4329400	5822500	4454100	3276900	5555500	4620200	4554000
P07108	Acyl-CoA-binding protein	DBI	0	0.593019	0.0440812		1	5	5	5		4	4	4	3	2	3	3	4	4	3	2	2	3	3	2	1	4	65.5	0	43.1		8	9	TRUE	FALSE	TRUE	FALSE	1.35575	0.178516		10537000	8740900	10921000	3597300	5203200	4784500	3433900	4106100
Q9UKM9	RNA-binding protein Raly	RALY	0	0.485408	0.0446078		1	3	3	3		2	1	3	2	1	2	2	2	2	2	1	2	1	1	1	1	1	13.1	0	16.245		8	9	TRUE	FALSE	TRUE	FALSE	1.35059	0.146122		3280700	2725300	4165100	2022200	1411900	3171900	2264400	2328700
Q9BVC6	Transmembrane protein 109	TMEM109	0	1.23717	0.0447267		1	1	1	1		1	1	1	1	1	1	1	1	1	1	1	1	0	1	1	1	0	4.9	0	15.91		8	7	TRUE	TRUE	TRUE	TRUE	1.34943	0.372426		3562100	6282700	4731000	2387200	2447500	3302300	2653700	2075300
P61978	Heterogeneous nuclear ribonucleoprotein K	HNRNPK	0	0.348839	0.0457089		1	14	14	14		11	14	12	12	11	12	11	11	12	12	12	11	10	11	9	11	10	34.8	0	281.2		8	9	TRUE	FALSE	TRUE	FALSE	1.34	0.105011		58400000	67968000	88144000	42693000	43254000	71184000	64153000	43293000
Q8IWE2	Protein NOXP20	FAM114A1	0	-1.14443	0.0463068		1	1	1	1		0	0	0	1	1	0	1	1	0	1	1	1	1	1	1	0	1	2.7	0.007103	2.5936		4	7	TRUE	TRUE	TRUE	TRUE	1.33436	-0.344508		0	0	0	944890	907580	0	885210	763380
P01023	Alpha-2-macroglobulin	A2M	0	-0.768725	0.0466236		2	26	26	23		19	17	10	18	16	16	18	14	20	13	16	17	19	20	16	18	19	26.2	0	162.11		8	9	TRUE	FALSE	TRUE	FALSE	1.33139	-0.231409		42172000	23952000	11265000	56945000	28072000	35014000	32816000	20634000
P28161	Glutathione S-transferase Mu 2	GSTM2	0	-1.53047	0.046991		1	2	1	1		0	0	0	1	1	1	0	1	1	1	1	1	1	1	1	1	0	13.8	0.0011351	3.5739		4	8	TRUE	TRUE	TRUE	TRUE	1.32799	-0.460719		0	0	0	1285300	1070800	993730	0	1045700
Q15907;P62491	Ras-related protein Rab-11B;Ras-related protein Rab-11A	RAB11B;RAB11A	0	0.27835	0.0473616		2	9	9	9		5	5	6	7	6	6	5	4	5	8	4	4	7	7	3	5	4	46.3	0	30.61		8	9	TRUE	FALSE	TRUE	FALSE	1.32457	0.0837916		6703700	10434000	6983000	6596800	7472800	6823500	7393800	4998300
O00567	Nucleolar protein 56	NOP56	0	0.395316	0.0475511		1	5	5	5		4	3	5	3	3	3	2	2	2	4	4	2	3	2	2	3	1	12.1	0	16.506		8	9	TRUE	FALSE	TRUE	FALSE	1.32284	0.119002		4184500	4366000	5112500	3372400	3328300	3667900	5648000	2602100
P18827	Syndecan-1	SDC1	0	0.630699	0.0481187		1	1	1	1		1	1	1	1	1	1	1	1	1	1	1	0	1	1	1	1	1	5.5	0	4.043		8	8	TRUE	FALSE	TRUE	FALSE	1.31769	0.189859		2570300	3360700	1978500	1175600	3127400	2107300	1968700	2805400
P09429;B2RPK0	High mobility group protein B1;Putative high mobility group protein B1-like 1	HMGB1;HMGB1P1	0	0.726209	0.0481871		2	6	6	6		5	3	5	4	2	2	3	2	2	3	2	2	2	2	1	2	3	21.9	0	153.3		8	9	TRUE	FALSE	TRUE	FALSE	1.31707	0.218611		12780000	12593000	21276000	5755800	5173700	3597900	5670700	3375600
Q5TZA2	Rootletin	CROCC	0	0.631541	0.0484219		1	1	1	1		1	1	1	1	0	1	1	1	1	1	1	1	0	1	0	1	1	0.4	0.0071102	2.6		7	6	TRUE	FALSE	TRUE	FALSE	1.31496	0.190113		1154600	983460	1104000	740970	0	828720	878520	654660
P46109	Crk-like protein	CRKL	0	-1.33984	0.0488979		1	4	4	4		0	0	2	3	1	1	3	3	2	1	3	1	4	2	2	1	2	19.8	0	11.054		6	9	TRUE	TRUE	TRUE	TRUE	1.31071	-0.403331		0	0	1672500	3433700	1494900	1921000	3525300	2394500
Q9C005	Protein dpy-30 homolog	DPY30	0	-1.29144	0.0495625		1	2	2	2		0	0	2	2	2	1	2	2	1	1	2	2	2	2	2	2	2	36.4	0	8.891		6	9	TRUE	TRUE	TRUE	TRUE	1.30485	-0.388762		0	0	1298700	2072800	1341900	262470	1894600	1904400
Q92522	Histone H1x	H1FX	0	0.809519	0.0497716		1	2	2	2		1	2	2	1	1	2	2	1	1	2	1	1	1	1	1	1	1	14.1	0	6.3913		8	9	TRUE	FALSE	TRUE	FALSE	1.30302	0.24369		3149500	4924100	3129000	1460600	710740	3374400	1951400	820670
P01876	Ig alpha-1 chain C region	IGHA1	0	0.801972	0.0498869		1	6	6	2		2	2	2	2	2	2	2	2	2	2	2	2	2	2	2	2	2	19.3	0	216.98		8	9	TRUE	FALSE	TRUE	FALSE	1.30201	0.241418		121700000	21151000	98938000	67954000	70711000	29535000	36731000	25262000
P35580	Myosin-10	MYH10	0	-1.43768	0.0500977		1	19	9	9		0	4	1	2	6	0	1	3	3	4	7	3	2	2	5	4	1	11.5	0	138.43		6	9	TRUE	TRUE	FALSE	FALSE	1.30018	-0.432785		0	2561200	588920	2109300	5343200	0	941700	3287000
Q16531	DNA damage-binding protein 1	DDB1	0	1.04154	0.0501796		1	7	7	7		2	2	3	5	3	5	4	4	3	5	3	0	0	3	2	2	3	10.6	0	13.98		8	7	TRUE	TRUE	FALSE	FALSE	1.29947	0.313536		3848700	1970500	3401000	4146800	3265800	4983000	4500700	2407400
Q15417	Calponin-3	CNN3	0	1.55825	0.0512501		1	7	7	6		0	3	1	2	5	3	0	4	2	1	0	3	1	0	4	4	0	34.7	0	23.35		8	8	TRUE	TRUE	FALSE	FALSE	1.29031	0.469079		1494800	7809000	1958600	2126200	7721000	2368100	1272300	4054000
Q96E39;P38159	RNA binding motif protein, X-linked-like-1;RNA-binding motif protein, X chromosome;RNA-binding motif protein, X chromosome, N-terminally processed	RBMXL1;RBMX	0	0.529442	0.0516088		4	4	4	4		2	3	3	2	1	2	2	2	2	2	2	2	2	2	2	1	2	13.8	0	46.517		8	9	TRUE	FALSE	FALSE	FALSE	1.28728	0.159378		6872300	15168000	9344700	5543200	4333100	9121200	7666100	5107000
P12883;P13533	Myosin-7;Myosin-6	MYH7;MYH6	0	3.38297	0.0526027		2	64	51	50		32	15	10	9	22	40	30	46	2	0	1	0	5	32	3	36	43	40.2	0	323.31		8	7	TRUE	TRUE	FALSE	FALSE	1.27899	1.01837		121440000	27006000	13133000	13520000	56720000	186300000	75427000	216540000
O43488	Aflatoxin B1 aldehyde reductase member 2	AKR7A2	0	0.655452	0.0529662		2	3	3	3		3	2	3	3	3	3	2	2	3	3	3	2	1	0	2	3	1	12.8	0	9.6333		8	8	TRUE	FALSE	FALSE	FALSE	1.276	0.197311		3890800	7130100	3240800	2841700	3940600	3405100	3665400	2486600
P35637	RNA-binding protein FUS	FUS	0	0.500266	0.0533252		2	5	5	5		3	4	4	2	3	3	3	3	4	4	3	4	4	3	2	3	3	8.6	0	12.922		8	9	TRUE	FALSE	FALSE	FALSE	1.27307	0.150595		6856300	5445900	7347200	4334700	2814100	2937900	3029600	2328500
P26232	Catenin alpha-2	CTNNA2	0	0.756281	0.0547065		1	3	1	1		1	1	1	1	1	1	1	1	0	1	1	0	0	0	0	0	1	4.6	0	6.0129		7	3	TRUE	FALSE	FALSE	FALSE	1.26196	0.227663		1130600	853300	940300	777700	1029600	1838700	0	1575200
Q14847	LIM and SH3 domain protein 1	LASP1	0	0.566465	0.0550305		1	2	2	2		2	2	2	2	2	2	2	2	1	2	2	2	2	1	2	2	1	10.3	0	15.681		8	9	TRUE	FALSE	FALSE	FALSE	1.2594	0.170523		3881100	10832000	6022100	3036000	4337000	3188400	2566600	3317400
P10412	Histone H1.4	HIST1H1E	0	0.90001	0.0556167		2	10	10	3		0	2	1	0	0	1	1	0	0	0	0	0	1	1	0	1	0	29.7	0	179.51		8	9	TRUE	FALSE	FALSE	FALSE	1.25479	0.27093		101130000	377180000	97038000	54781000	35258000	64417000	83505000	25540000
P09758	Tumor-associated calcium signal transducer 2	TACSTD2	0	1.41083	0.0563296		1	3	3	3		2	3	2	2	1	2	1	2	1	1	2	0	1	1	1	2	2	13.6	0	62.597		8	8	TRUE	TRUE	FALSE	FALSE	1.24926	0.424703		4834300	14256000	9855500	5994000	5679600	17879000	14575000	8906800
Q01130	Serine/arginine-rich splicing factor 2	SRSF2	0	0.472584	0.0567718		2	4	4	4		3	4	3	3	3	3	3	3	3	3	3	2	3	3	2	3	3	21.7	0	92.8		8	9	TRUE	FALSE	FALSE	FALSE	1.24587	0.142262		9009900	14819000	10306000	4205400	5877600	9111600	8888000	4887000
P11413	Glucose-6-phosphate 1-dehydrogenase	G6PD	0	-0.807561	0.0580424		1	13	13	13		4	4	4	6	6	5	6	6	6	7	13	4	6	5	6	7	5	31.8	0	108.68		8	9	TRUE	FALSE	FALSE	FALSE	1.23625	-0.2431		8744900	8081100	4943400	14302000	9022400	10121000	12103000	8275700
P38919	Eukaryotic initiation factor 4A-III;Eukaryotic initiation factor 4A-III, N-terminally processed	EIF4A3	0	0.462918	0.0584027		1	10	8	8		5	7	5	3	1	5	4	3	4	3	3	3	2	2	2	3	2	30.7	0	30.513		8	9	TRUE	FALSE	FALSE	FALSE	1.23357	0.139352		3382300	9537400	4964300	3580400	2739500	5586100	4876300	3897900
P01903	HLA class II histocompatibility antigen, DR alpha chain	HLA-DRA	0	1.00946	0.0588336		2	6	6	6		3	2	4	3	3	3	3	3	3	3	2	5	1	3	2	2	1	21.3	0	76.813		8	9	TRUE	TRUE	FALSE	FALSE	1.23037	0.303878		17086000	3921900	20089000	8510800	13048000	7837400	10565000	8970500
P54709	Sodium/potassium-transporting ATPase subunit beta-3	ATP1B3	0	1.12668	0.0593097		1	3	3	3		1	0	2	1	1	1	1	1	0	1	0	1	1	1	1	1	0	13.6	0	7.6892		7	5	TRUE	TRUE	FALSE	FALSE	1.22687	0.339164		1984900	0	3990600	2071100	1151900	1023300	1179400	1635900
P09960	Leukotriene A-4 hydrolase	LTA4H	0	0.831882	0.0595146		1	13	13	13		10	5	9	8	3	6	7	8	6	11	2	2	5	4	3	5	5	30.8	0	35.97		8	9	TRUE	FALSE	FALSE	FALSE	1.22538	0.250421		8418000	5638400	6089400	6052300	4297600	6993600	6024500	7369100
P80511	Protein S100-A12;Calcitermin	S100A12	0	-1.33378	0.0609642		1	2	2	2		0	0	0	2	2	0	1	0	1	2	1	0	1	2	2	2	1	21.7	0	14.082		3	8	TRUE	TRUE	FALSE	FALSE	1.21493	-0.401509		0	0	0	3209000	1192300	0	2234700	0
Q6EEV6;P61956;P55854	Small ubiquitin-related modifier 4;Small ubiquitin-related modifier 2;Small ubiquitin-related modifier 3	SUMO4;SUMO2;SUMO3	0	0.907989	0.0610576		3	1	1	1		1	1	1	1	1	1	1	1	1	1	1	1	1	1	0	1	0	12.6	0	6.3361		8	7	TRUE	FALSE	FALSE	FALSE	1.21426	0.273332		1436900	3836000	847460	593000	849120	987710	615670	353810
Q9NUQ9	Protein FAM49B	FAM49B	0	0.777758	0.0612059		2	8	8	8		7	5	7	5	2	6	4	4	2	6	3	4	2	6	5	1	1	35.5	0	31.984		8	9	TRUE	FALSE	FALSE	FALSE	1.21321	0.234128		7861900	6247300	7557800	7171300	4180700	4900200	4887200	4706200
P17980	26S protease regulatory subunit 6A	PSMC3	0	-0.324916	0.0621023		1	8	8	8		4	3	5	2	4	4	4	4	4	6	6	3	3	7	3	4	4	26.7	0	21.2		8	9	TRUE	FALSE	FALSE	FALSE	1.20689	-0.0978095		4146400	3479800	4876600	6185000	4289400	4820400	5099000	4366500
Q8WXF1	Paraspeckle component 1	PSPC1	0	0.555897	0.0628379		1	4	4	4		1	3	4	2	2	3	3	3	1	4	3	1	1	3	2	4	2	8	0	13.646		8	9	TRUE	FALSE	FALSE	FALSE	1.20178	0.167342		3670800	4057400	7076000	3279000	2167100	4445900	5339500	2313700
P14866	Heterogeneous nuclear ribonucleoprotein L	HNRNPL	0	0.3678	0.0634928		1	8	8	8		4	4	8	3	3	6	6	5	5	6	5	2	4	2	3	3	3	20.5	0	40.597		8	9	TRUE	FALSE	FALSE	FALSE	1.19728	0.110719		7035000	10209000	12059000	5216300	6911400	10034000	8843200	6761900
P12956	X-ray repair cross-complementing protein 6	XRCC6	0	0.265207	0.0636432		1	23	23	23		15	13	17	15	15	18	15	15	14	14	13	12	14	12	11	13	11	44	0	167.88		8	9	TRUE	FALSE	FALSE	FALSE	1.19625	0.0798351		34655000	24718000	44143000	33386000	25345000	31692000	30707000	23575000
P41250	Glycine--tRNA ligase	GARS	0	-1.34172	0.0645795		1	5	5	5		1	2	0	5	1	1	2	3	2	4	3	4	2	1	3	5	1	13.4	0	42.702		7	9	TRUE	TRUE	FALSE	FALSE	1.18991	-0.403899		1747500	758010	0	6551800	2412700	1198500	3880600	3008500
Q9P0J7	E3 ubiquitin-protein ligase KCMF1	KCMF1	0	-0.741371	0.0647371		1	1	1	1		0	1	1	1	1	1	1	1	1	1	1	1	1	1	1	1	1	4.5	0	18.775		7	9	TRUE	FALSE	FALSE	FALSE	1.18885	-0.223175		0	128090	260570	762930	417670	545440	331560	538030
Q5VT79	Annexin A8-like protein 2	ANXA8L2	0	1.30987	0.0657445		1	10	10	1		1	1	0	0	0	1	0	1	0	0	0	0	0	1	0	1	0	39.4	0	75.348		8	8	TRUE	TRUE	FALSE	FALSE	1.18214	0.39431		7113700	12534000	6132200	2377500	1148200	11217000	8959100	10442000
P62191	26S protease regulatory subunit 4	PSMC1	0	-0.318279	0.0661661		1	5	5	5		4	2	5	3	3	4	4	4	4	4	4	4	2	4	2	3	3	19.3	0	62.784		8	9	TRUE	FALSE	FALSE	FALSE	1.17936	-0.0958116		3796700	3798700	3612900	5476300	4740500	4577500	4969300	3188700
P33991	DNA replication licensing factor MCM4	MCM4	0	1.22829	0.0664626		1	8	8	8		2	3	5	1	2	4	2	2	1	1	2	3	0	1	1	2	0	11.7	0	16.913		7	6	TRUE	TRUE	FALSE	FALSE	1.17742	0.369752		1863300	2560700	6609700	0	1048300	2691100	2131400	1446000
P08727	Keratin, type I cytoskeletal 19	KRT19	0	1.29613	0.0664825		1	30	21	1		1	1	1	0	1	1	0	0	1	0	0	0	0	0	0	0	0	77.2	0	323.31		8	9	TRUE	TRUE	FALSE	FALSE	1.17729	0.390175		330050000	169380000	327140000	28964000	114070000	303870000	99741000	100630000
P19404	NADH dehydrogenase [ubiquinone] flavoprotein 2, mitochondrial	NDUFV2	0	0.431968	0.0668057		1	2	2	2		2	1	2	2	1	1	2	2	1	2	1	1	2	1	1	1	1	9.2	0	5.5685		8	9	TRUE	FALSE	FALSE	FALSE	1.17519	0.130035		1795100	1797500	1883900	1409400	1419500	2047000	1838400	1352200
O43390	Heterogeneous nuclear ribonucleoprotein R	HNRNPR	0	0.275927	0.066858		1	12	9	9		9	6	8	8	5	7	6	7	5	8	7	6	4	5	5	4	5	23.2	0	52.92		8	9	TRUE	FALSE	FALSE	FALSE	1.17485	0.0830624		15528000	14610000	17270000	10017000	11165000	14879000	14019000	9962700
P82979	SAP domain-containing ribonucleoprotein	SARNP	0	1.09504	0.0681944		1	3	3	3		2	2	3	2	0	2	2	2	2	0	1	1	1	0	1	2	2	18.6	0	10.754		7	7	TRUE	TRUE	FALSE	FALSE	1.16625	0.329641		1348800	3766100	1799400	912030	0	1146300	859010	711040
O75821	Eukaryotic translation initiation factor 3 subunit G	EIF3G	0	-0.509293	0.0692526		1	4	4	4		1	2	3	2	1	1	2	1	1	2	1	1	2	2	1	1	1	15.6	0	9.2719		8	9	TRUE	FALSE	FALSE	FALSE	1.15956	-0.153312		1650200	1603200	3316700	1217700	1035100	1910200	1756800	1986500
P07910	Heterogeneous nuclear ribonucleoproteins C1/C2	HNRNPC	0	0.283672	0.0695279		3	10	10	10		7	6	8	4	6	7	5	4	7	7	7	5	5	6	4	6	5	36.6	0	89.365		8	9	TRUE	FALSE	FALSE	FALSE	1.15784	0.0853939		36331000	37021000	46428000	37576000	26498000	42581000	47203000	33616000
Q00610	Clathrin heavy chain 1	CLTC	0	-0.142174	0.0700471		2	41	41	41		26	16	29	33	27	28	26	34	34	32	36	19	29	34	26	27	28	33.9	0	323.31		8	9	TRUE	FALSE	FALSE	FALSE	1.15461	-0.0427987		58036000	53513000	54091000	65055000	61124000	65260000	60420000	67850000
Q9H0E2	Toll-interacting protein	TOLLIP	0	-0.962982	0.0700717		1	1	1	1		1	0	1	0	1	1	1	1	1	1	1	1	1	1	1	1	1	5.1	0.0043243	3.112		6	9	TRUE	FALSE	FALSE	FALSE	1.15446	-0.289886		1165800	0	1784300	0	1281000	2347800	2678100	1681200
A6NHQ2	rRNA/tRNA 2-O-methyltransferase fibrillarin-like protein 1	FBLL1	0	0.679371	0.0705209		1	2	1	1		1	1	1	1	1	1	1	1	1	1	1	1	1	1	1	1	0	6.6	0.0047393	2.9192		8	8	TRUE	FALSE	FALSE	FALSE	1.15168	0.204511		2139000	3330100	3429100	1299100	975760	1792000	1880200	977180
Q9Y224	UPF0568 protein C14orf166	C14orf166	0	-0.517611	0.0707016		1	4	4	4		2	2	3	2	2	3	2	2	2	3	3	2	1	3	2	4	1	23.8	0	34.161		8	9	TRUE	FALSE	FALSE	FALSE	1.15057	-0.155817		2574100	965480	2280600	3107300	1803900	2169900	1699500	1861800
O75369	Filamin-B	FLNB	0	0.412392	0.0709742		1	44	40	39		21	27	22	16	24	28	18	29	24	32	24	12	19	17	15	18	15	26.8	0	242.54		8	9	TRUE	FALSE	FALSE	FALSE	1.1489	0.124142		32799000	51819000	26465000	21654000	39290000	53335000	30844000	42625000
Q9NZT1	Calmodulin-like protein 5	CALML5	0	1.98032	0.0724358		1	5	5	5		4	2	4	1	4	3	4	4	4	1	0	2	0	1	2	2	2	52.7	0	41.429		8	7	TRUE	TRUE	FALSE	FALSE	1.14005	0.596136		9958500	1972100	10559000	267310	12676000	20791000	33489000	9549400
Q96G03	Phosphoglucomutase-2	PGM2	0	1.00663	0.0726175		1	6	6	6		5	5	5	3	3	4	4	5	0	3	4	0	4	1	3	2	2	14.2	0	27.171		8	7	TRUE	TRUE	FALSE	FALSE	1.13896	0.303025		4208800	4412200	3440100	3543800	1976000	2322900	3162600	2327700
Q53EL6	Programmed cell death protein 4	PDCD4	0	1.13111	0.0744296		1	4	4	4		3	3	3	3	3	2	4	4	0	1	2	1	4	1	0	2	2	14.9	0	13.351		8	7	TRUE	TRUE	FALSE	FALSE	1.12825	0.340498		3390100	2065000	2674200	3842100	3138000	2862600	4468400	4126000
Q96KP4	Cytosolic non-specific dipeptidase	CNDP2	0	0.238912	0.0760495		1	15	15	15		10	12	11	9	9	9	9	8	10	11	7	7	7	9	9	7	6	43.6	0	138.58		8	9	TRUE	FALSE	FALSE	FALSE	1.1189	0.0719196		27690000	21615000	24399000	25294000	18235000	29318000	28994000	17117000
P51571	Translocon-associated protein subunit delta	SSR4	0	-0.562414	0.0769491		1	3	3	3		2	2	3	3	3	3	1	3	2	3	3	3	2	3	2	2	3	24.9	0	44.088		8	9	TRUE	FALSE	FALSE	FALSE	1.1138	-0.169303		6747900	1919700	4671900	11194000	6924900	8452900	10033000	6935900
O00303	Eukaryotic translation initiation factor 3 subunit F	EIF3F	0	-0.92769	0.0786674		1	5	5	5		3	0	4	5	3	3	3	3	3	4	4	3	2	4	3	2	2	20.7	0	33.597		7	9	TRUE	FALSE	FALSE	FALSE	1.10421	-0.279263		1125200	0	2023500	3513900	2166300	2176800	3283300	3334000
P62826	GTP-binding nuclear protein Ran	RAN	0	0.357991	0.0805239		1	6	6	6		4	4	5	4	4	4	4	4	5	5	5	6	4	5	5	5	4	34.7	0	36.615		8	9	TRUE	FALSE	FALSE	FALSE	1.09408	0.107766		12524000	32602000	16216000	14815000	11978000	12337000	11645000	12657000
P61353	60S ribosomal protein L27	RPL27	0	0.607016	0.0806681		1	4	4	4		3	2	3	3	3	3	1	2	2	4	1	1	1	1	1	1	3	36	0	8.2406		8	9	TRUE	FALSE	FALSE	FALSE	1.0933	0.18273		4234800	10119000	4897600	2586600	2664400	1786500	2120500	1974500
O75964	ATP synthase subunit g, mitochondrial	ATP5L	0	0.859103	0.0808012		1	1	1	1		1	1	1	1	1	1	1	1	1	1	1	1	0	0	1	0	1	12.6	0.0033094	3.3002		8	6	TRUE	FALSE	FALSE	FALSE	1.09258	0.258616		1885400	449760	1493500	716880	742040	904300	718280	1016300
P12004	Proliferating cell nuclear antigen	PCNA	0	0.711977	0.0808334		1	5	5	5		2	5	3	2	1	3	2	3	2	3	2	2	1	2	1	2	2	22.6	0	45.688		8	9	TRUE	FALSE	FALSE	FALSE	1.09241	0.214326		3025000	9233200	3783400	1211700	2292000	3888100	2550900	1891900
P48147	Prolyl endopeptidase	PREP	0	-1.01074	0.0818872		1	3	3	3		1	2	0	0	1	3	1	1	1	3	0	1	1	2	1	1	2	7.3	0	17.396		6	8	TRUE	TRUE	FALSE	FALSE	1.08678	-0.304263		1208300	819310	0	0	1329200	1532900	1530100	742070
P07339	Cathepsin D;Cathepsin D light chain;Cathepsin D heavy chain	CTSD	0	0.408204	0.0826601		1	7	7	7		7	5	7	7	6	7	7	7	6	7	7	6	5	7	6	7	7	20.6	0	83.985		8	9	TRUE	FALSE	FALSE	FALSE	1.0827	0.122882		27316000	31828000	29697000	13707000	17263000	17710000	17041000	29165000
P26447	Protein S100-A4	S100A4	0	0.567294	0.0830712		1	2	2	2		2	2	2	2	2	2	2	2	2	2	1	2	2	2	2	2	2	18.8	0	5.4588		8	9	TRUE	FALSE	FALSE	FALSE	1.08055	0.170772		6987500	4758200	7353800	6462000	7301900	4042600	7154300	12405000
P17858	ATP-dependent 6-phosphofructokinase, liver type	PFKL	0	0.274441	0.0844201		1	8	8	7		6	3	5	6	4	5	4	5	5	6	4	6	4	5	3	4	4	16.2	0	102.13		8	9	TRUE	FALSE	FALSE	FALSE	1.07355	0.0826151		11503000	9583800	12093000	7630600	7339200	10636000	8162400	5630000
Q13247	Serine/arginine-rich splicing factor 6	SRSF6	0	0.962812	0.0848364		1	4	4	3		0	2	2	1	0	1	0	1	2	1	1	0	0	0	1	1	0	11.9	0	10.855		7	7	TRUE	FALSE	FALSE	FALSE	1.07142	0.289835		1818900	6498500	2053900	1169200	0	1628200	1779600	1025800
Q9H444	Charged multivesicular body protein 4b	CHMP4B	0	0.627221	0.0854874		1	2	2	2		1	2	1	1	0	1	1	1	1	1	0	0	0	1	1	0	1	13.4	0	8.4211		7	5	TRUE	FALSE	FALSE	FALSE	1.0681	0.188812		1068500	1159300	1362000	885660	0	1132900	1043200	1145300
Q9Y262	Eukaryotic translation initiation factor 3 subunit L	EIF3L	0	-0.583771	0.0859101		1	5	5	5		2	2	3	4	2	1	2	2	2	2	2	2	1	2	2	3	4	11.7	0	10.311		8	9	TRUE	FALSE	FALSE	FALSE	1.06596	-0.175733		2102000	452730	1805000	2682700	1478500	2822700	2325100	1605000
P43490	Nicotinamide phosphoribosyltransferase	NAMPT	0	-0.725295	0.0859558		1	16	16	16		3	9	11	9	11	7	12	6	6	13	14	5	7	11	9	9	9	46	0	267.49		8	9	TRUE	FALSE	FALSE	FALSE	1.06572	-0.218336		3607000	20328000	9845400	15265000	14184000	9217100	14061000	6870600
P14550	Alcohol dehydrogenase [NADP(+)]	AKR1A1	0	0.279073	0.0862025		1	10	10	10		10	8	9	9	8	9	7	8	7	9	8	9	5	4	7	7	5	36	0	91.935		8	9	TRUE	FALSE	FALSE	FALSE	1.06448	0.0840092		23146000	13384000	15565000	14340000	11126000	18237000	18596000	12611000
Q14166	Tubulin--tyrosine ligase-like protein 12	TTLL12	0	-1.27145	0.0866438		1	7	7	7		0	3	1	3	1	3	2	5	5	6	6	3	1	4	4	4	2	17.5	0	24.793		6	9	TRUE	TRUE	FALSE	FALSE	1.06226	-0.382746		0	4764700	762250	5709600	0	3743500	3882500	5877300
P40227	T-complex protein 1 subunit zeta	CCT6A	0	-0.457811	0.0887097		1	7	7	6		4	3	4	5	4	5	4	4	4	6	5	5	5	5	4	5	2	20.5	0	95.364		8	9	TRUE	FALSE	FALSE	FALSE	1.05203	-0.137815		7740300	3102800	8707800	16090000	9035000	9885900	12027000	10965000
P78344	Eukaryotic translation initiation factor 4 gamma 2	EIF4G2	0	-0.668356	0.0891283		1	6	6	6		2	3	2	3	3	1	2	2	5	4	4	4	1	4	1	6	2	9.7	0	17.413		8	9	TRUE	FALSE	FALSE	FALSE	1.04998	-0.201195		1113700	1447400	1089000	2572000	2362600	1664300	1477700	1937700
Q16891	MICOS complex subunit MIC60	IMMT	0	0.420644	0.0892951		1	5	5	5		3	2	5	2	2	2	2	1	2	3	1	1	2	3	2	1	2	12.1	0	11.813		8	9	TRUE	FALSE	FALSE	FALSE	1.04917	0.126627		2138300	2500900	3850700	2208800	2133700	2786000	3105600	1584900
P45974	Ubiquitin carboxyl-terminal hydrolase 5	USP5	0	-0.748715	0.090196		2	9	9	9		3	3	6	5	3	4	4	6	7	6	8	6	4	5	4	5	4	20.4	0	55.716		8	9	TRUE	FALSE	FALSE	FALSE	1.04481	-0.225386		4345100	1371900	3519100	9094800	5806800	7251500	9048500	7416100
P62308;A8MWD9	Small nuclear ribonucleoprotein G;Putative small nuclear ribonucleoprotein G-like protein 15	SNRPG;SNRPGP15	0	1.48094	0.0902708		2	2	2	2		1	2	1	1	1	1	1	2	2	0	1	2	0	0	1	2	1	17.1	0	4.8088		8	6	TRUE	TRUE	FALSE	FALSE	1.04445	0.445807		4531900	666110	5401700	3397200	3196500	4847300	1279300	2788000
O00429	Dynamin-1-like protein	DNM1L	0	-0.951824	0.0908029		1	4	4	4		2	3	0	3	3	2	3	3	4	3	3	2	1	2	4	3	1	8.8	0	63.642		7	9	TRUE	FALSE	FALSE	FALSE	1.0419	-0.286528		893520	653490	0	3554900	2001700	1724100	3717300	2478700
Q5SSJ5	Heterochromatin protein 1-binding protein 3	HP1BP3	0	0.527336	0.0913025		1	8	8	8		5	4	6	3	4	4	5	4	4	4	4	2	3	1	4	3	2	21.3	0	105.7		8	9	TRUE	FALSE	FALSE	FALSE	1.03952	0.158744		6064100	6366400	5593900	2680700	2871500	4690200	3602000	3152200
O96019	Actin-like protein 6A	ACTL6A	0	0.908422	0.0914396		1	2	2	2		2	0	1	2	2	2	1	2	0	2	1	0	0	1	1	1	0	7.2	0	5.8941		7	5	TRUE	FALSE	FALSE	FALSE	1.03887	0.273462		1970000	0	1050400	1429800	2522900	2072600	1407900	1706900
Q92882	Osteoclast-stimulating factor 1	OSTF1	0	0.386124	0.0914962		1	3	3	3		2	2	3	3	2	3	1	3	2	3	1	3	1	2	2	3	3	21	0	11.296		8	9	TRUE	FALSE	FALSE	FALSE	1.0386	0.116235		2944800	5448600	3781400	3186100	1616600	2954000	2855400	2575500
P54886	Delta-1-pyrroline-5-carboxylate synthase;Glutamate 5-kinase;Gamma-glutamyl phosphate reductase	ALDH18A1	0	-0.840023	0.091677		1	5	5	5		2	1	3	1	2	4	3	1	1	5	1	1	4	1	2	4	5	7.5	0	14.96		8	9	TRUE	FALSE	FALSE	FALSE	1.03774	-0.252872		705680	771860	1389700	988100	1600900	1572800	1378600	292860
P11586	C-1-tetrahydrofolate synthase, cytoplasmic;Methylenetetrahydrofolate dehydrogenase;Methenyltetrahydrofolate cyclohydrolase;Formyltetrahydrofolate synthetase;C-1-tetrahydrofolate synthase, cytoplasmic, N-terminally processed	MTHFD1	0	0.5569	0.0918186		1	11	11	11		4	6	11	3	5	7	6	4	9	6	6	3	2	6	2	5	3	18.8	0	28.254		8	9	TRUE	FALSE	FALSE	FALSE	1.03707	0.167644		5168000	12382000	9287300	4555900	5403300	5353600	4129000	3911100
P31930	Cytochrome b-c1 complex subunit 1, mitochondrial	UQCRC1	0	0.704703	0.0918825		1	6	6	6		4	4	5	3	3	3	3	4	2	6	3	0	3	3	2	3	4	19.6	0	25.739		8	8	TRUE	FALSE	FALSE	FALSE	1.03677	0.212137		6402000	4396100	6298600	5219000	4096000	4468600	3291800	4152100
Q08945	FACT complex subunit SSRP1	SSRP1	0	0.678927	0.0936406		1	4	4	4		1	3	3	2	2	3	3	2	1	3	3	1	1	0	2	2	1	5.9	0	6.8385		8	8	TRUE	FALSE	FALSE	FALSE	1.02854	0.204377		1548400	2288500	2490800	2313900	2543400	2691800	2516400	1116800
Q86UX7	Fermitin family homolog 3	FERMT3	0	0.477243	0.0939122		1	9	9	9		6	2	6	7	4	6	4	5	3	5	2	7	5	5	5	4	2	20.4	0	26.477		8	9	TRUE	FALSE	FALSE	FALSE	1.02728	0.143664		8985000	3380700	9049400	9591700	4897700	8382500	8076700	4732200
P00918	Carbonic anhydrase 2	CA2	0	-1.01699	0.0940287		1	5	5	5		1	4	1	3	1	4	3	4	4	5	3	1	4	4	1	1	2	27.7	0	23.199		8	9	TRUE	TRUE	FALSE	FALSE	1.02674	-0.306146		1194100	1540100	335890	4289300	1615900	5276700	1660300	3025500
Q9BTV4	Transmembrane protein 43	TMEM43	0	0.464028	0.0941129		1	6	6	6		2	4	4	2	3	2	2	5	2	2	2	1	2	2	2	3	1	27.2	0	59.122		8	9	TRUE	FALSE	FALSE	FALSE	1.02635	0.139686		2906100	2324300	4276100	4212200	5877300	6887200	7951700	7871900
P49915	GMP synthase [glutamine-hydrolyzing]	GMPS	0	0.965448	0.0945816		1	9	9	9		4	4	5	6	8	4	1	5	1	6	5	3	1	2	3	2	2	22.4	0	23.478		8	9	TRUE	FALSE	FALSE	FALSE	1.02419	0.290629		3006000	2879800	4049700	4547200	8359500	5590000	720990	5942000
P53999	Activated RNA polymerase II transcriptional coactivator p15	SUB1	0	0.72853	0.0949169		1	5	5	5		4	5	4	4	2	3	4	4	3	4	1	3	4	3	1	3	3	37	0	68.882		8	9	TRUE	FALSE	FALSE	FALSE	1.02266	0.219309		13951000	8097500	15923000	7097500	4804500	7245900	7288400	5269900
P07737	Profilin-1	PFN1	0	0.233905	0.0954796		1	6	6	4		4	4	3	4	4	3	3	3	4	4	4	3	3	3	3	4	3	47.1	0	142.13		8	9	TRUE	FALSE	FALSE	FALSE	1.02009	0.0704125		96258000	85017000	63499000	97352000	61044000	97877000	99482000	89063000
P31150	Rab GDP dissociation inhibitor alpha	GDI1	0	0.308505	0.098744		1	9	3	3		1	2	2	3	2	3	2	2	2	3	2	1	1	3	2	2	2	24.8	0	8.2638		8	9	TRUE	FALSE	FALSE	FALSE	1.00549	0.0928693		2272000	2426700	1622400	2103400	2174400	2527200	2358900	1778000
O60784	Target of Myb protein 1	TOM1	0	-1.05535	0.0995219		1	6	6	6		1	0	2	3	2	2	0	1	2	1	4	2	3	1	2	2	0	20.3	0	27.573		5	8	TRUE	TRUE	FALSE	FALSE	1.00208	-0.317691		1370400	0	819360	3177700	0	1244300	0	1742600
Q15393	Splicing factor 3B subunit 3	SF3B3	0	0.298207	0.0995348		1	10	10	10		5	3	6	6	3	7	4	5	4	8	6	4	2	6	2	5	3	13.8	0	42.127		8	9	TRUE	FALSE	FALSE	FALSE	1.00203	0.0897692		5429800	8090500	4699500	3950300	3826300	4986400	4039300	3605300
P08133	Annexin A6	ANXA6	0	0.451185	0.100033		1	20	20	20		14	14	14	12	13	13	13	11	8	13	7	13	12	13	11	9	12	33.3	0	160.32		8	9	TRUE	FALSE	FALSE	FALSE	0.999857	0.13582		64964000	33667000	34993000	40599000	36007000	29201000	46699000	26871000
Q9BT78	COP9 signalosome complex subunit 4	COPS4	0	0.397848	0.100124		1	2	2	2		1	1	1	1	1	1	1	1	1	1	0	0	1	1	1	1	1	6.9	0	3.7401		8	7	TRUE	FALSE	FALSE	FALSE	0.99946	0.119764		716920	518530	630350	621170	528960	875620	1022000	612060
Q86U42	Polyadenylate-binding protein 2	PABPN1	0	0.511504	0.10043		1	3	3	3		3	2	2	2	2	3	3	3	2	3	3	1	2	1	2	2	2	12.1	0	5.3468		8	9	TRUE	FALSE	FALSE	FALSE	0.998138	0.153978		2478100	3311400	3125500	1688700	2066200	2156900	2239300	1469800
P35222	Catenin beta-1	CTNNB1	0	1.13552	0.101444		1	12	11	11		7	5	9	6	7	8	7	9	7	8	10	1	3	0	4	5	6	23.3	0	57.188		8	8	TRUE	TRUE	FALSE	FALSE	0.993772	0.341825		5200300	9852500	9185000	5257400	6668700	7599300	9069200	9603700
P99999	Cytochrome c	CYCS	0	-0.308587	0.10156		2	4	4	4		3	3	3	4	4	3	3	4	3	4	4	4	2	3	3	4	2	35.2	0	31.399		8	9	TRUE	FALSE	FALSE	FALSE	0.993275	-0.0928941		5014100	3144700	5927600	5018700	3181900	3734400	4848200	5089500
P17301	Integrin alpha-2	ITGA2	0	0.892319	0.101598		1	3	3	3		2	1	1	1	0	2	0	3	1	2	0	0	0	1	0	0	0	2.8	0.0043526	3.1624		6	3	TRUE	FALSE	FALSE	FALSE	0.993113	0.268615		846370	2862300	638000	601620	0	1138400	0	1298700
Q96AB3	Isochorismatase domain-containing protein 2, mitochondrial	ISOC2	0	-0.680123	0.102478		1	3	3	3		1	1	1	2	0	2	1	3	1	1	2	2	2	1	1	2	2	29.8	0	10.52		7	9	TRUE	FALSE	FALSE	FALSE	0.989371	-0.204738		848250	508730	1037000	2395000	0	2114700	1637600	2325000
P25705	ATP synthase subunit alpha, mitochondrial	ATP5A1	0	0.317512	0.102543		1	18	18	18		16	13	16	15	16	15	16	17	14	16	15	15	16	15	14	14	16	40.7	0	323.31		8	9	TRUE	FALSE	FALSE	FALSE	0.989094	0.0955807		85051000	73335000	106900000	65858000	53873000	77934000	94371000	67868000
O76003	Glutaredoxin-3	GLRX3	0	-0.414365	0.102902		1	5	5	5		1	2	1	1	2	2	1	3	3	3	4	2	2	2	2	2	2	19.4	0	41.284		8	9	TRUE	FALSE	FALSE	FALSE	0.987574	-0.124736		1439900	2299200	1125000	3451300	2594900	2083700	2538900	2261600
P62834;P61224;A6NIZ1	Ras-related protein Rap-1A;Ras-related protein Rap-1b;Ras-related protein Rap-1b-like protein	RAP1A;RAP1B	0	0.211324	0.103752		3	5	5	5		4	2	4	4	4	4	4	4	4	4	4	4	3	3	4	4	4	27.2	0	38.564		8	9	TRUE	FALSE	FALSE	FALSE	0.984004	0.0636148		13144000	14767000	12953000	12604000	9343200	10363000	9879500	8337900
P61026	Ras-related protein Rab-10	RAB10	0	-0.808164	0.105543		1	4	3	3		1	1	3	2	1	3	1	1	1	1	1	1	2	2	1	1	2	25.5	0	34.807		8	9	TRUE	FALSE	FALSE	FALSE	0.976572	-0.243281		4419500	648500	5173600	9865100	3733600	6272900	8611800	5961500
P19971	Thymidine phosphorylase	TYMP	0	0.412171	0.106802		1	19	19	19		13	12	15	14	11	15	16	16	12	12	13	14	12	16	11	13	11	49.8	0	323.31		8	9	TRUE	FALSE	FALSE	FALSE	0.971422	0.124076		75487000	58493000	49406000	62038000	31600000	93745000	57395000	51257000
P09455	Retinol-binding protein 1	RBP1	0	-0.972938	0.107287		1	4	4	4		0	0	0	3	2	1	3	3	3	3	2	0	2	4	2	1	2	36.3	0	11.871		5	8	TRUE	FALSE	FALSE	FALSE	0.969453	-0.292883		0	0	0	1950100	3450100	1027300	1297600	1834100
Q12907	Vesicular integral-membrane protein VIP36	LMAN2	0	0.864694	0.107927		1	6	6	6		4	2	4	4	4	4	2	3	3	4	1	4	2	4	0	1	1	26.4	0	22.324		8	8	TRUE	FALSE	FALSE	FALSE	0.966868	0.260299		5059400	3178200	7064200	6274800	3938700	7439800	6973600	4286200
Q16698	2,4-dienoyl-CoA reductase, mitochondrial	DECR1	0	0.58222	0.10827		1	4	4	4		3	2	4	3	1	1	2	4	1	3	1	1	2	2	1	1	2	17.9	0	12.191		8	9	TRUE	FALSE	FALSE	FALSE	0.965492	0.175266		3782600	3186200	4948500	3249900	796470	1959100	2035000	1961200
Q9UHG3	Prenylcysteine oxidase 1	PCYOX1	0	-0.797796	0.108437		1	3	3	3		2	1	1	3	0	1	1	2	3	2	1	1	2	0	1	3	2	8.7	0	10.143		6	8	TRUE	FALSE	FALSE	FALSE	0.964823	-0.24016		689840	647960	0	2319300	0	1875500	1736400	1324900
P14314	Glucosidase 2 subunit beta	PRKCSH	0	0.366582	0.109512		1	8	8	8		7	7	8	8	5	8	6	5	5	8	4	4	5	6	6	5	5	21	0	56.278		8	9	TRUE	FALSE	FALSE	FALSE	0.960539	0.110352		12465000	18755000	16988000	7216500	7914200	9859000	7249800	6166500
P0CG04;B9A064	Ig lambda-1 chain C regions;Immunoglobulin lambda-like polypeptide 5	IGLC1;IGLL5	0	1.00333	0.110397		2	2	1	1		1	1	1	1	1	0	0	1	0	1	0	0	0	1	0	0	1	32.1	0	4.283		6	3	TRUE	TRUE	FALSE	FALSE	0.957041	0.302032		3545300	1232900	2217700	526890	1247700	0	0	579750
P07195	L-lactate dehydrogenase B chain	LDHB	0	-0.36771	0.111194		1	8	8	8		7	6	6	8	6	5	6	8	8	7	5	7	5	6	5	7	5	26.3	0	60.537		8	9	TRUE	FALSE	FALSE	FALSE	0.95392	-0.110692		27552000	9790900	14559000	30527000	23945000	15277000	16220000	24888000
Q8WUM4	Programmed cell death 6-interacting protein	PDCD6IP	0	0.48547	0.11121		1	9	9	9		5	8	7	2	3	5	2	5	2	5	1	2	4	4	1	3	3	14.7	0	32.523		8	9	TRUE	FALSE	FALSE	FALSE	0.953856	0.146141		5042000	7595700	3747000	2861100	2455700	3218100	1830200	4150400
P47985;P0C7P4	Cytochrome b-c1 complex subunit Rieske, mitochondrial;Cytochrome b-c1 complex subunit 11;Putative cytochrome b-c1 complex subunit Rieske-like protein 1	UQCRFS1;UQCRFS1P1	0	0.736121	0.111224		2	2	2	2		1	1	2	1	1	1	1	1	2	2	2	0	2	1	1	0	2	9.9	0	5.8198		8	7	TRUE	FALSE	FALSE	FALSE	0.953801	0.221595		2000400	1320700	2267600	909110	914830	1786400	1534600	1735800
Q08188	Protein-glutamine gamma-glutamyltransferase E;Protein-glutamine gamma-glutamyltransferase E 50 kDa catalytic chain;Protein-glutamine gamma-glutamyltransferase E 27 kDa non-catalytic chain	TGM3	0	-1.84308	0.111373		1	13	13	13		3	0	3	5	0	2	2	0	9	3	3	0	2	11	4	0	11	29.3	0	105.22		5	7	TRUE	TRUE	FALSE	FALSE	0.953222	-0.554823		1536000	0	3603500	6332000	0	2226100	2122400	0
P52597	Heterogeneous nuclear ribonucleoprotein F;Heterogeneous nuclear ribonucleoprotein F, N-terminally processed	HNRNPF	0	0.513747	0.111576		1	6	4	4		4	4	4	3	3	4	3	3	4	4	3	2	3	3	2	3	3	21.4	0	72.611		8	9	TRUE	FALSE	FALSE	FALSE	0.95243	0.154653		8456900	18719000	12100000	7200800	4482300	7863700	6862100	4624600
P56192	Methionine--tRNA ligase, cytoplasmic	MARS	0	0.965662	0.112222		1	5	5	5		2	3	2	4	3	4	2	2	2	5	1	3	2	0	2	4	0	8.2	0	11.119		8	7	TRUE	FALSE	FALSE	FALSE	0.949924	0.290693		1578600	2809200	2293700	3728700	2153000	2524000	1821900	1398700
P18564	Integrin beta-6	ITGB6	0	-1.07094	0.112474		1	1	1	1		0	1	1	0	0	0	0	1	1	1	0	1	1	1	1	1	1	1.1	0.0071066	2.5942		3	8	TRUE	TRUE	FALSE	FALSE	0.948947	-0.322384		0	2294400	963060	0	0	0	0	1424900
P28065	Proteasome subunit beta type-9	PSMB9	0	0.424631	0.113657		1	4	4	4		3	3	4	3	2	3	3	3	2	3	3	3	2	3	2	3	3	26	0	11.548		8	9	TRUE	FALSE	FALSE	FALSE	0.944403	0.127827		5684000	2848700	5315100	2713600	3713400	2989500	3704500	1546500
P62314	Small nuclear ribonucleoprotein Sm D1	SNRPD1	0	-0.506136	0.115825		1	5	5	5		4	3	3	4	4	3	3	2	3	4	4	2	2	2	2	3	3	54.6	0	13.817		8	9	TRUE	FALSE	FALSE	FALSE	0.936196	-0.152362		5114100	1494200	9334200	8398200	5654000	4813000	3482000	4200100
P29590	Protein PML	PML	0	0.929135	0.116626		1	10	10	10		1	6	6	3	4	4	3	5	3	4	5	4	3	6	1	2	0	19	0	39.024		8	8	TRUE	FALSE	FALSE	FALSE	0.933206	0.279697		4278000	9417400	9873200	4288200	7199400	6265800	5843100	3265000
Q9BR76	Coronin-1B	CORO1B	0	-0.297527	0.116914		1	5	5	5		1	3	5	3	2	3	1	3	2	3	3	3	3	4	1	3	2	20.4	0	13.252		8	9	TRUE	FALSE	FALSE	FALSE	0.932133	-0.0895644		2756300	1526900	2950500	2522200	2693800	3027900	3252400	2876400
P06454	Prothymosin alpha;Prothymosin alpha, N-terminally processed;Thymosin alpha-1	PTMA	0	1.20524	0.117506		1	2	2	2		1	2	1	1	1	1	2	2	1	1	1	1	0	0	0	1	0	15.3	0	16.701		8	5	TRUE	TRUE	FALSE	FALSE	0.92994	0.362814		2768900	16338000	1376700	663610	183580	1615500	2662500	1061300
P20073	Annexin A7	ANXA7	0	0.27838	0.118395		1	5	5	5		2	5	5	4	1	4	3	3	1	2	4	2	2	5	2	4	3	13.5	0	36.973		8	9	TRUE	FALSE	FALSE	FALSE	0.926667	0.0838008		4499900	6730600	6419800	4054600	3439700	5744700	5563700	4224400
P07355;A6NMY6	Annexin A2;Putative annexin A2-like protein	ANXA2;ANXA2P2	0	0.394498	0.119005		2	28	28	28		17	23	14	18	19	15	18	23	18	17	19	18	15	20	14	21	13	56.9	0	323.31		8	9	TRUE	FALSE	FALSE	FALSE	0.924435	0.118756		176730000	333660000	148470000	144780000	183970000	130760000	102910000	303800000
Q15233	Non-POU domain-containing octamer-binding protein	NONO	0	0.308501	0.119219		1	8	8	8		5	6	7	6	4	5	6	6	5	6	6	6	4	6	4	6	6	28.2	0	120.39		8	9	TRUE	FALSE	FALSE	FALSE	0.923654	0.092868		14404000	26837000	18727000	11246000	13119000	20439000	18854000	12873000
P27816	Microtubule-associated protein 4	MAP4	0	0.556456	0.120178		1	11	11	11		6	6	5	3	5	6	5	9	3	4	3	6	3	5	5	8	2	15.6	0	137.39		8	9	TRUE	FALSE	FALSE	FALSE	0.920174	0.16751		5792100	12784000	7813400	2079500	5184100	4338400	4218100	5388600
P24821	Tenascin	TNC	0	-0.633857	0.120991		1	50	50	50		28	32	35	31	43	21	24	28	39	45	15	40	40	44	40	37	30	35.7	0	323.31		8	9	TRUE	FALSE	FALSE	FALSE	0.917245	-0.19081		46711000	72709000	58872000	48578000	147440000	29648000	38083000	38911000
Q13404	Ubiquitin-conjugating enzyme E2 variant 1	UBE2V1	0	0.352659	0.122099		1	4	4	1		1	1	1	1	1	1	1	1	1	1	1	1	1	1	1	1	1	34	0	12.082		8	9	TRUE	FALSE	FALSE	FALSE	0.913289	0.106161		3447400	4645100	3675100	2695200	2719200	2809100	3274600	2759000
P51858	Hepatoma-derived growth factor	HDGF	0	0.75259	0.122177		1	11	11	10		2	7	6	3	3	4	3	2	4	5	3	1	5	4	3	2	3	50.8	0	91.68		8	9	TRUE	FALSE	FALSE	FALSE	0.913012	0.226552		8032200	28920000	11160000	5483900	5079700	6814800	4352200	4864400
P13861	cAMP-dependent protein kinase type II-alpha regulatory subunit	PRKAR2A	0	0.664718	0.122412		2	8	8	8		7	5	4	5	4	4	4	4	2	6	2	1	3	1	1	3	4	32.7	0	31.371		8	9	TRUE	FALSE	FALSE	FALSE	0.912176	0.2001		2702200	2519100	2530600	4967400	2519300	5495600	3171500	2702100
P36871	Phosphoglucomutase-1	PGM1	0	1.1891	0.123558		1	6	6	6		4	5	2	1	4	4	3	5	0	2	0	2	3	0	2	3	0	13.2	0	12.013		8	5	TRUE	TRUE	FALSE	FALSE	0.908127	0.357954		3486900	1949600	1817100	624980	3527000	2985900	2365300	3919400
Q04828	Aldo-keto reductase family 1 member C1	AKR1C1	0	-1.75954	0.124174		1	9	4	0		0	0	0	0	0	0	0	0	0	0	0	0	0	0	0	0	0	41.5	0	51.299		4	7	TRUE	TRUE	FALSE	FALSE	0.90597	-0.529674		1145000	0	2884100	3143300	0	0	0	2724400
P08574	Cytochrome c1, heme protein, mitochondrial	CYC1	0	0.787651	0.124395		1	4	4	4		2	2	3	2	0	4	1	3	2	4	0	1	2	1	1	1	2	13.5	0	9.466		7	8	TRUE	FALSE	FALSE	FALSE	0.905197	0.237106		2955700	3844600	2844600	1963800	0	2503200	2131500	1810800
Q9H4A4	Aminopeptidase B	RNPEP	0	-0.348869	0.12497		1	6	6	6		2	4	3	4	4	3	3	4	3	4	4	2	4	3	5	2	4	10.3	0	13.821		8	9	TRUE	FALSE	FALSE	FALSE	0.903195	-0.10502		3845400	2036600	2492300	5227400	3687500	3598100	4128500	6024400
P28062	Proteasome subunit beta type-8	PSMB8	0	0.89379	0.125075		1	3	3	3		2	2	2	2	0	2	1	1	0	2	2	1	0	2	0	1	0	14.5	0	7.1032		7	5	TRUE	FALSE	FALSE	FALSE	0.90283	0.269058		2271500	1845900	2642300	1421500	0	1144100	1306900	684990
P52566	Rho GDP-dissociation inhibitor 2	ARHGDIB	0	0.47958	0.125155		1	4	4	4		3	2	3	4	2	2	3	2	3	3	2	2	2	3	2	3	1	34.8	0	15.484		8	9	TRUE	FALSE	FALSE	FALSE	0.902552	0.144368		10194000	6622600	7015300	11203000	4055400	6086300	11231000	4601600
P62995	Transformer-2 protein homolog beta	TRA2B	0	0.374998	0.125904		1	1	1	1		1	1	1	1	1	1	1	1	1	1	1	1	1	1	1	1	1	5.6	0	15.66		8	9	TRUE	FALSE	FALSE	FALSE	0.899959	0.112886		3574900	2854500	3870300	2144500	3549900	4933500	3938800	3448200
Q9Y383	Putative RNA-binding protein Luc7-like 2	LUC7L2	0	0.538321	0.126173		1	3	3	3		1	2	1	2	1	2	2	1	1	2	2	2	0	1	2	1	1	8.9	0	6.0026		8	8	TRUE	FALSE	FALSE	FALSE	0.899034	0.162051		1834900	1117800	1305200	1831000	1679800	1903200	1803700	1286000
P61604	10 kDa heat shock protein, mitochondrial	HSPE1	0	0.333654	0.126365		1	4	4	4		4	3	4	4	4	4	4	4	4	4	4	4	3	4	4	4	3	42.2	0	45.97		8	9	TRUE	FALSE	FALSE	FALSE	0.898374	0.10044		19241000	26110000	17185000	18565000	12787000	24660000	24080000	11957000
Q9NZN4	EH domain-containing protein 2	EHD2	0	-0.366873	0.126423		1	9	9	9		5	5	6	7	7	5	4	7	3	7	3	5	7	7	7	6	7	25.2	0	44.299		8	9	TRUE	FALSE	FALSE	FALSE	0.898174	-0.11044		4896000	3688400	4387100	12273000	9753800	6481400	6720600	6851400
P24158	Myeloblastin	PRTN3	0	-1.22754	0.126948		1	4	4	4		1	0	3	3	2	2	4	1	3	4	2	2	2	2	2	2	4	20.7	0	19.946		7	9	TRUE	TRUE	FALSE	FALSE	0.896375	-0.369527		2837100	0	1486100	5727500	4375300	1167200	7313300	1385800
Q92817	Envoplakin	EVPL	0	-1.0771	0.127198		2	17	17	17		2	1	0	5	0	3	4	0	3	6	2	0	2	6	1	1	6	13.1	0	64.175		5	8	TRUE	TRUE	FALSE	FALSE	0.89552	-0.324238		790470	229950	0	4546400	0	1430600	3833800	0
P62316	Small nuclear ribonucleoprotein Sm D2	SNRPD2	0	0.744886	0.127257		1	3	3	3		2	1	3	1	2	2	1	1	2	2	2	1	0	2	2	0	1	23.7	0	21.348		8	7	TRUE	FALSE	FALSE	FALSE	0.895318	0.224233		1715700	1561100	2731500	1885400	2391000	3193300	1695300	2359900
P43686	26S protease regulatory subunit 6B	PSMC4	0	-0.871641	0.127369		1	5	5	5		1	0	4	3	1	3	3	2	2	5	2	2	4	3	2	1	3	17	0	16.175		7	9	TRUE	FALSE	FALSE	FALSE	0.894935	-0.26239		1382700	0	2455100	2743100	1525700	2188700	2018700	1652800
P49902	Cytosolic purine 5-nucleotidase	NT5C2	0	-0.731851	0.128139		1	3	3	3		0	0	1	2	1	0	1	1	1	1	2	1	1	1	1	1	1	8.4	0	15.866		5	9	TRUE	FALSE	FALSE	FALSE	0.89232	-0.220309		0	0	569150	1165000	1014600	0	2018500	1157100
P83111	Serine beta-lactamase-like protein LACTB, mitochondrial	LACTB	0	-0.663379	0.129005		1	2	2	2		0	0	2	1	1	1	0	1	1	1	1	1	1	2	1	0	0	5.5	0	5.7563		4	7	TRUE	FALSE	FALSE	FALSE	0.889394	-0.199697		0	0	864630	1168700	568070	907140	0	0
P63010	AP-2 complex subunit beta	AP2B1	0	-0.664048	0.129677		1	7	3	3		2	0	3	2	2	2	1	2	2	3	2	1	1	2	2	2	3	11.6	0	25.078		7	9	TRUE	FALSE	FALSE	FALSE	0.887138	-0.199898		1073700	0	1682300	2540900	2165600	1638900	2302200	1775200
Q07157	Tight junction protein ZO-1	TJP1	0	-0.911428	0.132892		1	1	1	1		0	0	1	1	1	0	1	1	0	1	1	1	1	1	1	1	1	1.1	0	13.278		5	8	TRUE	FALSE	FALSE	FALSE	0.876501	-0.274367		0	0	565920	1853600	860250	0	2361900	1207200
P33316	Deoxyuridine 5-triphosphate nucleotidohydrolase, mitochondrial	DUT	0	0.808568	0.132953		1	3	3	3		2	1	3	2	2	2	1	1	0	2	2	1	0	0	1	1	0	18.7	0	8.5241		7	5	TRUE	FALSE	FALSE	FALSE	0.876303	0.243403		1479000	873620	1811500	1246400	2435500	1819900	1957500	0
Q9ULV4	Coronin-1C	CORO1C	0	-0.61037	0.133416		1	3	3	3		1	1	2	3	2	1	1	2	1	2	3	3	1	2	1	3	2	13.7	0	44.636		8	9	TRUE	FALSE	FALSE	FALSE	0.874793	-0.18374		1965900	2143000	2571700	7069100	5688800	3234800	4906300	6302000
P13489	Ribonuclease inhibitor	RNH1	0	0.400796	0.133515		1	4	4	4		3	3	3	3	2	4	3	4	3	3	2	3	2	3	2	3	4	11.3	0	34.71		8	9	TRUE	FALSE	FALSE	FALSE	0.87447	0.120652		5862400	10772000	6444900	3788500	3568300	3416000	3062100	3175200
P68366	Tubulin alpha-4A chain	TUBA4A	0	-0.391053	0.13352		1	14	2	2		1	2	2	2	2	2	2	2	2	2	2	1	2	2	2	2	2	37.9	0	26.211		8	9	TRUE	FALSE	FALSE	FALSE	0.874452	-0.117719		11123000	8887300	11061000	13801000	9194900	9971700	13817000	19152000
P00390	Glutathione reductase, mitochondrial	GSR	0	0.708435	0.133973		1	5	5	5		3	2	4	2	1	3	2	4	1	2	3	1	2	3	1	0	4	17	0	22.359		8	8	TRUE	FALSE	FALSE	FALSE	0.872981	0.21326		4786000	2188300	3595900	3116700	1788700	4574000	2336200	3026500
P27708	CAD protein;Glutamine-dependent carbamoyl-phosphate synthase;Aspartate carbamoyltransferase;Dihydroorotase	CAD	0	-0.739858	0.134662		1	3	3	3		1	1	2	1	3	2	1	1	2	2	1	1	1	2	1	1	1	1.6	0	7.0128		8	9	TRUE	FALSE	FALSE	FALSE	0.870754	-0.222719		615520	113720	669970	1766900	1233200	466830	1215900	916620
P55735	Protein SEC13 homolog	SEC13	0	0.448265	0.134744		1	2	2	2		1	2	2	1	1	1	1	1	1	1	1	0	1	1	1	1	1	11.5	0	38.574		8	8	TRUE	FALSE	FALSE	FALSE	0.87049	0.134941		2182900	5673000	2509500	2517700	3108000	3631200	2781800	3252200
Q02790	Peptidyl-prolyl cis-trans isomerase FKBP4;Peptidyl-prolyl cis-trans isomerase FKBP4, N-terminally processed	FKBP4	0	-0.808306	0.135177		1	6	6	6		1	0	3	2	4	6	4	1	4	3	4	2	1	2	1	3	2	17.9	0	28.302		7	9	TRUE	FALSE	FALSE	FALSE	0.869097	-0.243324		1277500	0	4691700	2840900	4077500	4574900	4709100	1958900
P53618	Coatomer subunit beta	COPB1	0	-0.427805	0.135596		1	12	12	12		4	4	8	6	6	4	4	5	4	9	3	3	7	5	5	3	7	17.2	0	65.352		8	9	TRUE	FALSE	FALSE	FALSE	0.867754	-0.128782		5473000	3012500	4627800	11135000	6152300	6671500	9214500	8320100
O95433	Activator of 90 kDa heat shock protein ATPase homolog 1	AHSA1	0	-0.398866	0.136134		1	2	2	2		2	2	2	1	2	2	1	1	1	1	1	2	1	2	1	1	1	10.1	0	8.5984		8	9	TRUE	FALSE	FALSE	FALSE	0.866034	-0.120071		1070000	1577300	1630200	3313800	2212200	1556600	2345200	2290300
O14929	Histone acetyltransferase type B catalytic subunit	HAT1	0	0.787622	0.136542		1	2	2	2		1	1	2	0	1	1	1	0	1	2	0	0	0	0	0	0	0	7.4	0	4.062		6	2	TRUE	FALSE	FALSE	FALSE	0.864733	0.237098		797040	826160	908670	0	761440	1000600	768530	0
P36543	V-type proton ATPase subunit E 1	ATP6V1E1	0	0.690746	0.137789		1	3	3	3		2	3	3	1	1	2	2	2	2	0	1	2	1	3	2	2	1	11.9	0	19.332		8	8	TRUE	FALSE	FALSE	FALSE	0.860786	0.207935		2427900	2908900	3381400	1982600	1328900	3067800	3122800	3067400
Q13751	Laminin subunit beta-3	LAMB3	0	-1.21633	0.138123		1	14	14	14		0	6	2	2	3	0	4	3	8	12	4	2	2	8	1	1	1	17.7	0	127.32		6	9	TRUE	TRUE	FALSE	FALSE	0.859735	-0.366152		0	3540100	307210	2511000	1937000	0	3082500	1889400
P08237	ATP-dependent 6-phosphofructokinase, muscle type	PFKM	0	0.917753	0.138844		1	3	3	3		2	1	1	1	2	2	1	3	0	2	0	0	1	1	2	0	3	4.6	0	5.8349		8	5	TRUE	FALSE	FALSE	FALSE	0.857472	0.276271		2221900	602570	1079800	915410	1470900	2112600	1399200	3388900
Q9Y230	RuvB-like 2	RUVBL2	0	0.333761	0.139204		1	9	9	9		6	5	7	6	6	8	4	5	7	9	8	2	5	5	6	3	4	25.3	0	22.261		8	9	TRUE	FALSE	FALSE	FALSE	0.856348	0.100472		4757800	5822000	4859600	4355300	5354400	5800400	4400700	5349400
Q07960	Rho GTPase-activating protein 1	ARHGAP1	0	-0.382307	0.139692		1	8	8	8		3	5	5	6	3	6	6	8	5	5	5	6	5	6	5	6	5	32.3	0	58.664		8	9	TRUE	FALSE	FALSE	FALSE	0.854829	-0.115086		6588800	10087000	5797500	13411000	13401000	8229700	12703000	13636000
P35052	Glypican-1;Secreted glypican-1	GPC1	0	0.788397	0.139803		1	4	4	4		0	2	1	1	2	0	1	4	0	0	1	0	0	0	1	1	1	12	0	13.345		6	4	TRUE	FALSE	FALSE	FALSE	0.854482	0.237331		0	1074200	1010600	1170600	1520500	0	516960	2663100
P50552	Vasodilator-stimulated phosphoprotein	VASP	0	1.14442	0.139921		1	2	2	2		1	1	1	1	0	1	1	1	1	0	1	0	1	0	0	1	1	7.9	0	6.7331		7	5	TRUE	TRUE	FALSE	FALSE	0.854117	0.344505		363610	2213700	800140	3429500	0	2423400	1805400	2156400
O43143	Pre-mRNA-splicing factor ATP-dependent RNA helicase DHX15	DHX15	0	0.285736	0.140312		1	9	9	9		6	6	7	3	4	4	5	4	3	8	4	4	3	3	3	6	3	15.7	0	39.349		8	9	TRUE	FALSE	FALSE	FALSE	0.852906	0.086015		4967800	3503400	7085400	5869500	4663300	7532800	6589900	6521800
P12830	Cadherin-1;E-Cad/CTF1;E-Cad/CTF2;E-Cad/CTF3	CDH1	0	0.865723	0.14046		1	6	6	6		3	5	4	0	2	4	2	2	3	2	2	0	2	4	0	1	3	10.5	0	32.922		7	7	TRUE	FALSE	FALSE	FALSE	0.852448	0.260609		3803200	6377000	2950700	0	2871800	3862300	3673900	3714100
P63261;P60709	Actin, cytoplasmic 2;Actin, cytoplasmic 2, N-terminally processed;Actin, cytoplasmic 1;Actin, cytoplasmic 1, N-terminally processed	ACTG1;ACTB	0	0.330683	0.140815		3	30	30	12		9	9	9	9	9	9	10	11	10	10	10	9	10	10	9	11	8	58.4	0	323.31		8	9	TRUE	FALSE	FALSE	FALSE	0.851351	0.0995454		1145300000	2420500000	901650000	1061400000	1985000000	1187400000	1490800000	1622900000
P67809	Nuclease-sensitive element-binding protein 1	YBX1	0	0.571761	0.140822		1	8	8	4		0	3	2	0	0	1	1	0	1	1	1	0	0	1	0	0	0	27.8	0	62.673		8	9	TRUE	FALSE	FALSE	FALSE	0.851331	0.172117		5009200	17332000	10728000	2933800	5523600	5208200	5294600	3798300
Q15029	116 kDa U5 small nuclear ribonucleoprotein component	EFTUD2	0	-0.567046	0.140961		1	9	8	8		3	5	5	3	2	4	3	5	4	5	4	3	3	4	2	4	2	15	0	26.611		8	9	TRUE	FALSE	FALSE	FALSE	0.850901	-0.170698		2823600	3917000	5109000	8073800	1217100	6666800	6982700	7351300
P06733	Alpha-enolase	ENO1	0	0.292681	0.141158		1	30	30	29		11	27	11	14	14	15	21	22	21	15	17	19	15	14	10	25	11	60.1	0	323.31		8	9	TRUE	FALSE	FALSE	FALSE	0.850296	0.0881059		278530000	366510000	210400000	151570000	229130000	257150000	232700000	241550000
P10515	Dihydrolipoyllysine-residue acetyltransferase component of pyruvate dehydrogenase complex, mitochondrial	DLAT	0	0.563783	0.143199		1	1	1	1		1	1	1	1	0	1	1	1	1	1	1	0	1	1	0	0	1	2.6	0.0042689	3.0282		7	6	TRUE	FALSE	FALSE	FALSE	0.84406	0.169716		1192400	841190	865590	827260	0	1447600	995650	791120
P49913	Cathelicidin antimicrobial peptide;Antibacterial protein FALL-39;Antibacterial protein LL-37	CAMP	0	-1.13289	0.145196		1	1	1	1		0	0	1	1	1	0	1	1	1	1	1	0	1	1	1	1	1	5.3	0	4.1893		5	8	TRUE	TRUE	FALSE	FALSE	0.838045	-0.341035		0	0	693870	5165100	1488400	0	2762800	548020
O75083	WD repeat-containing protein 1	WDR1	0	0.356459	0.145366		1	8	8	8		4	4	8	4	7	7	6	8	4	7	5	4	4	5	4	4	3	22.6	0	38.058		8	9	TRUE	FALSE	FALSE	FALSE	0.837536	0.107305		7964000	20849000	11582000	6956200	7372600	8192000	6479100	6414200
P61086	Ubiquitin-conjugating enzyme E2 K	UBE2K	0	0.424578	0.145731		1	2	2	2		2	1	2	1	1	2	2	1	1	2	2	1	1	2	1	1	0	13.5	0	5.5271		8	8	TRUE	FALSE	FALSE	FALSE	0.836448	0.127811		692830	1406100	1704100	1005800	1267800	929300	1130900	1512000
P13073	Cytochrome c oxidase subunit 4 isoform 1, mitochondrial	COX4I1	0	0.464642	0.14581		1	4	4	4		3	2	3	3	1	3	2	3	1	3	2	1	3	2	1	1	2	20.1	0	7.3046		8	9	TRUE	FALSE	FALSE	FALSE	0.836212	0.139871		4807400	1551000	4153900	1853600	1937200	2747900	2072400	2461900
Q14134	Tripartite motif-containing protein 29	TRIM29	0	0.892099	0.146307		1	7	7	7		3	3	5	5	1	2	3	2	3	2	5	0	4	5	0	1	3	12.1	0	17.493		8	7	TRUE	FALSE	FALSE	FALSE	0.834735	0.268549		4043800	11516000	2356300	2705300	701390	2552800	1486500	1007800
P05091	Aldehyde dehydrogenase, mitochondrial	ALDH2	0	0.890044	0.146708		1	12	12	12		10	8	12	10	6	11	9	9	1	8	7	8	8	6	10	8	6	35.6	0	54.307		8	9	TRUE	FALSE	FALSE	FALSE	0.833546	0.26793		11614000	5466500	16169000	15937000	8741600	28223000	26345000	12139000
Q09666	Neuroblast differentiation-associated protein AHNAK	AHNAK	0	0.512816	0.146843		1	151	151	151		76	110	102	80	72	77	65	107	101	76	90	24	74	92	55	75	63	49.4	0	323.31		8	9	TRUE	FALSE	FALSE	FALSE	0.833147	0.154373		146220000	245190000	158640000	120100000	123470000	111640000	102710000	203720000
P26641	Elongation factor 1-gamma	EEF1G	0	-0.166023	0.147346		1	15	15	15		10	9	11	13	13	12	10	10	11	10	12	10	12	11	9	12	10	44.4	0	132.56		8	9	TRUE	FALSE	FALSE	FALSE	0.831662	-0.0499778		23771000	25511000	27976000	24759000	24028000	20155000	24650000	16798000
P10316	HLA class I histocompatibility antigen, A-69 alpha chain	HLA-A	0	1.13619	0.147429		1	7	1	0		0	0	0	0	0	0	0	0	0	0	0	0	0	0	0	0	0	24.4	0	50.345		8	7	TRUE	TRUE	FALSE	FALSE	0.831416	0.342026		10427000	1272000	9806600	7971200	5024400	7517700	2043400	3697100
O60506	Heterogeneous nuclear ribonucleoprotein Q	SYNCRIP	0	0.22037	0.147704		1	12	12	9		7	4	8	7	3	7	7	7	6	7	6	4	6	6	4	3	6	22.5	0	168.45		8	9	TRUE	FALSE	FALSE	FALSE	0.830608	0.066338		26329000	36875000	30812000	21297000	16402000	26470000	22716000	20786000
Q9UJ70	N-acetyl-D-glucosamine kinase	NAGK	0	0.445497	0.148546		1	8	8	8		6	4	7	5	2	5	5	5	5	5	2	4	2	7	3	5	4	33.4	0	21.279		8	9	TRUE	FALSE	FALSE	FALSE	0.828138	0.134108		5330200	6108900	4696600	4174500	2706600	4218900	5044400	3060300
P17931	Galectin-3	LGALS3	0	0.298289	0.149513		1	6	6	6		3	5	5	4	4	3	4	5	5	5	4	3	5	5	4	3	4	28.4	0	30.304		8	9	TRUE	FALSE	FALSE	FALSE	0.825322	0.089794		9320800	13686000	6986500	7881800	6852300	5588400	7861900	9716800
P13798	Acylamino-acid-releasing enzyme	APEH	0	0.598736	0.15088		1	1	1	1		1	1	1	1	0	0	1	1	0	1	0	0	0	1	0	0	0	2	0.0093735	2.3598		6	2	TRUE	FALSE	FALSE	FALSE	0.821368	0.180237		1307500	895890	540820	553270	0	0	830950	458780
P00491	Purine nucleoside phosphorylase	PNP	0	-0.39366	0.150995		1	9	9	9		6	5	6	7	7	8	9	7	9	9	7	5	8	7	7	6	5	44.3	0	50.684		8	9	TRUE	FALSE	FALSE	FALSE	0.821038	-0.118504		6982900	5521500	5487100	13846000	11150000	10625000	14427000	8649500
Q14204	Cytoplasmic dynein 1 heavy chain 1	DYNC1H1	0	-0.170901	0.151214		1	51	51	51		22	14	30	26	19	19	15	29	28	33	32	16	20	34	21	17	19	16.1	0	171.65		8	9	TRUE	FALSE	FALSE	FALSE	0.820408	-0.0514465		23714000	17886000	20363000	31632000	25753000	23447000	24199000	26222000
P35908;CON__P35908	Keratin, type II cytoskeletal 2 epidermal	KRT2	0	-0.739051	0.151545		2	21	11	11		4	1	8	4	6	3	3	2	2	8	5	6	1	6	6	4	7	39.3	0	81.517		8	9	TRUE	FALSE	FALSE	FALSE	0.819458	-0.222477		3598400	617820	10790000	3570400	9550600	3463200	3320600	3225600
Q00325	Phosphate carrier protein, mitochondrial	SLC25A3	0	0.347412	0.151556		1	5	5	5		4	1	4	4	4	4	1	4	4	5	2	3	2	2	1	3	3	15.2	0	11.91		8	9	TRUE	FALSE	FALSE	FALSE	0.819426	0.104582		4524400	2571000	2681100	4213200	2803300	2941400	2134000	3505700
Q9Y2J8	Protein-arginine deiminase type-2	PADI2	0	0.964423	0.151893		1	4	4	4		1	1	1	0	2	2	2	2	0	0	0	1	2	2	0	2	4	8.4	0	11.832		7	5	TRUE	FALSE	FALSE	FALSE	0.818462	0.29032		811660	908680	2534200	0	2558700	1654300	1599800	3367400
P62081	40S ribosomal protein S7	RPS7	0	-0.528605	0.15268		1	7	7	7		5	6	4	4	4	6	6	4	4	5	4	5	4	3	4	7	4	45.9	0	80.248		8	9	TRUE	FALSE	FALSE	FALSE	0.816217	-0.159126		21605000	6235100	21398000	39777000	18924000	27082000	35821000	23948000
P04114	Apolipoprotein B-100;Apolipoprotein B-48	APOB	0	-0.702731	0.152988		1	16	16	16		4	2	3	11	9	7	4	12	4	9	5	6	7	14	6	8	5	5.8	0	82.146		8	9	TRUE	FALSE	FALSE	FALSE	0.815342	-0.211543		4346800	1550300	2462300	20129000	10569000	8068100	5408100	12714000
Q14126	Desmoglein-2	DSG2	0	0.813823	0.153442		1	4	4	4		1	1	0	2	3	2	1	3	0	3	2	1	1	0	1	2	2	4.9	0	6.846		7	7	TRUE	FALSE	FALSE	FALSE	0.814056	0.244985		4449700	2805100	0	2508500	5279000	2778000	2385900	3842900
P13473	Lysosome-associated membrane glycoprotein 2	LAMP2	0	-0.866136	0.154188		1	4	4	4		2	0	2	2	2	2	3	3	3	4	4	2	2	3	2	2	2	11.5	0	39.771		7	9	TRUE	FALSE	FALSE	FALSE	0.811949	-0.260733		4960100	0	4940300	6243500	4347200	5504900	2122800	4846900
Q9HC38	Glyoxalase domain-containing protein 4	GLOD4	0	0.282259	0.154653		1	4	4	4		3	2	1	2	2	2	1	1	1	3	3	1	1	1	1	2	1	22	0	7.3782		8	9	TRUE	FALSE	FALSE	FALSE	0.810642	0.0849683		2306500	1438800	1087100	1442500	1334700	1950600	2770300	1888500
P59998	Actin-related protein 2/3 complex subunit 4	ARPC4	0	0.268519	0.155259		1	6	6	6		4	5	5	5	4	3	4	4	4	5	2	5	4	4	4	5	4	42.9	0	38.612		8	9	TRUE	FALSE	FALSE	FALSE	0.808944	0.0808324		15097000	6450200	14158000	11299000	13564000	12445000	14765000	13886000
P26639	Threonine--tRNA ligase, cytoplasmic	TARS	0	0.348288	0.155688		2	6	6	6		3	4	4	5	2	4	3	6	4	3	2	4	3	4	3	5	4	9	0	14.223		8	9	TRUE	FALSE	FALSE	FALSE	0.807744	0.104845		4106200	5702100	2290100	2073500	3012000	2809700	2829300	3282500
P13797	Plastin-3	PLS3	0	-0.697725	0.156139		2	17	13	13		2	7	3	7	10	6	4	9	8	12	7	4	6	9	6	7	4	32.4	0	53.628		8	9	TRUE	FALSE	FALSE	FALSE	0.806488	-0.210036		1004000	11612000	2407900	8357100	12254000	5485000	7706600	9642600
Q9BXN1	Asporin	ASPN	0	1.63322	0.157846		1	6	6	6		5	1	3	5	5	5	0	5	0	1	0	6	0	0	5	3	2	27.4	0	49.166		7	5	TRUE	TRUE	FALSE	FALSE	0.801766	0.491647		10738000	427050	4919600	5895800	10798000	6553400	0	9131700
P09661	U2 small nuclear ribonucleoprotein A	SNRPA1	0	0.608118	0.159446		1	3	3	3		1	1	2	2	1	2	1	1	0	3	2	1	2	0	0	1	1	11	0	5.5659		8	6	TRUE	FALSE	FALSE	FALSE	0.797385	0.183062		582120	1533700	1225300	754280	372840	822410	1026700	235890
Q14697	Neutral alpha-glucosidase AB	GANAB	0	0.147495	0.159797		1	25	25	25		14	14	18	16	14	18	19	21	19	14	16	19	17	15	14	22	14	42.5	0	195.88		8	9	TRUE	FALSE	FALSE	FALSE	0.796432	0.0444005		43190000	44615000	45904000	38502000	40075000	52693000	51172000	33280000
Q00688	Peptidyl-prolyl cis-trans isomerase FKBP3	FKBP3	0	0.356698	0.15988		1	4	4	4		1	3	3	2	2	2	2	2	2	2	2	1	2	3	1	1	1	16.5	0	12.075		8	9	TRUE	FALSE	FALSE	FALSE	0.796206	0.107377		2946900	1956500	2368800	1633400	1837100	2106100	1411700	1846100
P39748	Flap endonuclease 1	FEN1	0	0.382495	0.160851		1	2	2	2		1	1	1	2	2	2	2	2	2	2	2	2	1	1	2	2	1	8.2	0	9.833		8	9	TRUE	FALSE	FALSE	FALSE	0.793575	0.115142		1175200	1381800	2626200	1693500	2196600	3405200	4113900	2027600
P61221	ATP-binding cassette sub-family E member 1	ABCE1	0	-1.02968	0.160983		1	3	3	3		0	1	1	3	1	0	0	2	2	2	3	1	0	2	1	2	1	11.5	0	11.328		5	8	TRUE	TRUE	FALSE	FALSE	0.793221	-0.309965		0	397560	1357900	3284000	1664400	0	0	1585300
P09651;Q32P51	Heterogeneous nuclear ribonucleoprotein A1;Heterogeneous nuclear ribonucleoprotein A1, N-terminally processed;Heterogeneous nuclear ribonucleoprotein A1-like 2	HNRNPA1;HNRNPA1L2	0	0.248305	0.16265		2	10	10	10		6	6	7	7	7	6	6	9	8	7	8	10	5	7	7	8	7	25.3	0	251.6		8	9	TRUE	FALSE	FALSE	FALSE	0.788746	0.0747472		67635000	68149000	102830000	53456000	56379000	74291000	69114000	47603000
P49419	Alpha-aminoadipic semialdehyde dehydrogenase	ALDH7A1	0	0.827682	0.163245		1	3	3	3		0	0	2	2	1	2	1	1	0	2	0	0	2	2	0	0	2	7.8	0	4.1149		6	4	TRUE	FALSE	FALSE	FALSE	0.787159	0.249157		0	0	701700	1244300	782880	1162700	1651700	1252200
P50453	Serpin B9	SERPINB9	0	0.982019	0.165035		1	6	5	5		5	0	4	4	1	2	2	3	1	2	0	3	2	4	2	0	0	21	0	12.62		7	6	TRUE	FALSE	FALSE	FALSE	0.782423	0.295617		5341600	0	3168200	3522200	1684300	1680900	1603300	3056700
Q99798	Aconitate hydratase, mitochondrial	ACO2	0	0.319813	0.165731		1	14	14	14		8	7	11	8	3	9	7	9	6	12	5	7	8	7	4	7	8	26.4	0	84.383		8	9	TRUE	FALSE	FALSE	FALSE	0.780595	0.0962734		17384000	14271000	19628000	10474000	6331700	13168000	10661000	8721600
P21796	Voltage-dependent anion-selective channel protein 1	VDAC1	0	0.506629	0.16595		1	6	6	6		6	3	4	4	4	4	3	5	3	6	4	3	2	5	3	1	3	32.9	0	27.888		8	9	TRUE	FALSE	FALSE	FALSE	0.780024	0.152511		7176100	3180100	4751000	4895200	4528100	5409600	3613500	4689400
Q9UNX3;P61254	60S ribosomal protein L26-like 1;60S ribosomal protein L26	RPL26L1;RPL26	0	0.69506	0.166868		2	2	2	2		1	1	2	2	1	2	2	2	2	2	2	2	2	2	1	2	0	11	0	4.3007		8	8	TRUE	FALSE	FALSE	FALSE	0.777626	0.209234		3729400	5025700	2538900	1462600	1311800	1751300	1862500	1708500
O00264	Membrane-associated progesterone receptor component 1	PGRMC1	0	-0.861857	0.167214		1	2	2	2		1	0	1	1	1	1	1	1	1	1	1	1	1	1	1	1	1	17.4	0	15.054		7	9	TRUE	FALSE	FALSE	FALSE	0.776727	-0.259445		1295600	0	1293400	2869600	3621500	2324900	2943300	2783100
Q8WVM0	Dimethyladenosine transferase 1, mitochondrial	TFB1M	0	-0.662621	0.168315		1	1	1	1		0	0	0	1	1	1	1	1	1	0	1	1	1	1	1	1	1	3.5	0.004717	2.8914		5	8	TRUE	FALSE	FALSE	FALSE	0.773878	-0.199469		0	0	0	862190	775260	616940	757690	1133000
P40925	Malate dehydrogenase, cytoplasmic	MDH1	0	0.270847	0.168411		1	8	8	8		5	7	6	4	4	4	6	7	6	4	3	5	5	3	5	7	4	29.6	0	39.658		8	9	TRUE	FALSE	FALSE	FALSE	0.773628	0.0815331		16195000	9447100	9311600	11527000	9086300	16092000	14842000	16807000
Q02218	2-oxoglutarate dehydrogenase, mitochondrial	OGDH	0	-0.393455	0.169627		2	10	10	10		5	4	8	7	6	6	6	7	7	8	5	4	9	8	3	6	4	12.8	0	45.76		8	9	TRUE	FALSE	FALSE	FALSE	0.770504	-0.118442		8211300	1900400	5325900	8747000	6349800	6442900	7983700	8481000
O76021	Ribosomal L1 domain-containing protein 1	RSL1D1	0	-0.32534	0.17002		1	5	5	5		2	3	2	2	2	2	2	1	3	3	4	3	2	2	1	4	2	12.4	0	13.095		8	9	TRUE	FALSE	FALSE	FALSE	0.769499	-0.097937		1898400	1466400	1348100	3065400	1613600	1745900	1847400	1540300
Q9NTK5	Obg-like ATPase 1	OLA1	0	-0.465082	0.171339		1	4	4	4		2	3	3	2	2	2	2	1	1	3	3	2	2	1	1	2	2	14.9	0	37.354		8	9	TRUE	FALSE	FALSE	FALSE	0.766143	-0.140004		2419100	1736500	3717200	5454600	2590600	2976500	5038700	3690100
Q13724	Mannosyl-oligosaccharide glucosidase	MOGS	0	-0.394523	0.171354		1	6	6	6		3	3	4	4	3	5	4	4	5	5	4	5	5	4	3	6	4	13.1	0	39.407		8	9	TRUE	FALSE	FALSE	FALSE	0.766107	-0.118763		3916000	1981000	4793500	6952600	6708100	6763300	6370600	4652300
P42330	Aldo-keto reductase family 1 member C3	AKR1C3	0	-1.34665	0.171535		2	10	10	5		0	0	0	0	0	0	0	0	0	1	5	0	1	0	0	1	0	49.5	0	82.659		7	8	TRUE	TRUE	FALSE	FALSE	0.765648	-0.405383		1188500	0	1226300	1183300	659570	726720	477220	1329300
P05161	Ubiquitin-like protein ISG15	ISG15	0	-0.474816	0.171547		1	2	2	2		2	1	2	2	1	2	2	0	2	2	2	1	0	2	2	1	1	20	0	13.442		7	8	TRUE	FALSE	FALSE	FALSE	0.765617	-0.142934		1835000	1950700	2170700	1306300	1215500	1507800	1001500	0
O75348;O95670	V-type proton ATPase subunit G 1;V-type proton ATPase subunit G 2	ATP6V1G1;ATP6V1G2	0	0.484022	0.171703		2	2	2	2		1	1	1	1	0	1	1	1	1	1	0	1	0	1	1	1	0	21.2	0.0046948	2.8619		6	6	TRUE	FALSE	FALSE	FALSE	0.765222	0.145705		881670	0	899670	403140	0	1107900	972880	856100
P45880	Voltage-dependent anion-selective channel protein 2	VDAC2	0	0.300137	0.172289		1	7	7	7		7	4	7	5	4	5	4	4	3	6	5	3	5	6	4	3	5	29.3	0	21.463		8	9	TRUE	FALSE	FALSE	FALSE	0.763742	0.0903502		8017900	6376800	9471100	4585300	3681000	5825600	5249300	6451800
P20618	Proteasome subunit beta type-1	PSMB1	0	0.270955	0.173035		1	5	5	5		3	2	4	3	4	4	2	4	2	4	3	3	3	4	2	3	2	34.9	0	18.389		8	9	TRUE	FALSE	FALSE	FALSE	0.761865	0.0815657		4547500	5001900	5500800	4612500	4116300	3714000	4966400	3956900
P84098	60S ribosomal protein L19	RPL19	0	0.751943	0.173563		1	1	1	1		1	1	1	1	1	1	1	1	1	1	1	1	1	1	1	1	1	8.7	0	50.338		8	8	TRUE	FALSE	FALSE	FALSE	0.760544	0.226357		2982600	7576600	2508600	935800	896590	1106400	852140	814200
Q9BZZ5	Apoptosis inhibitor 5	API5	0	-0.458515	0.173667		1	4	4	4		2	2	3	2	2	2	2	1	3	3	2	1	1	2	1	2	1	11.1	0	34.593		8	9	TRUE	FALSE	FALSE	FALSE	0.760283	-0.138027		1644900	2587300	4265300	3637900	2520600	4310300	4850700	1964800
P00966	Argininosuccinate synthase	ASS1	0	1.26198	0.174373		1	6	6	6		2	3	6	3	0	3	2	0	0	3	1	0	3	1	1	1	4	19.4	0	18.123		6	7	TRUE	TRUE	FALSE	FALSE	0.75852	0.379893		3642700	2027400	9738900	2064600	0	1381400	2548700	0
P18077	60S ribosomal protein L35a	RPL35A	0	0.531068	0.176259		1	3	3	3		2	2	2	2	2	2	3	1	1	2	2	2	1	1	2	2	0	15.5	0	16.981		8	8	TRUE	FALSE	FALSE	FALSE	0.753849	0.159867		1570100	4003600	1663000	1078700	705440	702010	993390	825070
P11766	Alcohol dehydrogenase class-3	ADH5	0	0.403555	0.176384		1	3	3	3		3	3	3	3	2	3	3	3	2	3	3	1	3	3	2	1	3	12.6	0	9.2492		8	9	TRUE	FALSE	FALSE	FALSE	0.753541	0.121482		3806200	1978700	3051100	2481000	1297800	3024900	2944200	1788200
P11233;P11234	Ras-related protein Ral-A;Ras-related protein Ral-B	RALA;RALB	0	-0.546431	0.176649		2	2	2	2		1	0	2	1	1	1	1	1	1	1	1	1	1	1	1	1	1	10.2	0.0022485	3.4846		7	9	TRUE	FALSE	FALSE	FALSE	0.752888	-0.164492		812300	0	1085800	1659600	1924200	1372100	2214000	1640900
Q8TCJ2	Dolichyl-diphosphooligosaccharide--protein glycosyltransferase subunit STT3B	STT3B	0	0.592803	0.177505		1	3	3	3		3	1	3	2	0	2	1	3	2	2	0	1	3	1	0	1	0	3.4	0	6.2114		7	6	TRUE	FALSE	FALSE	FALSE	0.75079	0.178451		1937200	1847300	2406800	1026900	0	1073400	1088700	1102400
Q99623	Prohibitin-2	PHB2	0	-0.269229	0.178294		1	6	6	6		4	4	6	4	5	6	5	6	6	6	5	5	6	6	5	5	4	26.1	0	82.096		8	9	TRUE	FALSE	FALSE	FALSE	0.748863	-0.0810459		10621000	5301300	12415000	12628000	12370000	13432000	12668000	9119400
P62879;Q9HAV0	Guanine nucleotide-binding protein G(I)/G(S)/G(T) subunit beta-2;Guanine nucleotide-binding protein subunit beta-4	GNB2;GNB4	0	0.668024	0.179029		2	3	3	2		0	2	0	0	0	0	0	1	0	0	1	1	0	0	1	1	0	8.5	0	18.136		8	8	TRUE	FALSE	FALSE	FALSE	0.747077	0.201095		3731100	2490400	3412100	2080500	2084200	2157100	1437700	1966300
O43747	AP-1 complex subunit gamma-1	AP1G1	0	-0.755761	0.17948		1	3	3	3		2	0	2	2	0	1	1	0	1	1	3	2	1	1	0	3	1	6.9	0	8.8943		5	8	TRUE	FALSE	FALSE	FALSE	0.745984	-0.227507		1627600	0	1358900	1836700	0	1710600	1688700	0
P60903	Protein S100-A10	S100A10	0	0.894776	0.180403		1	3	3	3		2	1	3	3	3	1	1	3	1	3	3	1	1	2	1	2	1	35.1	0	17.078		8	7	TRUE	FALSE	FALSE	FALSE	0.743756	0.269354		3789100	4462300	1736500	3816300	3770900	3049300	2172100	12159000
Q9BUH6	Protein PAXX	C9orf142	0	0.608659	0.180486		1	2	2	2		1	0	2	1	1	2	2	1	0	2	0	1	1	1	1	1	1	14.7	0.0022235	3.3811		7	7	TRUE	FALSE	FALSE	FALSE	0.743556	0.183225		1160000	0	1345600	1761900	1307600	1942800	2343500	796940
P52565	Rho GDP-dissociation inhibitor 1	ARHGDIA	0	0.432385	0.181293		1	5	5	5		4	5	4	4	3	3	3	3	3	5	1	3	2	2	1	3	3	36.8	0	39.712		8	9	TRUE	FALSE	FALSE	FALSE	0.741618	0.130161		16348000	26887000	12867000	9142000	10485000	10408000	9184000	7159500
O00151	PDZ and LIM domain protein 1	PDLIM1	0	0.402168	0.181774		1	8	8	8		3	6	5	4	2	4	3	4	4	4	4	2	4	4	3	3	2	35	0	32.461		8	9	TRUE	FALSE	FALSE	FALSE	0.740468	0.121065		7290700	14266000	10720000	7182900	5990900	8472700	5714900	8737600
P28072	Proteasome subunit beta type-6	PSMB6	0	0.679062	0.181839		1	2	2	2		1	1	1	2	1	1	0	2	1	2	1	0	0	0	0	1	0	20.9	0	16.144		7	4	TRUE	FALSE	FALSE	FALSE	0.740313	0.204418		933260	3975600	890230	820320	705590	967550	0	839550
P11678	Eosinophil peroxidase;Eosinophil peroxidase light chain;Eosinophil peroxidase heavy chain	EPX	0	-1.53658	0.181918		1	14	13	13		2	3	7	6	5	0	1	7	8	5	4	0	7	6	9	11	11	25.9	0	55.918		7	8	TRUE	TRUE	FALSE	FALSE	0.740124	-0.462556		1429000	9328900	7119600	8698700	12122000	0	774160	10942000
O43670	BUB3-interacting and GLEBS motif-containing protein ZNF207	ZNF207	0	0.609271	0.181929		1	3	3	3		1	1	3	2	1	0	1	2	1	3	1	1	2	1	0	0	0	8.8	0.0022346	3.435		7	6	TRUE	FALSE	FALSE	FALSE	0.740098	0.183409		724280	2580900	1728800	760630	526500	0	1018300	481780
Q8N8S7	Protein enabled homolog	ENAH	0	-0.913349	0.188372		1	2	2	2		0	1	0	2	1	1	0	2	2	2	2	2	0	1	1	2	0	8.5	0	61.212		5	7	TRUE	FALSE	FALSE	FALSE	0.724985	-0.274945		0	677540	0	1997900	1843900	966310	0	1946500
P43405	Tyrosine-protein kinase SYK	SYK	0	-1.17448	0.190388		1	2	2	2		0	0	0	1	1	0	1	1	1	1	0	2	1	1	1	1	0	4.7	0.0047319	2.9029		4	7	TRUE	TRUE	FALSE	FALSE	0.72036	-0.353554		0	0	0	2232700	6492800	0	2300600	4157700
Q9NQC3	Reticulon-4	RTN4	0	-0.763593	0.191535		1	2	2	2		2	0	2	2	2	2	1	2	2	2	2	1	2	2	2	1	2	3.9	0	14.182		7	9	TRUE	FALSE	FALSE	FALSE	0.717751	-0.229865		5209200	0	8576200	5787000	7400900	3781300	3606000	4327400
O95747	Serine/threonine-protein kinase OSR1	OXSR1	0	0.788612	0.193911		1	3	3	3		1	0	1	0	1	1	1	2	0	1	0	0	0	1	1	0	0	8.3	0	6.3937		6	3	TRUE	FALSE	FALSE	FALSE	0.712398	0.237396		1019700	0	741950	0	1520600	1573600	1417400	1248100
P12532	Creatine kinase U-type, mitochondrial	CKMT1A	0	1.06265	0.194523		1	8	8	7		3	5	5	2	4	3	4	2	2	4	4	0	4	4	1	4	4	25.4	0	92.31		8	8	TRUE	TRUE	FALSE	FALSE	0.711029	0.319889		8681900	18565000	24851000	4733100	6703900	8217600	7504300	4416800
P14324	Farnesyl pyrophosphate synthase	FDPS	0	0.797085	0.195972		1	2	2	2		2	1	1	1	0	0	2	2	1	1	1	0	1	1	0	0	0	6.4	0	5.2409		6	5	TRUE	FALSE	FALSE	FALSE	0.707806	0.239946		1380700	4892300	958330	737160	0	0	1198300	1412100
P04075	Fructose-bisphosphate aldolase A	ALDOA	0	0.271729	0.196113		1	10	10	10		8	10	8	8	7	8	7	8	8	8	8	9	7	8	6	8	7	36	0	253.23		8	9	TRUE	FALSE	FALSE	FALSE	0.707493	0.0817987		91866000	96797000	55483000	45444000	60284000	56462000	43315000	57938000
P98095	Fibulin-2	FBLN2	0	-0.814413	0.196712		1	4	4	4		2	1	2	3	4	2	1	4	2	2	2	4	4	2	4	4	4	5	0	64.365		8	9	TRUE	FALSE	FALSE	FALSE	0.706169	-0.245163		3872200	3583800	2398700	4852500	26898000	2328200	2460300	9093700
P06753	Tropomyosin alpha-3 chain	TPM3	0	0.256579	0.197088		1	14	7	6		3	5	4	4	4	5	4	5	5	4	4	5	4	5	4	5	5	39.3	0	69.921		8	9	TRUE	FALSE	FALSE	FALSE	0.705339	0.0772381		15398000	13768000	13211000	8697400	9690700	10282000	7016600	10920000
P35232	Prohibitin	PHB	0	-0.235968	0.198316		1	9	9	9		5	6	7	7	6	8	7	7	8	8	8	6	6	7	8	8	5	50	0	61.08		8	9	TRUE	FALSE	FALSE	FALSE	0.702643	-0.0710336		10702000	7743300	16000000	14260000	11107000	15419000	14653000	10427000
Q16658	Fascin	FSCN1	0	-0.468948	0.199064		1	11	11	11		6	7	7	7	7	10	5	7	8	8	6	5	7	9	7	10	4	28.4	0	69.801		8	9	TRUE	FALSE	FALSE	FALSE	0.701008	-0.141167		6917800	7302900	6955700	17495000	19970000	13854000	14836000	20422000
Q14978	Nucleolar and coiled-body phosphoprotein 1	NOLC1	0	-0.566687	0.199904		1	1	1	1		1	1	1	1	1	1	1	1	1	1	1	1	1	1	1	1	1	2.1	0	4.2573		8	9	TRUE	FALSE	FALSE	FALSE	0.699178	-0.17059		585200	293960	555010	1325200	1007400	1083100	1814800	1130400
P62942	Peptidyl-prolyl cis-trans isomerase FKBP1A	FKBP1A	0	0.331155	0.200438		1	3	3	3		2	2	1	2	1	2	2	3	1	3	3	2	1	1	3	1	2	54.6	0	19.975		8	9	TRUE	FALSE	FALSE	FALSE	0.69802	0.0996875		4927800	10256000	4714900	3896400	2765200	5023800	4580200	2802900
P04792	Heat shock protein beta-1	HSPB1	0	0.592334	0.201075		1	16	16	16		9	11	10	11	9	13	11	15	12	11	13	7	11	11	9	11	11	80.5	0	323.31		8	9	TRUE	FALSE	FALSE	FALSE	0.696642	0.17831		357760000	315580000	314240000	226940000	184440000	329570000	221840000	339090000
P42224	Signal transducer and activator of transcription 1-alpha/beta	STAT1	0	0.696939	0.20128		1	21	21	21		18	14	17	12	10	16	8	6	8	14	14	12	2	18	8	6	5	36.7	0	110.97		8	9	TRUE	FALSE	FALSE	FALSE	0.6962	0.2098		40562000	21338000	45633000	16851000	18247000	30617000	13150000	9967000
P98179	RNA-binding protein 3	RBM3	0	-0.805141	0.201631		1	2	2	2		2	0	2	2	2	2	2	2	2	2	2	2	2	2	2	2	2	31.8	0	35.788		7	9	TRUE	FALSE	FALSE	FALSE	0.695444	-0.242372		4201000	0	7105000	9383800	7626300	6562800	7737300	8149600
O15145	Actin-related protein 2/3 complex subunit 3	ARPC3	0	-0.387893	0.202543		1	2	2	2		2	2	2	2	2	2	2	2	2	2	2	2	2	2	2	1	1	13.5	0	13.615		8	9	TRUE	FALSE	FALSE	FALSE	0.693482	-0.116768		2881400	2506800	2759200	6603300	4409600	4889400	2707200	5800200
Q15436	Protein transport protein Sec23A	SEC23A	0	-0.417258	0.203842		1	7	7	5		1	2	2	1	2	1	1	2	1	1	1	2	1	1	1	4	1	12.7	0	50.799		8	9	TRUE	FALSE	FALSE	FALSE	0.690706	-0.125607		2834500	2028800	3459000	8041000	6445700	5873000	7543300	6124400
P46108	Adapter molecule crk	CRK	0	-0.429087	0.204198		1	3	3	3		1	3	2	1	1	2	2	2	1	1	2	1	1	2	1	2	2	16.8	0	5.4019		8	9	TRUE	FALSE	FALSE	FALSE	0.689947	-0.129168		929250	1050300	1011700	2376100	1982100	2460000	3093800	1797600
Q13509	Tubulin beta-3 chain	TUBB3	0	-1.10911	0.204713		1	17	3	3		0	3	1	1	3	0	1	2	1	3	3	1	3	2	3	2	0	42	0	20.856		6	8	TRUE	TRUE	FALSE	FALSE	0.688854	-0.333876		0	1414100	866100	1647800	9159100	0	1950700	6225900
P27797	Calreticulin	CALR	0	0.245792	0.205136		1	9	9	9		8	6	8	8	7	8	5	6	5	8	5	7	5	8	5	5	7	30.5	0	207.4		8	9	TRUE	FALSE	FALSE	FALSE	0.687957	0.0739908		31677000	23690000	29791000	24175000	23497000	26695000	21396000	17645000
P24844	Myosin regulatory light polypeptide 9	MYL9	0	-0.879902	0.205516		1	9	3	3		0	2	1	0	2	0	0	2	1	1	0	2	2	1	2	2	2	50.6	0	20.625		3	8	TRUE	FALSE	FALSE	FALSE	0.687154	-0.264877		0	4401700	0	0	2875900	0	0	2451500
P00492	Hypoxanthine-guanine phosphoribosyltransferase	HPRT1	0	-0.533575	0.20583		1	3	3	3		1	0	2	2	1	1	2	3	3	3	2	1	1	1	1	1	1	17	0	4.9394		7	9	TRUE	FALSE	FALSE	FALSE	0.686492	-0.160622		1183000	0	871680	794810	1543900	1306700	867730	1657900
P60981	Destrin	DSTN	0	-0.389562	0.209129		1	3	3	3		2	2	2	2	3	2	2	2	2	3	3	2	2	2	2	2	2	21.8	0	39.09		8	9	TRUE	FALSE	FALSE	FALSE	0.679585	-0.11727		6128400	3846300	8833100	7003900	4947600	5846400	3631900	6176600
P68400;Q8NEV1	Casein kinase II subunit alpha;Casein kinase II subunit alpha 3	CSNK2A1;CSNK2A3	0	-0.905795	0.209649		2	4	4	4		0	1	1	0	0	1	1	0	1	2	3	2	0	0	2	1	1	13.6	0	7.3628		4	7	TRUE	FALSE	FALSE	FALSE	0.678507	-0.272672		0	801650	1486800	0	0	2053500	2277400	0
Q16363	Laminin subunit alpha-4	LAMA4	0	-0.917126	0.211258		1	4	4	4		0	0	0	1	2	1	0	2	1	2	0	4	3	1	3	2	1	2.6	0	8.0234		4	7	TRUE	FALSE	FALSE	FALSE	0.675186	-0.276083		0	0	0	2890100	1960200	1206500	0	1154700
P23229	Integrin alpha-6;Integrin alpha-6 heavy chain;Integrin alpha-6 light chain;Processed integrin alpha-6	ITGA6	0	-1.07998	0.214381		1	11	11	11		0	4	2	6	0	3	4	2	4	9	4	0	7	7	2	2	3	14.7	0	25.963		6	8	TRUE	TRUE	FALSE	FALSE	0.668813	-0.325107		0	3879300	1288200	6496300	0	3867600	4160900	2277400
Q15661;P20231	Tryptase alpha/beta-1;Tryptase beta-2	TPSAB1;TPSB2	0	1.19687	0.215719		5	5	5	5		5	2	5	5	2	4	5	2	2	4	1	0	4	4	4	2	4	20.7	0	111.83		8	8	TRUE	TRUE	FALSE	FALSE	0.666111	0.360293		24332000	2824300	10546000	13691000	2785300	6445100	7598500	2564400
P32119	Peroxiredoxin-2	PRDX2	0	0.349479	0.216509		1	10	9	9		4	9	5	6	6	8	7	7	8	4	5	4	7	4	6	8	4	34.3	0	74.424		8	9	TRUE	FALSE	FALSE	FALSE	0.664523	0.105204		44784000	41225000	28724000	58609000	47494000	89169000	60248000	63603000
Q07954	Prolow-density lipoprotein receptor-related protein 1;Low-density lipoprotein receptor-related protein 1 85 kDa subunit;Low-density lipoprotein receptor-related protein 1 515 kDa subunit;Low-density lipoprotein receptor-related protein 1 intracellular domain	LRP1	0	-1.03359	0.217481		1	6	6	6		0	0	1	1	4	1	0	6	2	0	2	4	2	1	4	4	0	2.2	0	11.601		4	7	TRUE	TRUE	FALSE	FALSE	0.662578	-0.311142		0	0	1039400	0	4508700	279220	0	3235500
P00367;P49448	Glutamate dehydrogenase 1, mitochondrial;Glutamate dehydrogenase 2, mitochondrial	GLUD1;GLUD2	0	0.258938	0.217534		2	14	14	14		7	11	11	12	6	8	9	12	10	12	9	7	11	12	5	9	9	31.9	0	90.073		8	9	TRUE	FALSE	FALSE	FALSE	0.662473	0.077948		14002000	17764000	17312000	14065000	6771600	15819000	14052000	9561500
P67936	Tropomyosin alpha-4 chain	TPM4	0	0.873209	0.21776		1	14	5	5		1	5	2	1	2	1	1	3	2	2	2	3	1	0	1	4	0	38.3	0	59.4		8	7	TRUE	FALSE	FALSE	FALSE	0.662022	0.262862		1980300	17861000	3590800	1958500	5998000	2729700	2636300	3368500
P27824	Calnexin	CANX	0	-0.441485	0.219408		1	8	8	8		7	4	7	6	7	5	5	5	4	7	5	5	7	7	5	3	5	16.2	0	85.87		8	9	TRUE	FALSE	FALSE	FALSE	0.658747	-0.1329		23262000	4205500	22491000	32490000	24207000	20016000	26152000	21919000
P02545	Prelamin-A/C;Lamin-A/C	LMNA	0	0.37009	0.219802		1	31	31	31		22	22	21	18	24	22	20	21	19	18	23	18	22	24	14	19	16	46.7	0	323.31		8	9	TRUE	FALSE	FALSE	FALSE	0.657969	0.111408		86839000	285010000	89362000	52399000	83266000	66713000	53019000	79008000
Q7Z5P9	Mucin-19	MUC19	0	-1.90175	0.220201		1	1	1	1		0	0	1	1	1	1	1	1	1	1	1	1	1	1	1	1	1	0.3	0.0043764	3.2102		6	9	TRUE	TRUE	FALSE	FALSE	0.657181	-0.572484		0	0	488680000	49893000	133720000	76975000	58939000	45221000
O95782	AP-2 complex subunit alpha-1	AP2A1	0	-0.255974	0.22076		1	6	6	3		2	2	2	3	3	2	3	3	3	2	3	3	2	1	2	3	2	8.1	0	15.259		8	9	TRUE	FALSE	FALSE	FALSE	0.656079	-0.0770558		4696600	2354900	4943500	6819000	7665000	5249700	6351600	5346500
P20810	Calpastatin	CAST	0	0.903223	0.221112		1	3	3	3		3	1	3	3	3	3	3	3	3	3	2	0	3	3	2	0	3	7.1	0	33.832		8	7	TRUE	FALSE	FALSE	FALSE	0.655388	0.271897		4596300	1356800	4721000	8205200	4967400	7449600	6981000	6867800
Q9Y2V2	Calcium-regulated heat stable protein 1	CARHSP1	0	0.608347	0.221506		1	1	1	1		1	1	1	1	0	1	0	1	0	1	0	0	0	1	0	0	0	10.9	0.0070281	2.5392		6	2	TRUE	FALSE	FALSE	FALSE	0.654614	0.183131		1019600	612180	1030300	592750	0	1085100	0	1679200
Q96EP5	DAZ-associated protein 1	DAZAP1	0	0.884855	0.222281		1	2	2	2		1	1	2	2	2	1	1	2	1	2	2	2	0	1	0	2	1	10.6	0	18.975		8	6	TRUE	FALSE	FALSE	FALSE	0.653097	0.266368		2907900	1873300	2601500	3604100	1388000	3132100	2268000	2206000
Q9P258	Protein RCC2	RCC2	0	0.577878	0.222286		1	5	5	5		3	4	3	2	3	5	4	2	4	4	2	3	0	2	1	4	2	12.5	0	22.27		8	8	TRUE	FALSE	FALSE	FALSE	0.653088	0.173959		3127300	5225800	2350200	2148200	3199800	4272700	4627500	1830800
P02144	Myoglobin	MB	0	1.7539	0.223338		1	5	5	5		4	3	1	2	3	2	2	5	2	0	0	0	3	3	2	3	4	39.6	0	211.06		8	6	TRUE	TRUE	FALSE	FALSE	0.651037	0.527977		44059000	26786000	920570	5010800	29753000	19878000	12570000	67102000
Q16629	Serine/arginine-rich splicing factor 7	SRSF7	0	0.221999	0.223389		1	5	5	4		1	3	2	1	2	2	2	2	2	2	3	2	1	2	1	2	1	23.5	0	25.988		8	9	TRUE	FALSE	FALSE	FALSE	0.650937	0.0668285		19950000	13251000	27179000	19081000	17886000	23025000	25336000	20463000
P43246	DNA mismatch repair protein Msh2	MSH2	0	-0.620141	0.224892		1	2	2	2		2	0	1	0	2	1	1	2	1	1	1	1	1	1	1	1	2	3.7	0	4.2648		6	9	TRUE	FALSE	FALSE	FALSE	0.648025	-0.186681		1040300	0	1423800	0	1226800	1889100	1832800	1301900
P09622	Dihydrolipoyl dehydrogenase, mitochondrial	DLD	0	-0.341924	0.226038		1	3	3	3		2	2	1	2	2	2	2	3	2	3	2	3	3	2	3	3	1	8.8	0	12.802		8	9	TRUE	FALSE	FALSE	FALSE	0.645818	-0.102929		2899900	1908300	3398300	5847600	2547300	3513100	5578000	3889600
Q14498	RNA-binding protein 39	RBM39	0	0.272025	0.227071		2	8	8	8		4	4	8	5	4	5	4	4	5	6	5	1	3	4	3	4	5	23.4	0	24.491		8	9	TRUE	FALSE	FALSE	FALSE	0.643839	0.0818878		2743200	4315200	4507900	4487400	3662100	5022300	5940100	4145300
P28331	NADH-ubiquinone oxidoreductase 75 kDa subunit, mitochondrial	NDUFS1	0	0.665086	0.227146		1	7	7	7		6	5	6	4	3	6	5	5	3	6	5	0	6	4	4	4	3	16.6	0	48.09		8	8	TRUE	FALSE	FALSE	FALSE	0.643695	0.200211		4567300	4199500	5857400	6675600	5053800	6028800	8936900	4034300
P35606	Coatomer subunit beta	COPB2	0	-0.207379	0.228169		1	13	13	13		6	8	10	9	8	7	5	8	4	11	4	5	8	3	6	7	9	21.3	0	39.547		8	9	TRUE	FALSE	FALSE	FALSE	0.641744	-0.0624274		8432400	4621900	6227100	10391000	8426100	7243300	9465400	7237400
O60716	Catenin delta-1	CTNND1	0	0.335972	0.22958		1	17	17	17		7	11	12	5	6	9	6	8	7	7	11	3	5	3	4	5	6	25.7	0	65.904		8	9	TRUE	FALSE	FALSE	FALSE	0.639066	0.101138		7964000	9279600	11444000	9438500	8626400	13043000	12693000	12321000
P12081;P49590	Histidine--tRNA ligase, cytoplasmic;Probable histidine--tRNA ligase, mitochondrial	HARS;HARS2	0	0.520138	0.230339		2	3	3	3		1	1	1	1	2	1	2	3	1	3	1	1	1	2	2	2	0	7.9	0	4.5991		8	8	TRUE	FALSE	FALSE	FALSE	0.637633	0.156577		1170400	738590	1500900	1194400	1315200	2133100	1203800	2101200
P62861	40S ribosomal protein S30	FAU	0	0.232223	0.232011		1	1	1	1		1	1	1	1	1	1	1	1	1	1	1	1	1	1	1	1	1	16.9	0	5.9367		8	9	TRUE	FALSE	FALSE	FALSE	0.634492	0.0699062		3831300	5527200	4554100	3274400	3196900	2894600	4534200	2487800
P02788	Lactotransferrin;Lactoferricin-H;Kaliocin-1;Lactoferroxin-A;Lactoferroxin-B;Lactoferroxin-C	LTF	0	-1.03903	0.233463		3	15	15	15		2	3	12	8	8	6	11	5	7	12	6	3	11	9	12	10	12	27.5	0	189.77		8	9	TRUE	TRUE	FALSE	FALSE	0.631782	-0.31278		884050	5046000	16504000	31278000	22653000	13450000	38203000	4021800
Q9BWD1	Acetyl-CoA acetyltransferase, cytosolic	ACAT2	0	0.692765	0.234069		1	3	3	3		1	0	1	2	2	2	1	3	0	1	1	0	1	1	2	2	1	9.1	0	5.494		7	7	TRUE	FALSE	FALSE	FALSE	0.630656	0.208543		2856100	0	1983600	1612800	1027900	1574900	2528000	2131700
Q9UBT2	SUMO-activating enzyme subunit 2	UBA2	0	0.698272	0.234679		1	1	1	1		1	0	1	1	1	1	0	1	0	1	1	1	0	0	0	0	1	3.3	0	4.0045		6	4	TRUE	FALSE	FALSE	FALSE	0.629526	0.210201		741650	0	700450	1329800	1463500	1372700	0	1109400
Q16543	Hsp90 co-chaperone Cdc37;Hsp90 co-chaperone Cdc37, N-terminally processed	CDC37	0	0.126798	0.235459		1	4	4	4		3	3	3	2	3	3	2	3	3	3	3	2	1	2	2	2	2	15.1	0	10.753		8	9	TRUE	FALSE	FALSE	FALSE	0.628085	0.0381701		4122600	5364300	3821600	3575700	3717500	3620700	3332700	2883900
P54136	Arginine--tRNA ligase, cytoplasmic	RARS	0	-0.201247	0.235806		1	6	6	6		4	3	4	5	4	4	3	3	3	5	2	1	3	3	3	3	3	11.8	0	20.355		8	9	TRUE	FALSE	FALSE	FALSE	0.627445	-0.0605813		3299000	2039200	2740400	4387600	4324300	4054500	4763500	4823300
P55145	Mesencephalic astrocyte-derived neurotrophic factor	MANF	0	-1.00449	0.23734		1	2	2	2		2	1	2	1	1	0	1	1	1	1	1	1	1	1	0	1	1	13.7	0	7.8133		5	8	TRUE	TRUE	FALSE	FALSE	0.624629	-0.302381		3876300	1008800	5213100	0	0	0	4959900	1649000
P62917	60S ribosomal protein L8	RPL8	0	0.7688	0.237388		1	2	2	2		1	2	1	1	1	1	1	1	1	1	1	1	1	0	1	1	1	10.9	0	12.583		8	8	TRUE	FALSE	FALSE	FALSE	0.62454	0.231432		2722800	10799000	4268800	1223100	1520500	826720	1144500	299330
Q13435	Splicing factor 3B subunit 2	SF3B2	0	0.567211	0.238455		1	7	7	7		2	6	4	1	1	3	1	2	0	3	3	1	1	2	1	4	1	10.7	0	79.053		8	8	TRUE	FALSE	FALSE	FALSE	0.622594	0.170748		3644200	5078000	3140200	1060800	1658200	2638400	2783800	1511200
P13929	Beta-enolase	ENO3	0	0.874351	0.238644		1	4	3	3		2	1	0	1	2	2	2	3	1	0	0	1	2	2	0	2	3	12.9	0	14.663		7	6	TRUE	FALSE	FALSE	FALSE	0.62225	0.263206		3868500	3154400	0	1224200	1549400	1238300	1522600	5426500
O15511	Actin-related protein 2/3 complex subunit 5	ARPC5	0	0.729324	0.238884		1	3	3	3		2	3	2	1	1	2	1	3	0	2	1	2	0	3	0	1	1	29.1	0	8.037		7	6	TRUE	FALSE	FALSE	FALSE	0.621813	0.219548		3205200	4538100	2848800	1236600	1277000	2072400	0	1904800
Q8NFV4	Alpha/beta hydrolase domain-containing protein 11	ABHD11	0	-0.487608	0.240012		1	1	1	1		0	0	0	0	0	1	1	1	1	1	1	1	1	0	1	1	1	6.7	0	4.0045		3	8	TRUE	FALSE	FALSE	FALSE	0.619767	-0.146785		0	0	0	0	0	644920	1076100	389400
CON__Q3KNV1;P08729	Keratin, type II cytoskeletal 7	KRT7	0	1.81437	0.240092		3	21	17	1		0	0	0	0	0	1	0	1	0	1	0	0	1	0	0	0	1	40.5	0	191.14		7	4	TRUE	TRUE	FALSE	FALSE	0.619622	0.546179		3720300	33587000	4127800	6850100	0	24712000	15742000	11590000
P29373	Cellular retinoic acid-binding protein 2	CRABP2	0	0.638424	0.240123		1	3	3	3		1	1	3	2	3	2	1	1	0	2	1	0	2	3	2	0	2	22.5	0	12.546		8	6	TRUE	FALSE	FALSE	FALSE	0.619566	0.192185		2197700	2227500	1191000	2349900	2491100	1062300	1232500	1395400
Q9NZ08	Endoplasmic reticulum aminopeptidase 1	ERAP1	0	1.00288	0.240259		1	6	6	6		5	1	3	2	2	4	2	0	0	6	1	4	2	0	0	1	0	8.6	0	12.065		7	5	TRUE	TRUE	FALSE	FALSE	0.619321	0.301897		5007100	642550	2822600	1475800	2240800	3693600	2018600	0
P08107	Heat shock 70 kDa protein 1A	HSPA1A	0	0.377668	0.240753		1	22	20	13		4	11	5	5	5	5	7	8	4	6	8	5	6	4	5	7	4	40.6	0	255.59		8	9	TRUE	FALSE	FALSE	FALSE	0.618429	0.113689		48429000	208870000	79440000	40008000	46022000	72451000	82231000	43917000
O14737	Programmed cell death protein 5	PDCD5	0	0.607903	0.240884		1	3	3	3		1	3	2	0	2	2	2	1	2	2	1	1	0	2	0	2	1	27.2	0	8.0001		7	7	TRUE	FALSE	FALSE	FALSE	0.618192	0.182997		1474200	3315000	1078300	0	1406900	978170	1213000	1023000
Q00341	Vigilin	HDLBP	0	0.202109	0.242383		1	13	13	13		6	6	9	5	8	6	7	5	5	9	6	7	8	6	7	7	6	16.1	0	58.937		8	9	TRUE	FALSE	FALSE	FALSE	0.615498	0.060841		6993400	15331000	10548000	8818600	10215000	8474500	9890900	9335000
Q96AG4	Leucine-rich repeat-containing protein 59	LRRC59	0	-0.314537	0.2425		1	6	6	6		1	3	3	1	1	2	3	4	2	3	1	3	2	4	3	3	1	23.1	0	13.627		8	9	TRUE	FALSE	FALSE	FALSE	0.615289	-0.0946852		1732900	2950700	2734000	2835600	4057400	1438600	2161600	2293300
O00625	Pirin	PIR	0	-0.667714	0.243173		1	2	2	2		1	0	1	1	0	1	1	1	1	1	2	0	1	1	1	1	1	7.2	0	4.8262		6	8	TRUE	FALSE	FALSE	FALSE	0.614085	-0.201002		623010	0	1066400	1164500	0	1016400	1868500	466240
Q15257	Serine/threonine-protein phosphatase 2A activator	PPP2R4	0	-0.56614	0.24406		1	3	3	3		2	0	2	2	1	1	0	2	2	2	2	1	1	1	2	1	1	14.5	0	6.7967		6	9	TRUE	FALSE	FALSE	FALSE	0.612503	-0.170425		1353800	0	1053200	2167700	1431500	1364100	0	1988800
P23528	Cofilin-1	CFL1	0	0.16854	0.245034		2	9	9	9		8	7	6	7	8	6	5	6	5	7	5	7	7	6	7	5	7	53	0	184.15		8	9	TRUE	FALSE	FALSE	FALSE	0.610773	0.0507356		71923000	60447000	48476000	58017000	47897000	46943000	37860000	47228000
P62263	40S ribosomal protein S14	RPS14	0	0.38936	0.246452		1	7	7	7		4	7	4	3	2	3	2	3	3	3	2	2	3	3	1	2	2	33.1	0	41.743		8	9	TRUE	FALSE	FALSE	FALSE	0.608268	0.117209		6368100	15712000	7078300	3737700	3839500	5560200	5870700	3812300
Q96CX2	BTB/POZ domain-containing protein KCTD12	KCTD12	0	0.239236	0.247604		2	6	6	6		4	2	4	3	2	3	2	2	2	4	1	4	4	4	2	3	2	24.3	0	27		8	9	TRUE	FALSE	FALSE	FALSE	0.606243	0.0720173		4289600	6813100	4445800	6246500	4951900	4166700	5158000	5199300
Q9HCY8	Protein S100-A14	S100A14	0	0.778632	0.247838		1	1	1	1		1	1	1	1	1	1	1	1	1	1	1	0	1	0	1	0	1	10.6	0.00057241	3.6609		8	6	TRUE	FALSE	FALSE	FALSE	0.605832	0.234391		2994200	2357200	1566600	6544500	2065500	2132900	1616100	5814800
O75947	ATP synthase subunit d, mitochondrial	ATP5H	0	0.234228	0.247843		1	3	3	3		3	2	2	3	1	3	1	3	1	3	2	3	1	1	1	1	3	31.1	0	11.379		8	9	TRUE	FALSE	FALSE	FALSE	0.605823	0.0705097		4434700	3525100	4326700	6819000	3744300	5999500	6649100	6776700
Q01082	Spectrin beta chain, non-erythrocytic 1	SPTBN1	0	0.425721	0.248184		1	21	21	20		6	14	10	12	4	9	7	11	5	12	6	6	8	6	5	4	10	13.7	0	68.083		8	9	TRUE	FALSE	FALSE	FALSE	0.605226	0.128155		13956000	26119000	25289000	22535000	23638000	26537000	17267000	17508000
P35270	Sepiapterin reductase	SPR	0	-0.733572	0.248619		1	2	2	2		1	1	1	1	0	1	1	1	2	1	1	1	2	0	1	2	2	13	0	15.403		7	8	TRUE	FALSE	FALSE	FALSE	0.604466	-0.220827		514140	604400	502930	2287300	0	1068400	1535800	1226800
Q9H0U4;Q92928	Ras-related protein Rab-1B;Putative Ras-related protein Rab-1C	RAB1B;RAB1C	0	-0.264346	0.249793		2	6	6	2		1	1	0	0	0	0	0	1	0	2	0	1	0	2	0	1	1	45.8	0	45.026		8	9	TRUE	FALSE	FALSE	FALSE	0.60242	-0.0795761		18690000	6620100	19804000	20092000	14124000	13619000	16334000	12087000
P01892	HLA class I histocompatibility antigen, A-2 alpha chain	HLA-A	0	0.892729	0.251356		1	8	8	0		0	0	0	0	0	0	0	0	0	0	0	0	0	0	0	0	0	27.4	0	119.93		8	8	TRUE	FALSE	FALSE	FALSE	0.599711	0.268738		26791000	9802500	33919000	8977100	10936000	19576000	19018000	11722000
Q99715	Collagen alpha-1(XII) chain	COL12A1	0	-0.8438	0.251583		1	59	59	59		7	34	10	16	57	2	10	38	35	31	9	51	37	28	39	46	10	28.4	0	323.31		8	9	TRUE	FALSE	FALSE	FALSE	0.599318	-0.254009		9701300	61989000	11179000	17651000	175210000	4498400	12235000	43495000
Q9BVA1;Q13885	Tubulin beta-2B chain;Tubulin beta-2A chain	TUBB2B;TUBB2A	0	-0.460439	0.251743		2	18	4	3		1	1	2	2	2	3	2	3	1	3	2	2	2	3	2	3	3	48.3	0	29.728		8	9	TRUE	FALSE	FALSE	FALSE	0.599042	-0.138606		1949900	1997100	2429300	2031600	5002300	3649900	2420800	8814200
Q9H0D6	5-3 exoribonuclease 2	XRN2	0	0.699725	0.251958		1	3	3	3		1	1	2	1	0	2	1	1	1	2	1	0	1	0	0	1	1	4.5	0	6.3837		7	6	TRUE	FALSE	FALSE	FALSE	0.598672	0.210638		2701900	3729900	1673500	1145500	0	1633000	2007600	1358400
Q96CS3	FAS-associated factor 2	FAF2	0	-0.736059	0.253086		1	2	2	2		0	0	2	1	2	2	2	2	1	2	1	2	1	1	1	2	0	6.1	0	4.4939		6	8	TRUE	FALSE	FALSE	FALSE	0.596732	-0.221576		0	0	520450	2024500	776340	1740500	1676800	1624600
Q16666	Gamma-interferon-inducible protein 16	IFI16	0	1.07345	0.253576		2	11	11	11		6	5	9	4	0	6	1	3	0	9	1	1	1	5	1	2	0	18.2	0	30.595		7	7	TRUE	TRUE	FALSE	FALSE	0.595892	0.32314		5912200	9663800	10636000	5647100	0	4793300	913550	2546900
P61106	Ras-related protein Rab-14	RAB14	0	0.436724	0.255335		1	7	7	7		4	2	3	4	3	4	4	3	2	4	3	2	3	3	3	2	2	44.2	0	12.344		8	9	TRUE	FALSE	FALSE	FALSE	0.59289	0.131467		5075200	2824900	5649900	3821700	2769000	5883200	4532400	3368600
Q15631	Translin	TSN	0	-0.750689	0.255644		1	3	3	3		0	0	3	2	2	2	1	1	1	1	2	2	1	0	2	2	1	21.5	0	8.4529		6	8	TRUE	FALSE	FALSE	FALSE	0.592365	-0.22598		0	0	858150	2854500	1487600	1613500	479500	1875500
Q15102	Platelet-activating factor acetylhydrolase IB subunit gamma	PAFAH1B3	0	0.453188	0.25565		1	2	2	2		1	2	1	1	1	1	1	1	1	1	1	1	0	1	1	1	1	13	0	7.0494		8	8	TRUE	FALSE	FALSE	FALSE	0.592354	0.136423		3309400	936280	969080	1096400	1603000	1903800	2437700	1176400
Q9H299	SH3 domain-binding glutamic acid-rich-like protein 3	SH3BGRL3	0	0.407951	0.256579		1	2	2	2		2	2	2	2	2	2	2	2	2	2	2	2	2	2	2	2	1	20.4	0	38.492		8	9	TRUE	FALSE	FALSE	FALSE	0.590778	0.122806		7798200	4790400	4851600	5133200	5943100	8362600	4690500	5904700
P61758	Prefoldin subunit 3	VBP1	0	-0.606039	0.257129		1	2	2	2		1	0	2	2	2	1	2	2	2	2	2	2	1	2	2	2	2	16.2	0	22.003		7	9	TRUE	FALSE	FALSE	FALSE	0.589849	-0.182436		1572300	0	1945100	4610400	1852700	3308100	3518400	2137600
P62140	Serine/threonine-protein phosphatase PP1-beta catalytic subunit	PPP1CB	0	0.488171	0.257332		1	7	2	2		2	1	2	1	1	0	1	1	0	1	2	1	1	0	1	0	1	21.1	0	4.5749		7	6	TRUE	FALSE	FALSE	FALSE	0.589505	0.146954		806960	2155100	864670	1366200	739590	0	976920	1199700
Q14152	Eukaryotic translation initiation factor 3 subunit A	EIF3A	0	-0.158336	0.258271		1	12	12	12		8	6	6	8	6	7	5	7	5	11	10	6	7	7	6	7	4	12.3	0	51.829		8	9	TRUE	FALSE	FALSE	FALSE	0.587925	-0.0476638		7148400	7721300	7376400	10254000	8318800	8452300	13520000	8025000
P62910	60S ribosomal protein L32	RPL32	0	0.742532	0.258405		1	2	2	2		1	2	1	1	1	1	0	2	1	2	2	1	0	2	1	2	1	16.3	0	4.7794		7	8	TRUE	FALSE	FALSE	FALSE	0.587699	0.223524		2267100	3523300	3459600	1117000	1581800	358500	0	1330200
P55209	Nucleosome assembly protein 1-like 1	NAP1L1	0	-0.16316	0.258569		1	6	5	5		4	4	4	3	3	4	3	3	3	4	2	4	3	4	4	3	4	22	0	24.669		8	9	TRUE	FALSE	FALSE	FALSE	0.587423	-0.049116		7455300	4780300	5662200	5327000	7799900	7005600	5452100	5846300
P78371	T-complex protein 1 subunit beta	CCT2	0	-0.191895	0.261745		1	15	15	15		11	13	14	13	12	14	12	12	13	14	13	11	10	11	9	10	10	44.3	0	158.74		8	9	TRUE	FALSE	FALSE	FALSE	0.582121	-0.0577662		17207000	17076000	19678000	31827000	20506000	25174000	26431000	23297000
Q01105;P0DME0	Protein SET;Protein SETSIP	SET;SETSIP	0	0.294617	0.261777		2	6	6	6		3	4	4	2	3	5	4	4	3	4	2	2	4	4	3	3	3	24.1	0	80.66		8	9	TRUE	FALSE	FALSE	FALSE	0.582068	0.0886887		20777000	14835000	26483000	18425000	15853000	19492000	15459000	8146800
O94905	Erlin-2	ERLIN2	0	-0.582006	0.261892		2	6	6	6		2	0	3	1	0	2	1	0	0	2	2	4	2	1	1	1	1	28.3	0	27.322		5	8	TRUE	FALSE	FALSE	FALSE	0.581878	-0.175201		1529100	0	1372600	1059100	0	1411400	1361800	0
Q99536	Synaptic vesicle membrane protein VAT-1 homolog	VAT1	0	0.720903	0.262513		1	5	5	5		5	3	5	2	4	3	1	4	1	5	0	2	5	2	4	2	4	23.7	0	42.693		8	8	TRUE	FALSE	FALSE	FALSE	0.580849	0.217013		3709900	5999900	7507900	2752600	3321700	2414400	1584900	3398800
Q9NRX4	14 kDa phosphohistidine phosphatase	PHPT1	0	-0.567458	0.262872		1	1	1	1		1	0	0	1	0	1	1	1	1	1	1	1	1	0	0	1	1	16	0	8.0881		5	7	TRUE	FALSE	FALSE	FALSE	0.580256	-0.170822		218750	0	0	746370	0	619830	710340	698630
Q9HC35	Echinoderm microtubule-associated protein-like 4	EML4	0	0.215398	0.263437		1	2	2	2		2	2	2	1	1	2	2	1	1	2	1	2	1	1	2	2	1	2.1	0	4.154		8	9	TRUE	FALSE	FALSE	FALSE	0.579324	0.0648413		1833800	1111300	1370400	1794900	1796200	1604600	2165300	1363400
P49721	Proteasome subunit beta type-2	PSMB2	0	-0.486075	0.263864		1	4	4	4		2	2	3	3	2	2	2	2	3	2	3	2	2	3	1	3	2	28.9	0	17.204		8	9	TRUE	FALSE	FALSE	FALSE	0.57862	-0.146323		7446500	845860	4241100	8257500	7609400	7269800	9380100	7299300
Q9BQE3;P68363;Q9NY65	Tubulin alpha-1C chain;Tubulin alpha-1B chain;Tubulin alpha-8 chain	TUBA1C;TUBA1B;TUBA8	0	0.133222	0.26462		4	17	17	0		0	0	0	0	0	0	0	0	0	0	0	0	0	0	0	0	0	45.7	0	323.31		8	9	TRUE	FALSE	FALSE	FALSE	0.577377	0.0401039		309260000	304510000	363930000	273580000	382780000	366220000	307880000	352040000
Q9Y6B6	GTP-binding protein SAR1b	SAR1B	0	-0.598473	0.265266		1	3	3	2		1	0	2	2	0	2	0	0	0	2	0	1	0	0	0	0	0	23.2	0	26.701		6	9	TRUE	FALSE	FALSE	FALSE	0.576318	-0.180158		1476700	0	1679500	1994600	1151100	1041800	1511100	0
Q99598	Translin-associated protein X	TSNAX	0	-0.548882	0.266351		1	2	2	2		1	1	1	1	1	2	1	1	1	2	1	2	1	1	0	1	1	13.4	0	10.744		8	8	TRUE	FALSE	FALSE	FALSE	0.574546	-0.16523		553950	211700	507920	1811100	507330	850360	1392000	894030
Q15365	Poly(rC)-binding protein 1	PCBP1	0	-0.304143	0.266651		2	6	5	5		3	1	3	4	2	4	3	3	3	4	4	3	3	4	2	4	2	28.7	0	77.595		8	9	TRUE	FALSE	FALSE	FALSE	0.574056	-0.0915561		7706200	1967200	8096200	9621500	6937800	9858100	8237500	9125200
Q9BUF5	Tubulin beta-6 chain	TUBB6	0	-0.333085	0.267286		1	18	11	8		2	3	6	6	6	6	6	7	4	7	7	5	5	8	5	5	2	52.7	0	116.45		8	9	TRUE	FALSE	FALSE	FALSE	0.573023	-0.100269		10661000	11538000	10787000	23001000	32423000	18566000	16862000	31510000
Q07020	60S ribosomal protein L18	RPL18	0	0.221203	0.267452		1	4	4	4		3	3	3	3	3	3	3	3	3	3	3	3	3	3	3	3	3	22.9	0	112.64		8	9	TRUE	FALSE	FALSE	FALSE	0.572753	0.0665888		16168000	27246000	21241000	11166000	10840000	11768000	15343000	10060000
Q04323	UBX domain-containing protein 1	UBXN1	0	-0.517765	0.267517		1	3	3	3		1	1	2	1	1	1	1	2	2	1	3	1	1	1	2	1	2	25.3	0	64.164		8	9	TRUE	FALSE	FALSE	FALSE	0.572648	-0.155863		730430	357420	1464000	2175500	910820	2060500	2417800	1579800
Q96PP8	Guanylate-binding protein 5	GBP5	0	-0.828891	0.268177		1	3	3	3		2	1	2	1	1	1	1	0	1	1	3	2	0	2	2	2	0	9.4	0	53.979		7	7	TRUE	FALSE	FALSE	FALSE	0.571578	-0.249521		1620500	231910	1032900	1022000	1751300	953850	479970	0
O75368	SH3 domain-binding glutamic acid-rich-like protein	SH3BGRL	0	0.40639	0.269489		1	4	4	4		4	3	3	3	3	3	2	1	1	2	1	3	1	2	4	2	1	50.9	0	10.078		8	9	TRUE	FALSE	FALSE	FALSE	0.569459	0.122336		5517700	2587400	3804200	2998100	4197900	4534400	3381200	3684400
P39023	60S ribosomal protein L3	RPL3	0	0.298624	0.269925		1	7	7	7		5	5	6	5	4	6	6	7	5	6	5	3	6	6	2	5	3	24.1	0	77.308		8	9	TRUE	FALSE	FALSE	FALSE	0.568756	0.0898948		18568000	45446000	18017000	21672000	13255000	15943000	15498000	15258000
P30626	Sorcin	SRI	0	0.203846	0.270953		1	2	2	2		1	1	1	2	2	1	1	2	2	2	1	1	2	1	2	1	1	10.1	0.0071211	2.6206		8	9	TRUE	FALSE	FALSE	FALSE	0.567106	0.0613636		1031200	742710	1282700	835970	1057200	758270	891490	766470
P04080	Cystatin-B	CSTB	0	0.665189	0.272243		1	5	5	5		4	4	4	3	2	4	3	4	3	4	3	1	4	4	1	4	3	55.1	0	44.876		8	9	TRUE	FALSE	FALSE	FALSE	0.565043	0.200242		22603000	35064000	20429000	10292000	1957800	10996000	9959100	8891600
P17693	HLA class I histocompatibility antigen, alpha chain G	HLA-G	0	0.988139	0.272289		1	2	1	1		1	0	1	1	1	1	1	1	1	1	1	1	0	1	1	0	1	6.8	0	5.8195		7	7	TRUE	FALSE	FALSE	FALSE	0.56497	0.297459		2835300	0	15006000	2528400	2339000	1508000	2013900	514790
P19823	Inter-alpha-trypsin inhibitor heavy chain H2	ITIH2	0	-0.849339	0.272671		2	9	9	9		2	4	2	2	3	2	1	8	4	1	2	9	6	5	4	5	4	15.4	0	56.816		8	9	TRUE	FALSE	FALSE	FALSE	0.56436	-0.255676		2368200	5680300	1046600	2954500	3019900	2298500	347990	5457400
Q9HDC9	Adipocyte plasma membrane-associated protein	APMAP	0	-0.262892	0.273019		1	6	6	6		6	2	4	4	3	2	4	3	2	5	5	3	2	3	4	3	4	20.9	0	39.022		8	9	TRUE	FALSE	FALSE	FALSE	0.563807	-0.0791383		4586900	5940300	5995100	6730600	6013500	5689100	7783800	4636600
P60953	Cell division control protein 42 homolog	CDC42	0	-0.417868	0.273197		1	3	3	3		2	3	2	2	2	2	2	2	2	2	2	3	2	2	2	3	2	19.9	0	69.233		8	9	TRUE	FALSE	FALSE	FALSE	0.563524	-0.125791		7460400	1630700	8576900	16578000	7817300	10804000	12321000	11092000
Q9BXW7	Cat eye syndrome critical region protein 5	CECR5	0	-0.45802	0.273315		1	2	2	2		0	0	1	1	1	1	0	0	1	2	0	1	1	1	1	1	1	8.7	0	3.7166		4	8	TRUE	FALSE	FALSE	FALSE	0.563336	-0.137878		0	0	510330	1124500	479860	845960	0	0
CON__P19012;P19012	Keratin, type I cytoskeletal 15	KRT15	0	1.4317	0.274659		2	24	13	8		8	4	7	4	1	7	7	6	7	3	6	0	3	3	3	6	6	59.9	0	323.31		8	8	TRUE	TRUE	FALSE	FALSE	0.561207	0.430984		79768000	32261000	146410000	10771000	297850	45516000	51022000	12189000
Q07955	Serine/arginine-rich splicing factor 1	SRSF1	0	0.210504	0.27606		1	6	6	6		5	6	5	5	6	5	6	6	6	5	6	5	5	5	5	5	4	27.4	0	23.061		8	9	TRUE	FALSE	FALSE	FALSE	0.558997	0.063368		19647000	11776000	22419000	10633000	13614000	16561000	20559000	11499000
Q9Y2B0	Protein canopy homolog 2	CNPY2	0	-0.792194	0.276834		1	3	3	3		1	3	1	0	0	0	0	1	0	1	1	1	1	1	0	1	1	24.7	0	8.7589		4	7	TRUE	FALSE	FALSE	FALSE	0.557781	-0.238474		654410	1358500	1395200	0	0	0	0	1765300
P49327	Fatty acid synthase;[Acyl-carrier-protein] S-acetyltransferase;[Acyl-carrier-protein] S-malonyltransferase;3-oxoacyl-[acyl-carrier-protein] synthase;3-oxoacyl-[acyl-carrier-protein] reductase;3-hydroxyacyl-[acyl-carrier-protein] dehydratase;Enoyl-[acyl-carrier-protein] reductase;Oleoyl-[acyl-carrier-protein] hydrolase	FASN	0	-0.365656	0.279338		1	32	32	32		16	18	12	22	22	9	7	17	13	27	16	15	13	18	17	20	11	22.3	0	323.31		8	9	TRUE	FALSE	FALSE	FALSE	0.553869	-0.110073		23442000	26630000	8447000	34629000	42281000	12425000	16226000	17012000
Q7L014	Probable ATP-dependent RNA helicase DDX46	DDX46	0	0.426398	0.280075		1	4	4	4		1	1	2	1	0	3	2	1	1	1	2	2	1	0	1	2	0	5.3	0	7.9021		7	7	TRUE	FALSE	FALSE	FALSE	0.552726	0.128359		582500	1490900	1500300	1024900	0	1408900	1561300	1145300
P04406	Glyceraldehyde-3-phosphate dehydrogenase	GAPDH	0	-0.273789	0.280216		1	18	18	18		10	14	10	14	16	15	15	17	17	11	18	17	11	14	13	17	12	59.7	0	323.31		8	9	TRUE	FALSE	FALSE	FALSE	0.552507	-0.0824187		278140000	145580000	215600000	363550000	391560000	332210000	381100000	449900000
P46459	Vesicle-fusing ATPase	NSF	0	0.399434	0.284652		1	4	4	4		1	1	2	2	1	1	3	3	2	2	1	2	1	2	1	0	2	7.1	0	7.0271		8	8	TRUE	FALSE	FALSE	FALSE	0.545686	0.120242		2094100	1798900	1608700	1452200	1871300	1131700	1337000	1267100
Q15155;P69849;Q5JPE7	Nodal modulator 1;Nodal modulator 3;Nodal modulator 2	NOMO1;NOMO3;NOMO2	0	-0.70969	0.285568		3	3	3	3		0	0	2	2	0	2	2	2	2	3	2	2	2	0	2	2	1	5	0	12.205		5	8	TRUE	FALSE	FALSE	FALSE	0.54429	-0.213638		0	0	1267800	2754200	0	1427700	2167300	1558300
Q9Y5S9	RNA-binding protein 8A	RBM8A	0	0.794751	0.287056		1	3	3	3		2	2	2	1	0	2	1	1	2	2	0	0	1	2	0	2	1	22.4	0	21.681		7	6	TRUE	FALSE	FALSE	FALSE	0.542034	0.239244		1871000	2477900	4068800	1376900	0	3402800	4353800	2237500
P18754	Regulator of chromosome condensation	RCC1	0	0.667367	0.287979		1	3	3	3		1	2	1	2	1	3	1	0	2	1	1	1	0	0	1	2	1	12.4	0	14.642		7	7	TRUE	FALSE	FALSE	FALSE	0.540639	0.200897		935410	4299500	1247600	1779200	2154700	1571100	2401200	0
P60866	40S ribosomal protein S20	RPS20	0	0.323969	0.289266		1	4	4	4		2	4	2	2	2	2	2	2	2	2	2	2	2	2	2	3	2	25.2	0	83.276		8	9	TRUE	FALSE	FALSE	FALSE	0.538703	0.0975243		9856300	26142000	14415000	6592500	6175300	7321800	8113100	4738800
Q15582	Transforming growth factor-beta-induced protein ig-h3	TGFBI	0	-0.511465	0.28977		1	17	17	17		12	11	14	13	13	10	10	13	11	13	8	16	13	10	12	12	11	37	0	282.75		8	9	TRUE	FALSE	FALSE	FALSE	0.537946	-0.153966		28599000	11521000	33993000	56512000	91991000	32622000	42252000	89495000
P34897	Serine hydroxymethyltransferase, mitochondrial	SHMT2	0	-0.197503	0.291475		2	8	8	8		4	4	5	4	5	5	5	5	6	7	5	4	5	5	4	5	4	26.4	0	23.175		8	9	TRUE	FALSE	FALSE	FALSE	0.535398	-0.0594545		4685100	7038900	5327400	5407900	7991400	7873600	9426500	4692400
Q8NBJ7	Sulfatase-modifying factor 2	SUMF2	0	0.444129	0.292217		1	1	1	1		1	1	1	0	1	1	1	1	1	1	0	1	0	0	0	1	1	4	0.004336	3.1476		7	5	TRUE	FALSE	FALSE	FALSE	0.534295	0.133696		870740	1025800	842920	0	856500	976960	1068900	691790
P38117	Electron transfer flavoprotein subunit beta	ETFB	0	0.469032	0.292958		1	3	3	3		2	1	3	3	1	1	3	3	0	2	1	0	3	2	1	3	3	14.9	0	6.2078		8	7	TRUE	FALSE	FALSE	FALSE	0.533194	0.141193		1774900	1800100	2218800	1407800	855890	601290	1460500	1073400
O14907	Tax1-binding protein 3	TAX1BP3	0	0.504899	0.294867		1	2	2	2		1	2	1	0	1	1	1	2	1	1	2	0	2	2	0	1	0	25	0	6.2966		7	6	TRUE	FALSE	FALSE	FALSE	0.530374	0.15199		1010300	3980200	1021300	0	868580	589630	821480	908680
P02794	Ferritin heavy chain;Ferritin heavy chain, N-terminally processed	FTH1	0	0.410761	0.29547		1	4	4	4		4	3	4	3	4	4	3	4	3	4	4	4	4	3	3	3	4	23.5	0	14.037		8	9	TRUE	FALSE	FALSE	FALSE	0.529487	0.123651		8880400	20832000	5993600	3534200	9238700	3332900	4996800	4046700
Q9Y4L1	Hypoxia up-regulated protein 1	HYOU1	0	-0.292673	0.296317		1	21	21	21		12	13	15	15	4	13	15	10	6	19	8	10	16	11	6	9	13	31.9	0	123.88		8	9	TRUE	FALSE	FALSE	FALSE	0.528243	-0.0881032		17327000	8896100	18189000	23046000	7675200	16747000	22048000	10519000
P35998	26S protease regulatory subunit 7	PSMC2	0	-0.176411	0.296364		1	7	7	7		6	5	4	5	3	3	3	3	3	6	4	3	4	4	3	6	2	20.8	0	22.867		8	9	TRUE	FALSE	FALSE	FALSE	0.528175	-0.053105		3674200	3717900	3863800	4431300	3460900	5641800	5010000	3691800
P22102	Trifunctional purine biosynthetic protein adenosine-3;Phosphoribosylamine--glycine ligase;Phosphoribosylformylglycinamidine cyclo-ligase;Phosphoribosylglycinamide formyltransferase	GART	0	-0.512841	0.29657		1	4	4	4		2	2	2	3	2	1	1	2	1	2	2	2	1	3	1	1	1	6.2	0	10.742		8	9	TRUE	FALSE	FALSE	FALSE	0.527873	-0.154381		1260100	184920	1373900	3544200	1432600	1903100	2737700	1798300
P26599	Polypyrimidine tract-binding protein 1	PTBP1	0	-0.290748	0.296936		1	13	13	12		6	9	9	6	7	6	7	7	6	8	8	7	7	7	7	7	10	47.5	0	215.02		8	9	TRUE	FALSE	FALSE	FALSE	0.527337	-0.0875238		20192000	10841000	20692000	40066000	18951000	30118000	30678000	26304000
Q9Y3E0	Vesicle transport protein GOT1B	GOLT1B	0	0.493607	0.300228		1	1	1	1		1	0	1	1	1	1	1	1	1	1	1	1	1	0	1	0	0	10.1	0	4.0166		7	6	TRUE	FALSE	FALSE	FALSE	0.522548	0.148591		778350	0	461800	1496200	1049900	789190	1649500	1386900
P11908;P60891;P21108	Ribose-phosphate pyrophosphokinase 2;Ribose-phosphate pyrophosphokinase 1;Ribose-phosphate pyrophosphokinase 3	PRPS2;PRPS1;PRPS1L1	0	0.405779	0.300776		3	4	4	4		2	1	3	2	1	3	1	1	1	3	4	1	1	2	2	1	2	19.8	0	20.085		8	8	TRUE	FALSE	FALSE	FALSE	0.521757	0.122152		1794500	1082300	1626400	1617100	2337800	2679300	2478300	3194200
Q9UKX2	Myosin-2	MYH2	0	1.86158	0.301527		1	77	77	21		18	15	0	10	16	1	9	20	2	0	0	0	18	19	7	10	18	43.4	0	323.31		8	7	TRUE	TRUE	FALSE	FALSE	0.520674	0.560392		436010000	159020000	1160400	50588000	151080000	38442000	79307000	406540000
Q9UQ80	Proliferation-associated protein 2G4	PA2G4	0	-0.458144	0.303806		1	9	9	9		4	3	4	6	2	5	4	6	4	6	5	5	3	4	2	4	3	28.7	0	62.274		8	9	TRUE	FALSE	FALSE	FALSE	0.517403	-0.137915		4039200	5371000	2954800	5978100	540990	6104900	6132100	4278900
P62328	Thymosin beta-4;Hematopoietic system regulatory peptide	TMSB4X	0	0.594049	0.303978		1	3	3	3		2	3	2	2	2	2	2	2	2	2	2	2	2	2	1	2	1	75	0	54.489		8	9	TRUE	FALSE	FALSE	FALSE	0.517157	0.178827		6643700	84010000	5313000	4280300	3831600	5603300	3904100	6424400
P14174	Macrophage migration inhibitory factor	MIF	0	-0.557122	0.304168		1	2	2	2		1	1	1	1	2	2	2	2	1	1	2	1	1	1	2	1	1	10.4	0	24.698		7	9	TRUE	FALSE	FALSE	FALSE	0.516886	-0.16771		3991700	0	3876600	4489400	6055500	3484700	8133200	4154100
P25786	Proteasome subunit alpha type-1	PSMA1	0	0.440301	0.304344		1	6	6	6		1	2	4	3	3	4	2	4	1	5	5	1	2	4	2	1	2	35	0	25.474		8	9	TRUE	FALSE	FALSE	FALSE	0.516635	0.132544		3252700	2143300	4283000	4168900	4324200	4846000	2579500	3603600
P0CW22;P08708	40S ribosomal protein S17-like;40S ribosomal protein S17	RPS17L;RPS17	0	-0.348785	0.304432		2	4	4	4		3	2	3	2	1	3	3	3	3	4	1	1	1	3	1	2	3	40.7	0	24.518		8	9	TRUE	FALSE	FALSE	FALSE	0.51651	-0.104995		3131700	2420800	3657900	5960000	2287900	2717600	3746800	4377200
P0CG06;P0CG05;P0CF74;A0M8Q6	Ig lambda-3 chain C regions;Ig lambda-2 chain C regions;Ig lambda-6 chain C region;Ig lambda-7 chain C region	IGLC3;IGLC2;IGLC6;IGLC7	0	0.391115	0.305526		4	2	2	1		1	1	1	1	1	1	1	1	1	1	1	1	1	1	1	1	1	32.1	0	173.82		8	9	TRUE	FALSE	FALSE	FALSE	0.514952	0.117737		77308000	22132000	71999000	36962000	59069000	38634000	28200000	25458000
Q15075	Early endosome antigen 1	EEA1	0	-0.661943	0.305713		1	3	3	3		0	1	1	0	0	1	1	1	2	1	1	1	1	1	0	1	2	2.8	0.0043407	3.149		5	8	TRUE	FALSE	FALSE	FALSE	0.514686	-0.199265		0	3631400	1802200	0	0	1277700	1770900	1750600
P30046;A6NHG4	D-dopachrome decarboxylase;D-dopachrome decarboxylase-like protein	DDT;DDTL	0	0.599331	0.306073		2	3	3	3		1	1	2	2	3	3	2	2	2	2	1	1	3	0	1	1	1	30.5	0	7.0449		8	8	TRUE	FALSE	FALSE	FALSE	0.514175	0.180417		2318800	1175200	590330	2239400	2835700	3281900	3862600	3761100
P06576	ATP synthase subunit beta, mitochondrial	ATP5B	0	0.237171	0.306919		1	25	25	25		22	19	23	22	21	22	20	22	22	21	23	19	21	21	20	20	22	71.5	0	323.31		8	9	TRUE	FALSE	FALSE	FALSE	0.512976	0.0713955		135360000	74310000	145950000	123060000	91036000	127280000	155940000	119760000
P54652	Heat shock-related 70 kDa protein 2	HSPA2	0	0.851345	0.307475		1	14	5	4		2	2	4	0	3	4	2	4	4	4	0	1	0	4	0	1	3	22.8	0	14.337		7	6	TRUE	FALSE	FALSE	FALSE	0.51219	0.256281		2498800	2883000	4220700	0	2822400	4419100	2475800	3196800
Q15758	Neutral amino acid transporter B(0)	SLC1A5	0	-0.261637	0.307587		1	3	3	3		2	3	2	2	2	3	2	2	2	2	2	2	2	1	2	2	2	8.1	0	8.4722		8	9	TRUE	FALSE	FALSE	FALSE	0.512033	-0.0787607		2588300	2437100	2376100	3951800	2532500	2830000	3999100	2980700
P31939	Bifunctional purine biosynthesis protein PURH;Phosphoribosylaminoimidazolecarboxamide formyltransferase;IMP cyclohydrolase	ATIC	0	0.188321	0.309737		1	9	9	9		7	5	5	7	5	7	7	7	2	7	5	9	5	6	6	5	4	20.4	0	33.232		8	9	TRUE	FALSE	FALSE	FALSE	0.509007	0.0566901		8546500	8508100	6781200	13507000	8721600	9961000	12838000	6283300
P12236	ADP/ATP translocase 3;ADP/ATP translocase 3, N-terminally processed	SLC25A6	0	-0.340861	0.31092		1	6	3	2		0	1	2	1	1	1	1	1	2	2	2	1	2	1	1	1	1	21.5	0	4.6767		7	9	TRUE	FALSE	FALSE	FALSE	0.507351	-0.102609		0	1521500	1826900	2338200	2672200	2099600	1723700	1947200
P00403	Cytochrome c oxidase subunit 2	MT-CO2	0	0.264247	0.310992		1	3	3	3		3	2	2	2	2	3	1	2	2	3	3	2	1	2	2	1	3	20.3	0	30.191		8	9	TRUE	FALSE	FALSE	FALSE	0.507251	0.0795463		13329000	4248700	9210300	9723900	6090100	10518000	10260000	11119000
P30050	60S ribosomal protein L12	RPL12	0	0.202584	0.311152		1	3	3	3		3	2	2	3	3	3	3	3	3	3	3	3	2	3	3	3	2	24.2	0	58.184		8	9	TRUE	FALSE	FALSE	FALSE	0.507027	0.0609839		12595000	21242000	14450000	9341600	10247000	13381000	10634000	9522200
CON__P02768-1;P02768	Serum albumin	ALB	0	-0.344587	0.311452		2	27	27	24		15	12	16	18	18	16	13	19	15	17	16	19	20	18	15	17	18	32.2	0	323.31		8	9	TRUE	FALSE	FALSE	FALSE	0.506609	-0.103731		782300000	370670000	218630000	722270000	654520000	353050000	302060000	475450000
Q5VTE0;P68104	Putative elongation factor 1-alpha-like 3;Elongation factor 1-alpha 1	EEF1A1P5;EEF1A1	0	0.0899194	0.311757		2	13	13	6		4	4	4	3	3	3	3	4	3	3	3	2	3	4	4	3	4	27.3	0	174.94		8	9	TRUE	FALSE	FALSE	FALSE	0.506184	0.0270684		175260000	174460000	173840000	173920000	149860000	127040000	141660000	148040000
P02792	Ferritin light chain	FTL	0	0.461688	0.312028		1	5	5	5		4	2	5	3	5	3	4	5	3	4	3	4	5	3	4	3	4	29.1	0	105.49		8	9	TRUE	FALSE	FALSE	FALSE	0.505806	0.138982		96358000	27426000	59608000	34281000	122770000	22747000	45168000	51654000
Q03518	Antigen peptide transporter 1	TAP1	0	0.938745	0.313511		1	10	10	10		7	4	10	3	1	3	2	1	0	6	5	4	0	9	1	1	1	23.3	0	52.265		8	7	TRUE	FALSE	FALSE	FALSE	0.503747	0.282591		7063100	4266500	15067000	3179800	651940	2632900	2109900	701330
Q9NQR4	Omega-amidase NIT2	NIT2	0	-0.928993	0.313792		1	2	2	2		2	1	2	1	1	1	1	2	1	1	2	1	2	1	1	1	2	9.8	0	3.9265		8	9	TRUE	FALSE	FALSE	FALSE	0.503359	-0.279655		108170000	10720000	653920	46519000	49054000	26947000	5079900	34062000
Q6DD88	Atlastin-3	ATL3	0	-0.535504	0.314985		1	3	3	3		1	0	3	0	0	0	1	1	1	1	1	0	3	1	1	0	1	6.1	0	6.3874		4	7	TRUE	FALSE	FALSE	FALSE	0.501709	-0.161203		885780	0	1295700	0	0	0	1259300	1308100
P17655	Calpain-2 catalytic subunit	CAPN2	0	-0.416952	0.315666		1	6	6	6		4	3	4	5	5	3	1	3	2	3	4	3	2	2	3	2	6	15.6	0	27.543		8	9	TRUE	FALSE	FALSE	FALSE	0.500772	-0.125515		4138300	988560	4338800	6937800	4738800	3674400	3627600	5966100
P09110	3-ketoacyl-CoA thiolase, peroxisomal	ACAA1	0	-0.358888	0.315836		1	2	2	2		2	0	2	2	2	2	2	2	2	1	2	2	2	2	1	2	2	7.1	0	9.796		7	9	TRUE	FALSE	FALSE	FALSE	0.500538	-0.108036		1290600	0	1296800	2723800	1362200	2057800	2176500	1463100
O43399	Tumor protein D54	TPD52L2	0	-0.191508	0.315901		1	6	6	6		3	1	4	2	1	3	3	2	2	3	2	3	3	4	3	3	2	28.6	0	24.262		8	9	TRUE	FALSE	FALSE	FALSE	0.500449	-0.0576495		3448100	3030200	4329800	1870300	3724600	3221500	2234000	1980200
Q99733	Nucleosome assembly protein 1-like 4	NAP1L4	0	0.293374	0.316514		1	8	8	7		5	4	6	4	3	5	4	5	1	5	2	3	2	6	1	2	2	33.9	0	49.866		8	9	TRUE	FALSE	FALSE	FALSE	0.499606	0.0883145		5597400	5077200	8449500	7467400	6074000	7278500	7631800	4654600
O95373	Importin-7	IPO7	0	-0.725124	0.31658		1	2	2	2		0	0	1	2	2	2	2	2	2	2	2	2	0	2	2	2	2	2.9	0	8.3842		6	8	TRUE	FALSE	FALSE	FALSE	0.499517	-0.218284		0	0	1005800	2775500	1397100	2285900	2594400	2568400
Q9Y2Q3	Glutathione S-transferase kappa 1	GSTK1	0	0.423342	0.317688		1	6	6	6		5	4	5	5	2	4	3	2	1	3	2	5	2	3	4	4	2	39.8	0	16.606		8	9	TRUE	FALSE	FALSE	FALSE	0.498	0.127439		6148400	3346600	7752300	4675200	2418200	5378200	2073600	1503800
P68133	Actin, alpha skeletal muscle	ACTA1	0	0.495666	0.318181		1	30	13	2		2	2	1	1	2	2	2	2	2	0	0	0	2	1	1	2	2	59.9	0	323.31		8	9	TRUE	FALSE	FALSE	FALSE	0.497326	0.14921		433790000	352410000	68122000	76574000	246320000	139670000	132640000	355090000
P23634;P20020;Q16720	Plasma membrane calcium-transporting ATPase 4;Plasma membrane calcium-transporting ATPase 1;Plasma membrane calcium-transporting ATPase 3	ATP2B4;ATP2B1;ATP2B3	0	0.570922	0.318198		4	3	3	3		1	1	3	0	3	1	0	3	0	1	1	0	0	0	0	0	1	3.4	0	6.74		6	3	TRUE	FALSE	FALSE	FALSE	0.497302	0.171865		1375100	1016500	1296300	0	1445600	1341600	0	1637900
Q14574	Desmocollin-3	DSC3	0	0.655792	0.318311		1	12	12	11		1	7	7	4	2	2	3	6	5	6	5	0	2	4	2	2	4	24.6	0	64.066		8	8	TRUE	FALSE	FALSE	FALSE	0.497149	0.197413		1560800	12560000	6843800	8406300	2391500	3286700	5095800	11890000
P35573	Glycogen debranching enzyme;4-alpha-glucanotransferase;Amylo-alpha-1,6-glucosidase	AGL	0	0.527726	0.319322		1	6	6	6		3	1	5	1	0	3	1	1	0	3	0	0	2	0	1	2	3	5.4	0	12.516		7	5	TRUE	FALSE	FALSE	FALSE	0.495772	0.158861		1333900	1122300	2631500	1096200	0	1976000	2028000	1483900
P08238	Heat shock protein HSP 90-beta	HSP90AB1	0	0.311145	0.319598		3	26	24	11		9	8	8	9	9	10	8	9	8	9	8	9	8	9	8	10	8	35.6	0	323.31		8	9	TRUE	FALSE	FALSE	FALSE	0.495396	0.093664		92286000	283770000	108010000	62958000	74078000	69360000	65071000	53750000
O96008	Mitochondrial import receptor subunit TOM40 homolog	TOMM40	0	-0.455317	0.320313		1	3	3	3		1	0	2	2	0	2	2	2	2	1	2	0	0	3	1	3	2	12.2	0	9.5837		6	7	TRUE	FALSE	FALSE	FALSE	0.494426	-0.137064		1013800	0	791290	1291300	0	1132200	1004600	1307300
P09012	U1 small nuclear ribonucleoprotein A	SNRPA	0	0.427031	0.320756		1	3	3	2		1	0	2	0	1	1	1	1	0	1	1	0	0	2	1	0	0	12.8	0	8.4119		6	5	TRUE	FALSE	FALSE	FALSE	0.493825	0.128549		1593000	0	1478700	0	668720	622400	409830	600050
P62750	60S ribosomal protein L23a	RPL23A	0	0.216812	0.320774		1	5	5	5		5	4	4	4	4	5	3	4	4	5	4	4	4	3	4	5	4	34	0	33.656		8	9	TRUE	FALSE	FALSE	FALSE	0.4938	0.065267		10689000	14104000	11836000	7218800	6110900	6088700	7352500	5007500
P37837	Transaldolase	TALDO1	0	0.278268	0.322432		1	5	5	5		2	4	1	3	2	2	3	2	3	3	3	3	3	2	2	2	3	14.8	0	11.358		8	9	TRUE	FALSE	FALSE	FALSE	0.491562	0.0837671		5959900	7197300	2941500	3410300	2799800	3213200	2553700	2248100
P05107	Integrin beta-2	ITGB2	0	-0.540973	0.323308		1	1	1	1		1	1	0	0	1	0	1	1	1	1	1	1	0	1	1	1	1	2.2	0	4.7229		5	8	TRUE	FALSE	FALSE	FALSE	0.490384	-0.162849		914780	368670	0	0	604900	0	948640	1107800
P35609	Alpha-actinin-2	ACTN2	0	1.51283	0.323599		1	27	19	18		13	9	1	1	9	11	7	17	4	0	0	0	10	10	1	11	13	39.4	0	304.88		8	6	TRUE	TRUE	FALSE	FALSE	0.489992	0.455407		35600000	16939000	178710	1394600	19226000	18033000	10979000	43463000
P35754	Glutaredoxin-1	GLRX	0	0.402993	0.324011		1	2	2	2		1	1	2	2	1	1	2	2	1	1	0	2	1	2	0	2	2	37.7	0	18.248		8	7	TRUE	FALSE	FALSE	FALSE	0.48944	0.121313		3718400	2542300	2637100	1702000	666430	1162500	1339500	630210
P18206	Vinculin	VCL	0	-0.22233	0.324147		1	25	25	25		12	13	18	14	21	15	12	16	16	18	14	12	10	8	13	14	14	32.3	0	185.42		8	9	TRUE	FALSE	FALSE	FALSE	0.489258	-0.0669279		14984000	14878000	16663000	24038000	41637000	20496000	23189000	28319000
P16435	NADPH--cytochrome P450 reductase	POR	0	-0.752089	0.324935		1	5	5	5		0	0	1	2	1	1	2	3	2	4	2	0	0	3	0	4	2	13.7	0	16.416		6	6	TRUE	FALSE	FALSE	FALSE	0.488203	-0.226401		0	0	900790	1701100	1892400	473230	1243500	1345000
P49368	T-complex protein 1 subunit gamma	CCT3	0	0.153856	0.325235		1	10	10	10		9	9	9	8	7	10	9	9	8	10	5	6	8	9	7	7	4	27.5	0	41.809		8	9	TRUE	FALSE	FALSE	FALSE	0.487802	0.0463154		10347000	11485000	10938000	15022000	12561000	14079000	15343000	12911000
Q8NBS9	Thioredoxin domain-containing protein 5	TXNDC5	0	0.356392	0.325655		1	13	13	13		8	7	12	9	8	11	8	6	4	10	3	8	8	6	6	8	9	40	0	177.09		8	9	TRUE	FALSE	FALSE	FALSE	0.487243	0.107285		35009000	35843000	36145000	40256000	17499000	23205000	36643000	14053000
P18124	60S ribosomal protein L7	RPL7	0	0.279727	0.325897		1	8	8	8		5	8	7	4	4	5	6	3	7	5	5	5	5	5	3	6	4	31.9	0	38.696		8	9	TRUE	FALSE	FALSE	FALSE	0.48692	0.0842061		20041000	56805000	20184000	15071000	13269000	13076000	14952000	14449000
Q00796	Sorbitol dehydrogenase	SORD	0	0.610144	0.325979		1	4	4	4		1	3	2	1	0	1	3	0	1	1	1	0	0	1	1	1	1	18.2	0	16.54		6	7	TRUE	FALSE	FALSE	FALSE	0.48681	0.183672		1909300	5039100	1509100	1405400	0	1334500	3368500	0
P84103	Serine/arginine-rich splicing factor 3	SRSF3	0	0.334331	0.326073		1	4	3	3		1	3	1	2	1	1	2	2	2	1	2	2	1	1	1	3	1	28.7	0	14.835		8	9	TRUE	FALSE	FALSE	FALSE	0.486685	0.100644		7694500	27122000	10171000	4686700	6400100	9032800	11779000	8704200
P22234	Multifunctional protein ADE2;Phosphoribosylaminoimidazole-succinocarboxamide synthase;Phosphoribosylaminoimidazole carboxylase	PAICS	0	-0.411875	0.326371		1	4	4	4		2	1	2	3	2	2	2	3	3	2	3	2	2	3	2	2	2	11.8	0	9.8952		7	9	TRUE	FALSE	FALSE	FALSE	0.486288	-0.123987		2463800	0	1823700	3629300	2327300	4271600	2118900	2730000
P08621	U1 small nuclear ribonucleoprotein 70 kDa	SNRNP70	0	0.283939	0.327918		1	5	5	5		4	4	4	3	2	3	3	3	3	4	4	3	4	1	3	3	3	10.8	0	17.022		8	9	TRUE	FALSE	FALSE	FALSE	0.484235	0.0854742		6531700	3621600	7825600	4751200	2942700	6990200	6419900	6092400
P14927	Cytochrome b-c1 complex subunit 7	UQCRB	0	0.464065	0.328049		1	2	2	2		2	0	2	1	0	1	1	1	0	1	1	1	2	1	1	1	0	19.8	0	4.801		6	7	TRUE	FALSE	FALSE	FALSE	0.484061	0.139697		1297200	0	1271900	1307600	0	747020	1033200	1233400
Q13642	Four and a half LIM domains protein 1	FHL1	0	0.895557	0.328126		1	2	2	2		2	2	0	1	2	1	2	2	1	0	0	1	2	2	1	2	2	7.1	0	6.7912		7	7	TRUE	FALSE	FALSE	FALSE	0.483959	0.26959		5352100	4128200	0	1223600	3221200	1981500	1492200	6727000
Q9BVK6	Transmembrane emp24 domain-containing protein 9	TMED9	0	-0.592252	0.328545		1	3	3	3		2	0	3	3	2	2	1	1	1	3	3	2	2	1	2	2	2	16.2	0	11.352		7	9	TRUE	FALSE	FALSE	FALSE	0.483405	-0.178286		2931800	0	3118500	3931400	3657000	2818900	3807600	3666800
P30740	Leukocyte elastase inhibitor	SERPINB1	0	0.323837	0.329975		3	13	13	12		8	9	10	7	4	7	8	10	9	7	6	3	7	11	4	9	9	41.7	0	71.439		8	9	TRUE	FALSE	FALSE	FALSE	0.481519	0.0974846		14859000	18911000	12730000	16390000	6354200	11231000	7580000	33993000
P37108	Signal recognition particle 14 kDa protein	SRP14	0	0.218577	0.330456		1	2	2	2		1	1	1	1	1	1	1	2	1	1	1	2	1	1	1	1	1	17.6	0	30.533		8	9	TRUE	FALSE	FALSE	FALSE	0.480886	0.0657982		2770300	1622900	2838300	3559800	2069100	3007000	3136200	2639800
P43487	Ran-specific GTPase-activating protein	RANBP1	0	0.466033	0.331318		1	1	1	1		1	1	1	1	1	1	1	1	1	1	1	1	1	1	0	1	0	5.5	0.0042644	3.027		8	6	TRUE	FALSE	FALSE	FALSE	0.479755	0.14029		1487800	1428100	1372900	834510	1262700	1527200	1337300	811380
P17987	T-complex protein 1 subunit alpha	TCP1	0	0.0917791	0.331346		1	12	12	12		8	10	9	10	6	8	9	8	8	7	8	8	6	9	7	6	4	26.6	0	45.46		8	9	TRUE	FALSE	FALSE	FALSE	0.479718	0.0276283		9750100	9302900	10412000	8846800	7490100	8939700	9034600	7715500
Q13126	S-methyl-5-thioadenosine phosphorylase	MTAP	0	0.721879	0.331757		1	4	4	4		3	3	3	4	2	4	1	3	0	4	4	1	2	1	0	2	2	27.2	0	36.017		8	7	TRUE	FALSE	FALSE	FALSE	0.47918	0.217307		4251300	4102500	2951000	5053000	2343400	6495900	6247500	4922300
P25325	3-mercaptopyruvate sulfurtransferase	MPST	0	0.573249	0.332398		1	3	3	3		1	1	3	2	1	3	2	1	0	3	2	2	0	2	2	1	3	18.9	0	5.9002		8	7	TRUE	FALSE	FALSE	FALSE	0.478342	0.172565		1377500	1505400	1791400	3123100	3420700	3053200	2919800	1749200
P42677	40S ribosomal protein S27	RPS27	0	0.265579	0.332794		1	3	3	2		1	2	2	1	1	1	2	1	2	1	2	1	0	1	1	2	1	29.8	0	11.496		8	9	TRUE	FALSE	FALSE	FALSE	0.477824	0.0799471		2115400	5331600	2565300	1267700	1564100	1243200	1548800	1518500
P04196	Histidine-rich glycoprotein	HRG	0	-0.51624	0.332849		1	4	4	4		4	3	2	4	4	4	4	4	4	4	4	4	3	4	4	4	4	10.1	0	27.068		8	9	TRUE	FALSE	FALSE	FALSE	0.477753	-0.155404		7665100	2409000	1085500	10969000	8896600	12630000	11169000	5877000
P17844	Probable ATP-dependent RNA helicase DDX5	DDX5	0	0.149422	0.333371		1	11	8	8		5	6	8	5	4	7	5	6	6	6	7	6	5	5	5	5	4	22.6	0	36.34		8	9	TRUE	FALSE	FALSE	FALSE	0.477072	0.0449805		5932500	9758800	7397200	6692300	6105900	6208900	5784800	4452700
P00751	Complement factor B;Complement factor B Ba fragment;Complement factor B Bb fragment	CFB	0	-0.828548	0.334306		1	4	4	4		1	2	0	2	2	2	1	1	0	1	1	3	1	2	2	2	2	7.2	0	8.7504		7	8	TRUE	FALSE	FALSE	FALSE	0.475855	-0.249418		2300000	426310	0	8345500	4715700	5332200	4144700	3507700
P39687;O43423	Acidic leucine-rich nuclear phosphoprotein 32 family member A;Acidic leucine-rich nuclear phosphoprotein 32 family member C	ANP32A;ANP32C	0	0.355539	0.335134		2	4	4	1		1	1	1	1	1	1	1	0	0	1	0	1	1	0	1	1	0	13.7	0	18.001		8	9	TRUE	FALSE	FALSE	FALSE	0.474781	0.107028		7740600	9139600	6634100	5341700	4796500	5049000	4935300	2135300
P50213	Isocitrate dehydrogenase [NAD] subunit alpha, mitochondrial	IDH3A	0	-0.268757	0.335832		1	4	4	4		3	1	3	3	2	3	3	3	3	4	3	1	3	3	3	3	3	14.8	0	13.133		8	9	TRUE	FALSE	FALSE	FALSE	0.473878	-0.080904		2253900	773560	2541800	3377700	1410400	2479500	3624500	1927100
Q15435	Protein phosphatase 1 regulatory subunit 7	PPP1R7	0	-0.317133	0.336468		1	2	2	2		2	2	1	2	1	2	2	2	1	2	1	2	1	2	2	1	1	8.1	0	15.659		8	9	TRUE	FALSE	FALSE	FALSE	0.473056	-0.0954666		1292400	735400	936930	2676800	2022000	1859000	2567700	1649900
P05783	Keratin, type I cytoskeletal 18	KRT18	0	-0.552226	0.336482		3	10	9	9		3	2	8	7	6	7	5	6	7	7	7	2	9	5	5	6	8	37.2	0	157.05		8	9	TRUE	FALSE	FALSE	FALSE	0.473038	-0.166237		7284000	2076400	8361700	10987000	9259800	21933000	8515700	7945600
P09525	Annexin A4	ANXA4	0	0.200226	0.336505		1	9	9	9		6	7	8	5	5	6	6	7	6	4	7	6	5	6	7	7	6	30.7	0	92.931		8	9	TRUE	FALSE	FALSE	FALSE	0.473009	0.0602739		15844000	10091000	25047000	10236000	12263000	17499000	20262000	12895000
O75915	PRA1 family protein 3	ARL6IP5	0	0.248254	0.339088		1	3	3	3		2	2	2	2	2	1	2	2	2	2	2	3	2	2	2	2	2	16.5	0	107.45		8	9	TRUE	FALSE	FALSE	FALSE	0.469687	0.074732		5821800	2382800	6393100	9954100	6009800	9015200	7864700	8594600
P37198	Nuclear pore glycoprotein p62	NUP62	0	-0.507446	0.339168		1	1	1	1		1	1	1	1	1	1	1	1	1	1	1	1	1	1	1	1	0	2.7	0	7.0273		8	8	TRUE	FALSE	FALSE	FALSE	0.469585	-0.152757		393240	85266	551160	1167900	794830	834970	1279700	963040
P15880	40S ribosomal protein S2	RPS2	0	0.160752	0.340403		1	7	7	7		5	3	6	7	7	6	6	7	6	7	6	5	6	6	6	4	5	28.3	0	92.959		8	9	TRUE	FALSE	FALSE	FALSE	0.468007	0.0483912		20847000	25999000	20004000	17376000	12901000	14296000	15625000	12477000
P31946	14-3-3 protein beta/alpha;14-3-3 protein beta/alpha, N-terminally processed	YWHAB	0	0.652548	0.34071		1	9	4	4		3	3	3	3	2	2	1	3	1	3	2	3	0	3	3	0	2	37	0	95.457		8	7	TRUE	FALSE	FALSE	FALSE	0.467616	0.196437		12664000	2945700	10769000	8376400	5272400	8342100	4484500	6835000
P38646	Stress-70 protein, mitochondrial	HSPA9	0	0.143507	0.341148		1	16	16	16		12	12	11	10	11	12	13	14	13	14	11	10	10	12	9	13	9	29.9	0	86.245		8	9	TRUE	FALSE	FALSE	FALSE	0.467057	0.0432		24711000	23756000	30673000	25011000	17116000	24304000	25020000	26352000
P78347	General transcription factor II-I	GTF2I	0	-0.34459	0.341569		1	4	4	4		2	2	3	3	2	3	4	4	4	2	3	3	1	2	2	4	2	6.6	0	19.892		8	9	TRUE	FALSE	FALSE	FALSE	0.466521	-0.103732		2173800	2963900	6880200	7775000	5077800	11931000	7414500	5803700
Q14112	Nidogen-2	NID2	0	-0.330059	0.342197		1	6	6	6		2	6	1	2	3	2	2	3	2	1	2	3	2	2	3	3	2	7.5	0	55.329		8	9	TRUE	FALSE	FALSE	FALSE	0.465724	-0.0993576		4123500	3268000	3009300	11110000	10805000	11883000	8217800	10792000
Q92616	Translational activator GCN1	GCN1L1	0	-0.383992	0.342928		1	9	9	9		2	3	3	6	3	4	4	6	6	5	9	6	3	4	2	5	2	5.7	0	24.477		8	9	TRUE	FALSE	FALSE	FALSE	0.464797	-0.115593		1361200	963750	1865300	4552100	2494000	2657500	2711100	2277100
A5YKK6	CCR4-NOT transcription complex subunit 1	CNOT1	0	0.605188	0.343055		1	3	3	3		1	1	1	1	1	1	1	1	1	1	1	0	1	1	0	1	1	1.8	0.0043337	3.1434		7	6	TRUE	FALSE	FALSE	FALSE	0.464637	0.18218		1016700	1245500	4697100	110610	882370	1564800	1760700	0
Q9NZM1	Myoferlin	MYOF	0	0.399308	0.344516		1	10	10	9		4	7	5	3	8	2	4	7	6	4	3	3	2	4	4	6	2	6.9	0	32.122		8	9	TRUE	FALSE	FALSE	FALSE	0.46279	0.120204		2397700	14454000	3508700	4692600	6504500	1210000	3630700	6433700
Q01469	Fatty acid-binding protein, epidermal	FABP5	0	-0.76386	0.345916		2	7	7	7		1	2	2	2	4	1	1	7	3	7	7	1	4	5	2	4	2	28.9	0	27.738		8	9	TRUE	FALSE	FALSE	FALSE	0.46103	-0.229945		11731000	10074000	17582000	15692000	20726000	2516200	3438600	107600000
P20929	Nebulin	NEB	0	-0.879287	0.350257		1	9	9	9		3	1	0	0	0	2	1	9	1	1	1	0	2	4	2	4	7	3	0	13.024		5	8	TRUE	FALSE	FALSE	FALSE	0.455614	-0.264692		2397400	373910	0	0	0	897270	1429900	9335600
P05141	ADP/ATP translocase 2;ADP/ATP translocase 2, N-terminally processed	SLC25A5	0	-0.263902	0.351516		1	6	6	3		3	2	3	2	1	3	2	3	3	3	3	1	2	3	1	2	2	21.5	0	30.09		8	9	TRUE	FALSE	FALSE	FALSE	0.454055	-0.0794424		15606000	6978500	14641000	14680000	12158000	14863000	11552000	14404000
P62854	40S ribosomal protein S26	RPS26	0	-0.151635	0.351613		1	1	1	1		1	1	1	1	1	1	1	1	1	1	1	1	1	1	1	1	1	13	0	12.104		8	9	TRUE	FALSE	FALSE	FALSE	0.453935	-0.0456465		6909400	6716800	8790000	8576000	7824700	8966700	12427000	8039900
P04844	Dolichyl-diphosphooligosaccharide--protein glycosyltransferase subunit 2	RPN2	0	-0.240666	0.351759		1	14	14	14		11	8	11	8	8	8	9	11	7	11	6	7	9	10	8	8	11	39	0	253.39		8	9	TRUE	FALSE	FALSE	FALSE	0.453755	-0.0724477		21652000	9043000	19623000	33372000	17806000	21360000	34306000	19027000
P34932	Heat shock 70 kDa protein 4	HSPA4	0	-0.192489	0.353027		1	12	12	11		5	5	9	7	4	9	7	11	4	11	4	5	5	9	5	8	4	20.2	0	40.174		8	9	TRUE	FALSE	FALSE	FALSE	0.452192	-0.0579449		8429600	4373500	9035300	13355000	9059800	11631000	12282000	12244000
O00764	Pyridoxal kinase	PDXK	0	-0.363188	0.354092		1	2	2	2		1	2	2	1	1	1	2	2	0	1	1	1	1	1	1	1	2	12.2	0	17.319		8	8	TRUE	FALSE	FALSE	FALSE	0.450884	-0.10933		1171600	496300	997690	1300100	1721200	1633500	2413800	1755100
Q9H8Y8	Golgi reassembly-stacking protein 2	GORASP2	0	0.443605	0.354678		1	3	3	3		2	2	3	2	1	3	2	1	2	2	2	2	2	0	2	1	3	11.9	0	15.424		8	8	TRUE	FALSE	FALSE	FALSE	0.450165	0.133538		1721100	1641200	2544700	2198000	1887000	1709800	1951600	1585700
Q96IU4	Alpha/beta hydrolase domain-containing protein 14B	ABHD14B	0	0.527788	0.355375		1	4	4	4		2	2	3	2	0	1	1	2	1	2	1	0	4	0	1	1	2	28.1	0	10.72		7	7	TRUE	FALSE	FALSE	FALSE	0.449313	0.15888		1929800	2459400	993360	1525800	0	1720900	1600800	1529700
P53621	Coatomer subunit alpha;Xenin;Proxenin	COPA	0	-0.133547	0.355533		1	14	14	14		6	9	11	8	7	8	6	8	5	12	5	5	10	10	7	7	9	16.2	0	53.013		8	9	TRUE	FALSE	FALSE	FALSE	0.44912	-0.0402017		8711300	7883800	8851400	9013800	7389100	7276500	9880100	7600600
CON__P13647;P13647	Keratin, type II cytoskeletal 5	KRT5	0	1.12895	0.3573		2	41	25	9		5	5	9	8	7	9	9	9	9	8	8	0	8	9	5	7	6	51.5	0	323.31		8	9	TRUE	TRUE	FALSE	FALSE	0.446967	0.339847		215600000	94491000	283750000	246440000	118300000	284140000	199620000	503080000
P62851	40S ribosomal protein S25	RPS25	0	0.235628	0.357466		1	4	4	4		4	2	3	4	4	3	2	3	3	3	4	4	3	2	3	3	3	24	0	11.626		8	9	TRUE	FALSE	FALSE	FALSE	0.446765	0.0709311		8379400	16916000	7538700	5573900	4741700	4225600	5696900	3665000
CON__P35527;P35527	Keratin, type I cytoskeletal 9	KRT9	0	-0.324334	0.358191		2	14	14	14		4	7	10	3	10	6	5	6	6	7	7	4	5	9	5	8	7	31	0	308.66		8	9	TRUE	FALSE	FALSE	FALSE	0.445885	-0.0976344		5804000	9288100	33632000	14628000	21472000	8788000	16988000	11289000
P40616	ADP-ribosylation factor-like protein 1	ARL1	0	-0.523324	0.358488		1	2	2	2		1	0	2	1	1	1	0	1	1	1	1	1	2	0	0	1	2	16	0	6.053		6	7	TRUE	FALSE	FALSE	FALSE	0.445525	-0.157536		389830	0	828620	1059100	454590	629680	0	549010
Q15293	Reticulocalbin-1	RCN1	0	0.359894	0.358789		1	3	3	3		2	1	2	2	2	1	2	2	1	3	0	1	2	1	2	1	2	13.3	0	15.009		8	8	TRUE	FALSE	FALSE	FALSE	0.445161	0.108339		1240600	1594800	1353500	2537900	2905800	3436500	3154800	1860500
P16403	Histone H1.2	HIST1H1C	0	0.872464	0.358857		1	10	3	3		1	3	2	0	1	1	2	1	1	1	1	2	1	1	1	2	0	30.5	0	17.069		7	8	TRUE	FALSE	FALSE	FALSE	0.445078	0.262638		904640	83050000	4761800	0	1343400	4443100	3355600	773760
P29350	Tyrosine-protein phosphatase non-receptor type 6	PTPN6	0	0.322849	0.35887		1	6	6	6		6	2	5	5	2	5	2	2	2	6	2	3	1	3	3	1	2	15.3	0	80.227		8	9	TRUE	FALSE	FALSE	FALSE	0.445063	0.0971871		6080700	1552100	4729000	11923000	3291500	6861000	5981400	3239000
P02774	Vitamin D-binding protein	GC	0	-0.659862	0.359208		1	4	4	4		1	1	0	2	2	2	1	2	0	1	2	3	2	3	1	1	2	10.5	0	53.347		7	8	TRUE	FALSE	FALSE	FALSE	0.444654	-0.198638		591010	183320	0	2833100	1730200	1356700	1496600	2449800
P62330	ADP-ribosylation factor 6	ARF6	0	0.226488	0.359268		1	2	2	2		0	1	2	1	1	1	1	1	2	2	1	0	2	2	1	1	1	12.6	0.003304	3.2947		7	8	TRUE	FALSE	FALSE	FALSE	0.444581	0.0681798		0	1436000	1032700	1460700	1070900	1286000	1462200	930950
O15371	Eukaryotic translation initiation factor 3 subunit D	EIF3D	0	-0.504738	0.359306		1	5	5	5		0	2	4	3	1	4	1	2	1	3	4	3	1	2	2	2	2	13.1	0	15.67		7	9	TRUE	FALSE	FALSE	FALSE	0.444536	-0.151941		0	2011300	3327100	3024100	1451400	3256300	2748500	2545400
O95299	NADH dehydrogenase [ubiquinone] 1 alpha subcomplex subunit 10, mitochondrial	NDUFA10	0	-0.38936	0.359389		1	3	3	3		1	1	2	2	1	2	1	3	1	3	1	1	1	1	1	1	1	17.2	0	16.068		8	9	TRUE	FALSE	FALSE	FALSE	0.444435	-0.117209		1239400	423960	2042700	4045300	1528600	2995900	4583000	2639900
Q96JB5	CDK5 regulatory subunit-associated protein 3	CDK5RAP3	0	0.513475	0.359496		1	2	2	2		1	0	1	1	1	1	1	1	1	1	1	1	1	1	1	0	1	5.5	0	5.5819		7	6	TRUE	FALSE	FALSE	FALSE	0.444306	0.154571		932020	0	1097800	815840	811610	1496900	1894400	745640
P58546	Myotrophin	MTPN	0	0.367748	0.359686		1	1	1	1		1	1	1	1	1	1	1	1	1	1	1	1	1	1	0	1	1	14.4	0	6.889		8	8	TRUE	FALSE	FALSE	FALSE	0.444077	0.110703		1600500	2916800	1588400	796210	636020	768380	785340	773040
Q9P0L0	Vesicle-associated membrane protein-associated protein A	VAPA	0	0.561283	0.36028		1	2	2	1		1	1	1	0	1	1	1	1	1	1	1	0	0	1	0	0	0	10.4	0	6.3175		8	7	TRUE	FALSE	FALSE	FALSE	0.44336	0.168963		2096800	4217200	3176100	433070	2351800	2433900	922940	1744100
Q9Y5L0	Transportin-3	TNPO3	0	-0.424713	0.360705		1	1	1	1		1	1	1	1	1	1	1	1	1	1	1	1	0	0	1	1	1	1.8	0	3.7293		8	7	TRUE	FALSE	FALSE	FALSE	0.442847	-0.127851		370890	380920	451770	1057300	665600	648100	1404800	855610
P17174	Aspartate aminotransferase, cytoplasmic	GOT1	0	0.860819	0.361602		1	7	7	7		6	4	4	3	0	4	3	7	2	4	0	0	4	4	1	3	6	28.8	0	26.519		7	7	TRUE	FALSE	FALSE	FALSE	0.44177	0.259132		5124500	3551300	3608000	4006000	0	6757500	6972500	9374200
P55084	Trifunctional enzyme subunit beta, mitochondrial;3-ketoacyl-CoA thiolase	HADHB	0	-0.46295	0.362753		1	11	11	11		7	1	7	8	4	7	6	7	5	7	9	6	6	6	5	8	5	32.9	0	31.908		8	9	TRUE	FALSE	FALSE	FALSE	0.440389	-0.139362		7888400	545040	9081600	8087600	6480900	8459300	8098600	8550800
O15260	Surfeit locus protein 4	SURF4	0	-0.228749	0.363049		1	2	2	2		2	1	2	2	1	1	1	2	2	2	2	2	2	2	2	2	2	10.4	0	11.835		8	9	TRUE	FALSE	FALSE	FALSE	0.440034	-0.0688602		1944500	1011700	1544300	3793400	2913100	1797400	2686900	2588900
P51888	Prolargin	PRELP	0	0.787723	0.363544		1	14	14	14		10	3	9	8	9	8	8	10	4	7	1	13	10	6	5	7	8	37.2	0	88.559		8	9	TRUE	FALSE	FALSE	FALSE	0.439443	0.237128		29380000	3920900	28873000	13373000	19744000	12412000	12273000	15111000
Q9UBQ5	Eukaryotic translation initiation factor 3 subunit K	EIF3K	0	0.371013	0.365589		1	1	1	1		1	1	1	1	1	0	1	1	0	1	0	1	1	0	1	1	1	5	0.0051787	2.8013		7	6	TRUE	FALSE	FALSE	FALSE	0.437007	0.111686		687930	1182800	876590	532110	512200	0	199240	343350
Q13347	Eukaryotic translation initiation factor 3 subunit I	EIF3I	0	-0.482982	0.365899		1	2	2	2		1	1	1	1	1	0	1	1	1	0	1	1	1	1	0	1	1	14.2	0	12.899		6	6	TRUE	FALSE	FALSE	FALSE	0.436638	-0.145392		0	219500	1057500	1425400	639720	0	1081400	618100
O14933	Ubiquitin/ISG15-conjugating enzyme E2 L6	UBE2L6	0	-0.499933	0.366511		1	1	1	1		1	1	1	1	1	1	1	1	1	1	1	1	1	1	1	1	1	9.8	0	68.775		8	9	TRUE	FALSE	FALSE	FALSE	0.435914	-0.150495		2160500	448620	3137100	6321600	3563300	2910800	2361800	1919400
O95232	Luc7-like protein 3	LUC7L3	0	-0.38217	0.36723		1	3	3	3		1	1	3	1	1	2	2	2	1	2	1	0	1	1	1	1	2	9.5	0	8.1553		8	8	TRUE	FALSE	FALSE	FALSE	0.435062	-0.115045		465440	259330	810260	947580	637090	1012200	653700	812040
P02511	Alpha-crystallin B chain	CRYAB	0	0.795302	0.368707		1	5	5	5		4	4	2	3	4	4	3	5	4	3	1	1	4	4	2	4	4	39.4	0	97.319		8	9	TRUE	FALSE	FALSE	FALSE	0.433319	0.23941		12167000	11342000	2278600	6909400	17093000	19554000	13437000	49835000
P57737	Coronin-7	CORO7	0	0.640515	0.368881		1	3	3	3		2	0	1	2	1	1	1	3	0	3	0	2	0	3	2	1	0	7.4	0	7.446		7	5	TRUE	FALSE	FALSE	FALSE	0.433114	0.192814		1731900	0	1542300	2575400	1542800	1247200	2307600	1782900
O95793	Double-stranded RNA-binding protein Staufen homolog 1	STAU1	0	-0.426997	0.368891		1	2	2	2		0	1	2	1	0	1	1	1	0	1	1	1	0	1	1	1	0	5	0	4.0074		6	6	TRUE	FALSE	FALSE	FALSE	0.433102	-0.128539		0	934440	370040	1048100	0	576090	766130	839130
CON__P13645;P13645	Keratin, type I cytoskeletal 10	KRT10	0	-0.466252	0.370246		9	26	22	18		7	3	10	7	8	6	10	7	10	10	6	4	6	15	9	4	7	43	0	323.31		8	9	TRUE	FALSE	FALSE	FALSE	0.43151	-0.140356		13309000	13028000	38282000	10205000	20915000	13202000	34623000	12377000
Q9Y6E0;Q9P289;O00506	Serine/threonine-protein kinase 24;Serine/threonine-protein kinase 24 36 kDa subunit;Serine/threonine-protein kinase 24 12 kDa subunit;Serine/threonine-protein kinase 26;Serine/threonine-protein kinase 25	STK24;STK26;STK25	0	0.325896	0.370594		3	2	2	2		1	1	2	2	1	2	1	2	1	1	0	0	1	0	0	0	2	7	0	7.9735		8	4	TRUE	FALSE	FALSE	FALSE	0.431102	0.0981043		756970	317640	1248400	1511000	882010	1214500	506690	828550
P22695	Cytochrome b-c1 complex subunit 2, mitochondrial	UQCRC2	0	0.280795	0.370741		1	9	9	9		7	4	7	5	2	6	5	7	4	7	6	2	3	6	4	6	5	36.4	0	101.24		8	9	TRUE	FALSE	FALSE	FALSE	0.430929	0.0845278		10548000	4740400	9713300	6698100	3296600	8153400	9563600	9083400
Q14624	Inter-alpha-trypsin inhibitor heavy chain H4;70 kDa inter-alpha-trypsin inhibitor heavy chain H4;35 kDa inter-alpha-trypsin inhibitor heavy chain H4	ITIH4	0	-0.667051	0.371557		1	6	6	6		2	0	0	2	2	4	2	2	2	1	0	3	5	5	2	2	2	9.5	0	13.951		6	8	TRUE	FALSE	FALSE	FALSE	0.429975	-0.200802		1589900	0	0	1640000	2504300	2555400	1665200	1292500
P08754	Guanine nucleotide-binding protein G(k) subunit alpha	GNAI3	0	0.41636	0.37246		1	4	1	1		1	1	1	1	0	1	0	1	0	1	1	0	1	1	0	0	0	15	0.0051706	2.7791		6	4	TRUE	FALSE	FALSE	FALSE	0.42892	0.125337		1028000	2859300	1177000	400880	0	553000	0	343850
Q14103	Heterogeneous nuclear ribonucleoprotein D0	HNRNPD	0	0.194249	0.373365		1	6	6	5		3	5	3	3	3	3	3	3	3	3	3	4	3	3	3	4	3	16.3	0	67.521		8	9	TRUE	FALSE	FALSE	FALSE	0.427867	0.0584747		30746000	16236000	32721000	39388000	25155000	44378000	34608000	23595000
O00182;Q6DKI2;Q3B8N2	Galectin-9;Galectin-9C;Galectin-9B	LGALS9;LGALS9C;LGALS9B	0	0.552138	0.373593		3	2	2	2		2	0	2	1	0	2	1	2	0	1	0	2	0	2	0	0	0	7.9	0	6.0872		6	3	TRUE	FALSE	FALSE	FALSE	0.427601	0.16621		2197600	0	1083100	595490	0	2243900	1119300	922990
Q96FW1	Ubiquitin thioesterase OTUB1	OTUB1	0	0.222534	0.373875		1	6	6	6		2	2	4	3	3	4	2	3	4	3	3	3	4	3	2	3	3	26.2	0	20.99		8	9	TRUE	FALSE	FALSE	FALSE	0.427274	0.0669896		2802200	3797300	2507200	3335700	2397600	2802200	3578900	2518200
P35244	Replication protein A 14 kDa subunit	RPA3	0	0.345179	0.375722		1	2	2	2		1	1	2	1	1	1	1	1	1	1	1	1	0	1	1	1	1	27.3	0	9.0828		8	8	TRUE	FALSE	FALSE	FALSE	0.425133	0.103909		1763800	2287500	1656000	1670600	1711200	2754300	4165900	2209400
O00629;O00505	Importin subunit alpha-3;Importin subunit alpha-4	KPNA4;KPNA3	0	-0.316139	0.376558		2	2	2	2		0	0	2	1	1	2	1	2	2	2	2	1	1	2	1	1	1	6	0	4.4364		6	8	TRUE	FALSE	FALSE	FALSE	0.424168	-0.0951672		0	0	471100	989250	488000	698230	567770	1047600
Q06830	Peroxiredoxin-1	PRDX1	0	0.244357	0.377432		1	12	12	9		6	9	6	3	6	6	6	6	7	5	8	7	6	4	2	6	3	44.2	0	89.191		8	9	TRUE	FALSE	FALSE	FALSE	0.423161	0.0735586		73842000	119640000	56404000	29075000	30944000	40487000	44624000	36943000
O43852	Calumenin	CALU	0	-0.453703	0.377957		1	6	6	6		2	1	1	4	4	4	2	4	3	5	1	2	3	4	4	2	2	25.1	0	26.642		8	9	TRUE	FALSE	FALSE	FALSE	0.422558	-0.136578		3225200	531720	793350	4536600	6073200	4110700	3646600	4835700
Q10567	AP-1 complex subunit beta-1	AP1B1	0	-0.465308	0.377976		1	9	9	5		0	0	4	2	1	2	1	3	1	3	2	1	1	3	1	1	2	15.5	0	32.351		7	9	TRUE	FALSE	FALSE	FALSE	0.422536	-0.140072		0	3573700	4423300	4842900	3952200	3805100	4432000	3573100
Q9UHV9	Prefoldin subunit 2	PFDN2	0	0.417097	0.379359		1	3	3	3		2	2	1	1	1	1	0	1	0	2	2	0	0	0	1	1	0	27.3	0	4.8243		7	4	TRUE	FALSE	FALSE	FALSE	0.42095	0.125559		1078300	1639000	410290	698680	644150	634300	0	1033800
P28676	Grancalcin	GCA	0	-0.564412	0.379374		1	5	5	5		0	1	1	2	2	1	4	1	3	3	0	1	2	1	2	2	3	31.3	0	15.861		7	8	TRUE	FALSE	FALSE	FALSE	0.420932	-0.169905		0	209360	1080400	1808800	1153600	735080	3643100	583250
P13796	Plastin-2	LCP1	0	0.329509	0.379742		1	24	24	20		17	14	18	16	15	16	17	16	15	18	12	17	17	16	15	16	13	50.1	0	323.31		8	9	TRUE	FALSE	FALSE	FALSE	0.420512	0.0991921		137270000	22798000	89377000	120610000	50619000	95802000	97454000	64907000
Q9Y371	Endophilin-B1	SH3GLB1	0	-0.369086	0.37975		1	1	1	1		1	0	1	1	1	1	1	1	1	1	1	1	1	1	1	1	1	4.1	0	5.1626		7	9	TRUE	FALSE	FALSE	FALSE	0.420502	-0.111106		812640	0	992130	2173500	1222000	1649200	1287100	1570600
P00387	NADH-cytochrome b5 reductase 3;NADH-cytochrome b5 reductase 3 membrane-bound form;NADH-cytochrome b5 reductase 3 soluble form	CYB5R3	0	-0.171701	0.379958		1	10	10	10		3	5	7	6	6	7	8	8	7	8	6	5	5	5	6	7	5	48.8	0	72.935		8	9	TRUE	FALSE	FALSE	FALSE	0.420264	-0.0516871		11700000	6821200	13393000	15896000	15592000	16517000	12281000	17370000
P01625;P83593;P06312;P06313;P06314	Ig kappa chain V-IV region Len;Ig kappa chain V-IV region STH;Ig kappa chain V-IV region;Ig kappa chain V-IV region JI;Ig kappa chain V-IV region B17	IGKV4-1	0	0.381824	0.379973		5	2	2	2		1	1	1	1	1	1	1	1	1	1	1	1	1	1	1	1	1	23.7	0	72.402		8	9	TRUE	FALSE	FALSE	FALSE	0.420247	0.114941		8167600	5309800	4045800	3259000	2554400	1838600	3190200	1674100
P13010	X-ray repair cross-complementing protein 5	XRCC5	0	0.126435	0.380638		1	19	19	19		12	12	15	12	9	15	9	15	12	14	12	11	10	17	9	13	9	47.3	0	209.27		8	9	TRUE	FALSE	FALSE	FALSE	0.419488	0.0380608		25735000	17752000	23390000	29876000	17600000	28248000	32617000	20741000
O75340	Programmed cell death protein 6	PDCD6	0	0.21962	0.381728		1	4	4	4		2	2	2	2	2	1	3	4	3	3	1	3	3	2	3	3	2	22	0	9.6736		8	9	TRUE	FALSE	FALSE	FALSE	0.418246	0.0661123		3532900	1637000	3411500	3171700	3578800	3286100	3549400	5108500
P61626	Lysozyme C	LYZ	0	-0.667974	0.383118		1	1	1	1		1	1	1	1	1	1	1	1	1	1	1	1	1	1	1	1	1	8.1	0	57.523		8	9	TRUE	FALSE	FALSE	FALSE	0.416667	-0.20108		1598800	5117200	2653700	2822000	2747500	2108900	5557000	3118300
P02649	Apolipoprotein E	APOE	0	0.716736	0.384472		2	4	4	4		4	1	1	1	0	3	0	4	0	1	0	4	0	2	0	0	1	16.1	0	21.153		6	4	TRUE	FALSE	FALSE	FALSE	0.415135	0.215759		6708400	894870	463930	1052900	0	1763800	0	3205600
P05386	60S acidic ribosomal protein P1	RPLP1	0	-0.280265	0.384935		1	1	1	1		1	1	1	1	1	1	1	1	1	1	1	1	1	1	1	1	1	14	0	9.674		8	9	TRUE	FALSE	FALSE	FALSE	0.414612	-0.0843681		15194000	10305000	9049300	28972000	15040000	13494000	17805000	17960000
P15153;P63000;P60763	Ras-related C3 botulinum toxin substrate 2;Ras-related C3 botulinum toxin substrate 1;Ras-related C3 botulinum toxin substrate 3	RAC2;RAC1;RAC3	0	0.322649	0.386044		3	3	3	3		3	1	3	3	2	2	2	1	2	3	1	2	2	3	1	1	2	20.3	0	8.051		8	9	TRUE	FALSE	FALSE	FALSE	0.413363	0.097127		5783200	2332000	1773700	4655000	1509300	3654400	4386500	1776800
P04632	Calpain small subunit 1	CAPNS1	0	-0.150557	0.386055		1	8	8	6		2	4	3	2	4	3	2	4	3	4	2	3	3	1	2	3	2	36.9	0	51.991		8	9	TRUE	FALSE	FALSE	FALSE	0.413351	-0.0453222		6179700	3678700	3909800	6195800	4275100	4696200	3911300	4855200
Q16401	26S proteasome non-ATPase regulatory subunit 5	PSMD5	0	-0.621159	0.387487		1	7	7	7		2	0	2	3	0	4	2	3	1	6	4	3	2	4	2	4	1	18.1	0	16.452		6	9	TRUE	FALSE	FALSE	FALSE	0.411743	-0.186987		3409800	0	3070400	3424300	0	3848600	3158200	4456600
Q96QK1	Vacuolar protein sorting-associated protein 35	VPS35	0	0.370318	0.387828		1	8	8	8		4	1	6	3	2	5	4	6	1	6	6	3	5	5	4	1	6	13.3	0	19.974		8	9	TRUE	FALSE	FALSE	FALSE	0.411361	0.111477		3516400	2101700	4316800	4471600	2493800	3617400	3890100	5212700
P17066;P48741	Heat shock 70 kDa protein 6;Putative heat shock 70 kDa protein 7	HSPA6;HSPA7	0	0.420765	0.387994		2	6	1	1		1	1	1	0	1	1	1	1	1	1	1	1	0	1	1	1	1	10.7	0	9.7383		7	8	TRUE	FALSE	FALSE	FALSE	0.411175	0.126663		1125300	1259000	367640	0	814340	1221900	392080	385690
O75306	NADH dehydrogenase [ubiquinone] iron-sulfur protein 2, mitochondrial	NDUFS2	0	0.354616	0.3887		1	4	4	4		2	0	3	1	1	2	2	3	1	2	2	0	1	1	0	0	2	11.2	0	8.4099		7	6	TRUE	FALSE	FALSE	FALSE	0.410386	0.10675		934450	0	1367700	721400	1069500	1016500	1632300	540130
P13667	Protein disulfide-isomerase A4	PDIA4	0	0.260375	0.389238		1	18	18	18		14	10	13	10	9	12	10	8	7	17	9	11	10	10	8	11	9	37.2	0	111.09		8	9	TRUE	FALSE	FALSE	FALSE	0.409784	0.0783806		22734000	46635000	24258000	18136000	13621000	11495000	18186000	7280300
P55795	Heterogeneous nuclear ribonucleoprotein H2	HNRNPH2	0	-0.286583	0.389345		1	6	3	3		2	3	3	1	2	3	1	2	1	3	2	1	2	2	2	1	1	20.5	0	41.346		8	9	TRUE	FALSE	FALSE	FALSE	0.409665	-0.0862702		4599900	5953200	5124500	9457200	4816800	5174600	6282200	6312900
P15502	Elastin	ELN	0	-0.349819	0.390171		1	7	7	7		6	4	4	5	5	3	3	6	4	4	2	5	7	2	6	6	6	14.1	0	59.115		8	9	TRUE	FALSE	FALSE	FALSE	0.408746	-0.105306		11671000	5981400	4441100	6349100	12609000	3156000	3701300	6609200
P25787	Proteasome subunit alpha type-2	PSMA2	0	-0.377531	0.391323		1	4	4	4		1	1	3	3	2	4	1	3	1	4	3	2	1	1	3	1	2	32.1	0	53.12		8	9	TRUE	FALSE	FALSE	FALSE	0.407465	-0.113648		3202600	1239800	7479900	14262000	7329300	9843000	8285300	7570400
P54819	Adenylate kinase 2, mitochondrial;Adenylate kinase 2, mitochondrial, N-terminally processed	AK2	0	0.287963	0.392027		1	8	8	8		6	5	7	4	3	6	6	6	6	8	4	4	5	3	4	5	2	48.1	0	72.318		8	9	TRUE	FALSE	FALSE	FALSE	0.406684	0.0866855		7107500	7413300	5352100	6225100	4159700	5785600	7006600	3289000
P35268	60S ribosomal protein L22	RPL22	0	0.270147	0.392556		1	3	3	3		1	3	2	1	2	1	2	2	2	2	2	2	2	2	2	2	1	19.5	0	6.9564		8	9	TRUE	FALSE	FALSE	FALSE	0.406098	0.0813224		6927200	19741000	9094900	4350300	4193400	4778800	6403400	3696300
P08571	Monocyte differentiation antigen CD14;Monocyte differentiation antigen CD14, urinary form;Monocyte differentiation antigen CD14, membrane-bound form	CD14	0	0.58819	0.39261		1	4	4	4		3	2	4	3	3	2	2	1	0	4	2	2	3	0	2	1	1	18.1	0	14.298		8	7	TRUE	FALSE	FALSE	FALSE	0.406039	0.177063		3279100	920520	3791100	3640300	2978300	3328800	2877300	1702600
P39019	40S ribosomal protein S19	RPS19	0	0.191434	0.393144		1	6	6	6		3	6	5	4	3	2	4	3	4	4	4	4	2	4	3	3	3	29.7	0	48.506		8	9	TRUE	FALSE	FALSE	FALSE	0.405448	0.0576275		11769000	24393000	9483500	8380000	7317400	8456400	7807200	8315500
P30043	Flavin reductase (NADPH)	BLVRB	0	0.324786	0.394293		1	4	4	4		4	1	4	4	3	4	3	4	3	4	4	2	4	4	4	3	4	34.5	0	74.485		8	9	TRUE	FALSE	FALSE	FALSE	0.404181	0.0977702		9488500	3964100	24225000	8029600	5130600	14879000	7118800	6876300
P14625	Endoplasmin	HSP90B1	0	0.202852	0.395635		2	36	36	34		24	24	25	22	19	20	20	21	21	24	20	24	19	22	18	21	22	44.3	0	323.31		8	9	TRUE	FALSE	FALSE	FALSE	0.402705	0.0610645		110490000	142120000	118060000	85800000	60460000	79125000	92661000	43577000
P23142	Fibulin-1	FBLN1	0	-0.598436	0.3958		2	7	7	7		4	4	4	2	6	3	2	6	5	3	2	6	6	3	5	6	4	14.7	0	89.326		8	9	TRUE	FALSE	FALSE	FALSE	0.402525	-0.180147		1996800	11132000	2581600	3970500	37249000	3657400	2015900	8955700
P09972	Fructose-bisphosphate aldolase C	ALDOC	0	-0.243369	0.396276		1	3	3	3		3	2	2	2	3	3	2	3	2	3	2	2	1	1	2	2	2	14.8	0	39.56		8	9	TRUE	FALSE	FALSE	FALSE	0.402002	-0.0732615		4304100	1603200	4269200	2914900	4889100	4409000	3709300	2994300
P00558	Phosphoglycerate kinase 1	PGK1	0	0.135413	0.396354		2	16	16	16		14	11	14	14	14	14	14	14	14	14	14	15	13	13	14	14	13	45.3	0	323.31		8	9	TRUE	FALSE	FALSE	FALSE	0.401917	0.0407633		99159000	102790000	77758000	76960000	106450000	71241000	79254000	84667000
P61313	60S ribosomal protein L15	RPL15	0	0.264349	0.399459		1	3	3	3		3	2	2	2	2	2	2	2	2	3	3	2	2	1	1	2	2	16.2	0	11.717		8	9	TRUE	FALSE	FALSE	FALSE	0.398528	0.0795769		5194900	5013100	7320400	3213100	4131200	1601800	4050300	2996000
P36578	60S ribosomal protein L4	RPL4	0	0.249875	0.400479		1	10	10	10		7	7	9	5	6	5	4	6	4	7	7	7	4	7	6	5	4	24.8	0	69.395		8	9	TRUE	FALSE	FALSE	FALSE	0.39742	0.0752197		30525000	23965000	37624000	20590000	21871000	15707000	20237000	13981000
Q9BTT0	Acidic leucine-rich nuclear phosphoprotein 32 family member E	ANP32E	0	0.454523	0.400587		1	4	4	4		3	2	4	4	3	4	2	3	4	4	4	2	1	2	4	0	2	17.9	0	16.236		8	8	TRUE	FALSE	FALSE	FALSE	0.397303	0.136825		4733700	3457200	4134900	6868100	2590900	3549100	3072200	3326400
P40939	Trifunctional enzyme subunit alpha, mitochondrial;Long-chain enoyl-CoA hydratase;Long chain 3-hydroxyacyl-CoA dehydrogenase	HADHA	0	-0.228427	0.400837		1	14	14	14		9	7	11	9	6	9	8	11	8	11	8	6	7	5	7	7	11	29.2	0	117.6		8	9	TRUE	FALSE	FALSE	FALSE	0.397032	-0.0687635		12478000	5601700	13636000	26999000	15500000	18946000	19548000	18805000
Q16836	Hydroxyacyl-coenzyme A dehydrogenase, mitochondrial	HADH	0	-0.271583	0.401859		1	4	4	4		2	2	3	3	3	2	3	3	3	2	2	2	2	1	1	3	3	24.5	0	30.787		8	9	TRUE	FALSE	FALSE	FALSE	0.395926	-0.0817547		1488200	853710	1748200	4157800	1351200	2470000	2948400	3001800
P05164	Myeloperoxidase;Myeloperoxidase;89 kDa myeloperoxidase;84 kDa myeloperoxidase;Myeloperoxidase light chain;Myeloperoxidase heavy chain	MPO	0	-0.861753	0.402367		1	16	16	15		1	5	5	9	9	6	12	4	8	12	7	0	12	8	7	13	12	27.1	0	145.45		8	8	TRUE	FALSE	FALSE	FALSE	0.395378	-0.259414		645860	6586100	4140500	12317000	27533000	6694000	44747000	3483500
P61163	Alpha-centractin	ACTR1A	0	0.168307	0.40274		1	4	4	3		3	1	3	3	3	3	3	3	3	3	3	3	3	2	3	3	3	22.6	0	16.056		8	9	TRUE	FALSE	FALSE	FALSE	0.394976	0.0506655		3447400	5365300	4156400	5488800	5845700	4614300	6535200	7019600
Q63HN8	E3 ubiquitin-protein ligase RNF213	RNF213	0	0.637733	0.403001		1	7	7	7		2	0	3	4	2	3	2	2	0	3	5	4	0	3	1	0	0	2.4	0	10.665		7	5	TRUE	FALSE	FALSE	FALSE	0.394694	0.191977		1149700	0	2012300	4388700	1940500	2437300	2534400	1109200
P02751	Fibronectin;Anastellin;Ugl-Y1;Ugl-Y2;Ugl-Y3	FN1	0	-0.501683	0.404283		1	49	49	49		22	36	24	25	46	24	22	40	27	26	21	45	36	33	40	42	26	32.6	0	323.31		8	9	TRUE	FALSE	FALSE	FALSE	0.393315	-0.151022		64897000	215870000	52641000	59397000	557820000	87280000	62970000	194880000
Q7KZF4	Staphylococcal nuclease domain-containing protein 1	SND1	0	0.3593	0.404729		1	18	18	18		10	10	15	8	8	7	7	3	7	14	7	9	8	2	7	9	6	26.5	0	71.656		8	9	TRUE	FALSE	FALSE	FALSE	0.392835	0.10816		16100000	19986000	20785000	12792000	9109200	12838000	12816000	3779800
Q13835	Plakophilin-1	PKP1	0	0.637828	0.405033		1	16	16	16		6	9	9	9	4	6	7	14	12	11	15	0	7	13	5	9	9	26.1	0	139.67		8	8	TRUE	FALSE	FALSE	FALSE	0.392509	0.192005		8317200	62495000	13058000	15284000	4235300	7751000	8764000	21819000
P11387;Q969P6	DNA topoisomerase 1;DNA topoisomerase I, mitochondrial	TOP1;TOP1MT	0	-0.278469	0.405763		2	2	2	2		1	1	2	1	0	0	1	0	1	1	0	1	0	2	1	1	1	4.2	0.0043197	3.1056		5	7	TRUE	FALSE	FALSE	FALSE	0.391728	-0.0838276		301940	1962900	825160	514320	0	0	565430	0
P62277	40S ribosomal protein S13	RPS13	0	-0.122502	0.405794		1	8	8	8		4	7	4	4	6	4	5	4	4	3	5	4	3	4	5	8	3	43.7	0	27.99		8	9	TRUE	FALSE	FALSE	FALSE	0.391695	-0.0368767		29289000	16031000	22734000	22593000	19187000	19004000	21386000	17084000
P19338	Nucleolin	NCL	0	0.153686	0.406352		1	19	19	19		11	14	12	12	9	13	12	12	12	11	15	14	11	12	11	14	10	27.5	0	234.51		8	9	TRUE	FALSE	FALSE	FALSE	0.391097	0.0462642		33012000	74316000	39290000	30691000	30631000	33791000	33101000	25264000
P30480;P30460;P01889	HLA class I histocompatibility antigen, B-42 alpha chain;HLA class I histocompatibility antigen, B-8 alpha chain;HLA class I histocompatibility antigen, B-7 alpha chain	HLA-B	0	0.751466	0.406875		3	6	3	0		0	0	0	0	0	0	0	0	0	0	0	0	0	0	0	0	0	20.7	0	51.943		7	8	TRUE	FALSE	FALSE	FALSE	0.390539	0.226214		5674900	16823000	22944000	2529200	5659800	2361800	6592900	0
P08590	Myosin light chain 3	MYL3	0	1.3226	0.40832		1	7	5	5		4	1	0	2	4	5	5	5	0	0	0	0	0	4	1	3	5	40	0	88.905		7	4	TRUE	TRUE	FALSE	FALSE	0.389	0.398143		12711000	387100	0	700860	5585100	23481000	10332000	37363000
P22314	Ubiquitin-like modifier-activating enzyme 1	UBA1	0	0.126558	0.408736		1	22	22	22		17	16	12	15	12	17	14	18	12	18	16	19	9	14	13	13	12	32.4	0	280.7		8	9	TRUE	FALSE	FALSE	FALSE	0.388557	0.0380978		41748000	41359000	29476000	36709000	31131000	45382000	35475000	36718000
P24534	Elongation factor 1-beta	EEF1B2	0	0.135153	0.408986		1	5	5	5		3	3	4	4	4	3	4	4	3	4	3	3	2	4	3	4	4	32.4	0	55.268		8	9	TRUE	FALSE	FALSE	FALSE	0.388292	0.0406852		9104300	8383400	9541600	7763800	7228200	5919700	6693200	5822400
Q93009	Ubiquitin carboxyl-terminal hydrolase 7	USP7	0	-0.452187	0.408987		1	5	5	5		2	0	3	3	1	4	1	2	2	4	4	2	1	2	0	1	1	7.4	0	9.8764		7	8	TRUE	FALSE	FALSE	FALSE	0.388291	-0.136122		1954000	0	1614700	2605200	1141500	2504400	1049600	867690
Q99961	Endophilin-A2	SH3GL1	0	-0.643752	0.409628		2	4	4	4		0	2	2	0	1	2	1	1	2	1	2	0	2	2	0	2	1	20.9	0	21.539		6	7	TRUE	FALSE	FALSE	FALSE	0.38761	-0.193789		0	1801500	1460000	0	789180	2195100	1459100	1774600
Q6DRA6;Q6DN03	Putative histone H2B type 2-D;Putative histone H2B type 2-C	HIST2H2BD;HIST2H2BC	0	0.635669	0.410009		2	4	1	1		1	1	1	1	1	1	1	1	1	1	1	1	1	1	1	1	1	23.2	0.004386	3.232		8	9	TRUE	FALSE	FALSE	FALSE	0.387207	0.191355		6750200	14266000	20893000	53644000	45310000	37280000	235330000	21472000
P11142	Heat shock cognate 71 kDa protein	HSPA8	0	0.120495	0.410707		1	24	24	15		11	14	12	11	11	10	11	11	12	12	12	11	9	12	10	13	9	39.5	0	323.31		8	9	TRUE	FALSE	FALSE	FALSE	0.386468	0.0362728		101280000	131350000	132560000	88832000	80542000	78677000	82893000	89168000
P40763	Signal transducer and activator of transcription 3	STAT3	0	0.416647	0.410822		1	8	8	8		4	1	5	4	2	5	2	1	1	2	4	2	1	2	1	2	2	17.9	0	24.686		8	9	TRUE	FALSE	FALSE	FALSE	0.386347	0.125423		2879800	1436800	3903600	4282700	790360	4972300	935840	1028500
Q9UI30	Multifunctional methyltransferase subunit TRM112-like protein	TRMT112	0	0.361217	0.412973		1	2	2	2		0	1	2	1	0	1	2	1	0	2	0	1	1	1	0	1	1	22.4	0	4.9132		6	6	TRUE	FALSE	FALSE	FALSE	0.384079	0.108737		0	1576700	961910	1175500	0	999810	974340	606310
P02760	Protein AMBP;Alpha-1-microglobulin;Inter-alpha-trypsin inhibitor light chain;Trypstatin	AMBP	0	0.417454	0.413693		1	2	2	2		2	1	2	2	2	2	2	2	2	1	0	2	2	1	1	1	2	7.7	0	7.5364		8	8	TRUE	FALSE	FALSE	FALSE	0.383322	0.125666		4597400	2678900	1730900	2346900	3502300	2601500	1738900	2919900
Q9NY33	Dipeptidyl peptidase 3	DPP3	0	-0.726232	0.413934		1	8	8	8		0	5	3	1	2	3	3	1	3	5	2	2	3	7	0	3	0	18.2	0	47.638		7	7	TRUE	FALSE	FALSE	FALSE	0.383069	-0.218618		0	5225100	1679500	183060	753120	2877700	3708300	1065900
O75475	PC4 and SFRS1-interacting protein	PSIP1	0	0.441513	0.41582		1	2	1	1		1	0	1	1	1	1	1	1	1	1	1	1	1	1	1	1	1	4.7	0	15.942		7	9	TRUE	FALSE	FALSE	FALSE	0.381095	0.132909		1294300	0	1804300	3046600	1852200	6072700	3497400	1915700
Q93077;Q7L7L0;P04908	Histone H2A type 1-C;Histone H2A type 3;Histone H2A type 1-B/E	HIST1H2AC;HIST3H2A;HIST1H2AB	0	0.668132	0.416633		3	9	2	2		1	2	1	1	1	1	1	1	1	1	1	1	1	1	1	1	1	41.5	0	93.768		8	9	TRUE	FALSE	FALSE	FALSE	0.380246	0.201128		980360	58822000	856130	1327900	1165800	2289200	3938600	1042000
P36269	Gamma-glutamyltransferase 5;Gamma-glutamyltransferase 5 heavy chain;Gamma-glutamyltransferase 5 light chain	GGT5	0	-0.333274	0.417816		1	2	2	2		2	1	1	2	1	1	2	1	2	2	1	2	2	2	2	1	2	4.6	0	19.998		8	9	TRUE	FALSE	FALSE	FALSE	0.379015	-0.100325		1133800	786360	1503300	2124000	1224600	1673300	1848800	1122200
Q92598	Heat shock protein 105 kDa	HSPH1	0	-0.226702	0.418181		1	8	8	7		2	2	4	2	2	2	1	5	5	3	4	3	2	6	3	2	2	16.4	0	22.759		8	9	TRUE	FALSE	FALSE	FALSE	0.378636	-0.0682443		1936900	4145600	4889300	3364900	3242200	2442000	2753100	3117200
P27635	60S ribosomal protein L10	RPL10	0	0.144871	0.418236		2	3	3	3		2	3	2	2	2	3	2	3	3	2	2	3	3	3	2	3	2	11.7	0	42.036		8	9	TRUE	FALSE	FALSE	FALSE	0.378578	0.0436104		5252300	5822600	8095700	6293200	4973000	6260000	6002300	6792500
P53992	Protein transport protein Sec24C	SEC24C	0	-0.270042	0.418545		1	5	5	5		3	1	2	4	2	3	2	5	1	3	2	3	3	3	3	3	2	6.8	0	19.087		8	9	TRUE	FALSE	FALSE	FALSE	0.378258	-0.0812908		1474900	682050	1379100	3700800	1510500	2361400	2773800	2400900
Q01813	ATP-dependent 6-phosphofructokinase, platelet type	PFKP	0	-0.187782	0.420196		1	5	4	4		2	2	3	1	4	3	2	3	2	3	3	2	3	3	3	2	2	8.4	0	7.9969		8	9	TRUE	FALSE	FALSE	FALSE	0.376548	-0.0565281		1979800	1868000	1937000	2037800	3558300	2017800	1685800	2380500
Q8TAQ2	SWI/SNF complex subunit SMARCC2	SMARCC2	0	0.338155	0.420476		2	3	3	3		1	1	1	1	1	2	1	0	1	2	1	0	0	0	0	1	1	3.7	0	4.4777		7	5	TRUE	FALSE	FALSE	FALSE	0.376258	0.101795		699090	711420	408250	616720	595120	1153300	1208300	0
O60493	Sorting nexin-3	SNX3	0	-0.350642	0.420553		1	2	2	2		0	1	2	1	1	2	1	2	1	2	0	1	1	2	1	1	1	13.6	0	3.897		7	8	TRUE	FALSE	FALSE	FALSE	0.376179	-0.105554		0	485970	1208700	671810	2212200	888550	1145400	1477800
P22087	rRNA 2-O-methyltransferase fibrillarin	FBL	0	0.201263	0.421273		1	6	6	5		3	3	3	2	2	3	3	3	1	2	3	2	3	1	1	1	1	26.2	0	19.76		8	9	TRUE	FALSE	FALSE	FALSE	0.375436	0.0605863		3485500	9792500	4737800	4068400	3176700	3107200	4929700	3083800
P15311	Ezrin	EZR	0	-0.195442	0.423301		1	15	7	7		6	4	6	5	4	4	4	5	4	5	4	3	4	5	4	4	4	28.2	0	62.702		8	9	TRUE	FALSE	FALSE	FALSE	0.373351	-0.0588339		8096400	3045100	9050900	8520900	3984200	7989800	7450000	6895600
Q9NR28	Diablo homolog, mitochondrial	DIABLO	0	-0.728665	0.423554		1	2	2	2		0	1	1	0	1	0	1	0	1	2	1	0	1	2	1	0	1	5	0.0043502	3.157		4	7	TRUE	FALSE	FALSE	FALSE	0.373091	-0.21935		0	5372000	4703800	0	1008700	0	1021900	0
P30086	Phosphatidylethanolamine-binding protein 1;Hippocampal cholinergic neurostimulating peptide	PEBP1	0	0.21598	0.423798		1	5	5	5		5	4	5	4	3	3	3	3	3	5	3	4	5	3	4	3	4	48.7	0	74.069		8	9	TRUE	FALSE	FALSE	FALSE	0.372841	0.0650164		18278000	8371600	14023000	8614600	10902000	12903000	9567000	10599000
P13693	Translationally-controlled tumor protein	TPT1	0	-0.298041	0.424202		1	2	2	2		1	1	1	1	1	1	1	2	1	2	1	2	1	1	1	2	1	15.1	0	29.182		8	9	TRUE	FALSE	FALSE	FALSE	0.372427	-0.0897192		3615400	1400300	5881600	5965400	5935200	4737500	4369200	6180600
P55957	BH3-interacting domain death agonist;BH3-interacting domain death agonist p15;BH3-interacting domain death agonist p13;BH3-interacting domain death agonist p11	BID	0	-0.304318	0.424453		1	4	4	4		1	3	1	2	2	1	3	2	1	1	1	2	1	1	1	2	1	36.4	0	126.86		8	9	TRUE	FALSE	FALSE	FALSE	0.372171	-0.091609		711040	659700	669390	3077100	1339500	1165500	2191700	1132500
P09493	Tropomyosin alpha-1 chain	TPM1	0	0.391359	0.424636		1	17	17	7		3	7	2	2	3	1	2	4	1	1	1	2	4	2	2	4	2	37.3	0	294.6		8	9	TRUE	FALSE	FALSE	FALSE	0.371983	0.117811		92155000	126190000	24738000	15147000	67034000	27727000	23948000	70448000
P05387	60S acidic ribosomal protein P2	RPLP2	0	0.286466	0.424825		1	7	7	7		4	4	5	4	3	5	4	4	4	4	5	4	5	5	3	5	4	77.4	0	81.787		8	9	TRUE	FALSE	FALSE	FALSE	0.37179	0.0862349		9697900	28404000	8830900	4773200	3921000	4035900	4835100	5443600
Q9Y6N5	Sulfide:quinone oxidoreductase, mitochondrial	SQRDL	0	0.640051	0.425202		1	12	12	12		7	2	10	7	2	5	4	1	2	10	6	3	3	6	1	1	7	32.9	0	29.674		8	9	TRUE	FALSE	FALSE	FALSE	0.371405	0.192675		6329300	684160	10856000	5515600	995040	3569500	3474400	721780
P06756	Integrin alpha-V;Integrin alpha-V heavy chain;Integrin alpha-V light chain	ITGAV	0	-0.595894	0.425503		1	7	7	7		0	4	0	0	3	1	1	5	1	1	2	1	0	1	4	3	2	11.5	0	11.328		5	8	TRUE	FALSE	FALSE	FALSE	0.371098	-0.179382		0	1994200	0	0	2677100	585740	975880	6513400
Q14195	Dihydropyrimidinase-related protein 3	DPYSL3	0	0.335831	0.425514		2	15	13	12		3	9	7	7	11	5	4	9	4	8	5	6	6	5	6	8	7	45.3	0	64.096		8	9	TRUE	FALSE	FALSE	FALSE	0.371087	0.101095		10367000	31356000	8895400	9686200	43575000	10197000	4984900	27592000
P49189	4-trimethylaminobutyraldehyde dehydrogenase	ALDH9A1	0	0.330863	0.425774		1	5	5	5		4	2	5	2	1	4	4	3	3	3	2	3	4	2	1	4	2	12.3	0	14.466		8	9	TRUE	FALSE	FALSE	FALSE	0.370821	0.0995996		10215000	1018900	7625400	3490800	1872400	4990700	5456500	2846300
P63241	Eukaryotic translation initiation factor 5A-1	EIF5A	0	-0.319316	0.427206		3	3	3	3		2	2	3	3	3	3	2	3	3	3	3	3	3	3	3	3	3	23.4	0	130.77		8	9	TRUE	FALSE	FALSE	FALSE	0.369362	-0.0961237		17997000	2215500	13409000	20798000	12115000	22662000	22513000	18976000
Q8WUM0	Nuclear pore complex protein Nup133	NUP133	0	-0.482779	0.429144		1	2	2	2		1	1	1	1	0	1	0	2	1	1	1	1	0	0	1	1	0	3	0	8.4408		6	6	TRUE	FALSE	FALSE	FALSE	0.367397	-0.145331		810470	595550	694680	1388800	0	1313800	0	1289100
P43307	Translocon-associated protein subunit alpha	SSR1	0	-0.25792	0.431866		1	5	5	5		4	2	4	3	3	2	3	3	2	5	3	3	3	3	2	3	3	26.6	0	49.955		8	9	TRUE	FALSE	FALSE	FALSE	0.364651	-0.0776415		8264300	2125700	9511700	10459000	8511000	7174000	13244000	5738200
P60228	Eukaryotic translation initiation factor 3 subunit E	EIF3E	0	-0.317985	0.434193		1	4	4	4		2	1	1	1	1	0	2	0	2	3	2	0	2	2	0	2	1	12.8	0	9.7407		6	7	TRUE	FALSE	FALSE	FALSE	0.362317	-0.0957231		777060	371580	666030	1760400	1129800	0	1039200	0
P24752	Acetyl-CoA acetyltransferase, mitochondrial	ACAT1	0	-0.367964	0.435934		1	2	2	2		1	1	1	1	1	1	1	1	1	1	1	1	1	1	1	1	2	5.6	0	16.598		8	9	TRUE	FALSE	FALSE	FALSE	0.360579	-0.110768		3084100	505090	1558200	5473400	2311300	2891900	4184300	3666300
Q13418	Integrin-linked protein kinase	ILK	0	-0.220345	0.435973		1	3	3	3		1	2	2	2	2	2	2	3	3	3	2	2	2	3	2	2	2	9.5	0	15.593		8	9	TRUE	FALSE	FALSE	FALSE	0.360541	-0.0663304		1730400	1066400	1717700	3006200	4409300	3134100	3398600	3063000
P61247	40S ribosomal protein S3a	RPS3A	0	-0.134992	0.436215		1	7	7	7		3	5	3	2	3	3	3	3	4	3	2	5	4	3	3	5	1	25	0	101.66		8	9	TRUE	FALSE	FALSE	FALSE	0.360299	-0.0406367		11099000	19537000	14134000	18122000	11062000	14889000	14909000	11248000
Q03519	Antigen peptide transporter 2	TAP2	0	0.333827	0.437999		1	5	5	5		1	1	4	2	2	2	2	2	1	2	3	3	0	1	1	0	1	9.6	0	17.738		8	7	TRUE	FALSE	FALSE	FALSE	0.358527	0.100492		1504500	592260	4100500	1125100	983230	1137700	830720	564700
P10301;P62070	Ras-related protein R-Ras;Ras-related protein R-Ras2	RRAS;RRAS2	0	0.330031	0.438779		2	2	2	2		2	1	1	1	1	1	0	1	0	2	0	2	0	1	2	1	1	12.8	0	3.8335		7	6	TRUE	FALSE	FALSE	FALSE	0.357754	0.0993494		1049200	461330	720360	1357800	1537000	1285600	0	1538700
Q9Y2X3	Nucleolar protein 58	NOP58	0	0.24907	0.439286		1	4	4	4		2	1	4	2	1	2	3	2	3	3	2	2	3	1	2	1	1	12.1	0	14.258		8	9	TRUE	FALSE	FALSE	FALSE	0.357252	0.0749775		1287700	3791600	1857500	3314500	1597300	1940300	3224500	1891700
Q99538	Legumain	LGMN	0	-0.576899	0.44001		1	1	1	1		1	0	0	1	1	1	1	1	1	1	1	1	0	1	1	1	0	3.9	0	10.317		6	7	TRUE	FALSE	FALSE	FALSE	0.356537	-0.173664		2377700	0	0	2570700	2388100	2069600	1371400	2893400
P20674	Cytochrome c oxidase subunit 5A, mitochondrial	COX5A	0	-0.544447	0.4402		1	3	3	3		0	0	1	2	2	1	2	2	3	2	1	2	3	0	1	2	1	36	0	9.4266		6	8	TRUE	FALSE	FALSE	FALSE	0.35635	-0.163895		0	0	5550700	3065600	1102300	5067700	4694900	4902600
O14980	Exportin-1	XPO1	0	0.239727	0.44024		1	9	9	9		5	4	6	6	5	7	6	6	5	8	9	3	2	2	4	4	2	11.6	0	24.984		8	9	TRUE	FALSE	FALSE	FALSE	0.356311	0.0721649		5545400	2341300	5719400	4641800	5829300	6628700	6527500	4430600
P00738	Haptoglobin;Haptoglobin alpha chain;Haptoglobin beta chain	HP	0	0.714318	0.44074		2	7	7	7		3	5	1	2	5	3	5	2	1	1	1	3	2	5	4	5	2	19	0	23.325		8	9	TRUE	FALSE	FALSE	FALSE	0.355817	0.215031		28077000	11248000	2334800	32723000	30416000	5569900	35380000	12373000
P10599	Thioredoxin	TXN	0	0.35205	0.441928		1	3	3	3		1	3	2	2	2	2	2	2	1	2	2	1	2	2	2	2	2	31.4	0	36.103		8	9	TRUE	FALSE	FALSE	FALSE	0.354648	0.105978		14157000	12276000	13196000	7844900	5753500	9357000	5945600	12919000
P10916	Myosin regulatory light chain 2, ventricular/cardiac muscle isoform	MYL2	0	0.84897	0.442126		2	6	6	6		3	1	0	0	1	3	2	5	0	0	0	0	0	3	1	4	5	51.2	0	28.909		6	4	TRUE	FALSE	FALSE	FALSE	0.354454	0.255566		3979700	533020	0	0	2319500	3542300	1681100	7881800
P36952	Serpin B5	SERPINB5	0	0.592787	0.443692		1	12	12	12		6	8	6	5	7	5	6	11	7	10	7	0	7	10	4	4	7	43.2	0	68.249		8	8	TRUE	FALSE	FALSE	FALSE	0.352918	0.178447		9630700	16026000	8714100	14006000	7878700	7794600	7783000	38159000
P62829	60S ribosomal protein L23	RPL23	0	-0.170937	0.444732		1	2	2	2		2	1	2	1	1	1	1	1	1	1	1	1	1	1	1	1	1	23.6	0	46.399		8	9	TRUE	FALSE	FALSE	FALSE	0.351902	-0.051457		9138900	3839500	9861100	6083500	7964800	6984900	9798900	8731700
Q6P2Q9	Pre-mRNA-processing-splicing factor 8	PRPF8	0	-0.243467	0.444743		1	16	16	16		9	10	14	11	9	12	12	10	6	12	12	9	6	7	8	11	5	11.3	0	137.06		8	9	TRUE	FALSE	FALSE	FALSE	0.351891	-0.0732909		9561300	4333600	8818500	16403000	9768500	15839000	15145000	10802000
Q6NZI2	Polymerase I and transcript release factor	PTRF	0	0.412562	0.446475		1	7	7	7		3	3	2	3	4	3	2	4	2	5	0	0	5	2	2	3	4	23.1	0	29.663		8	7	TRUE	FALSE	FALSE	FALSE	0.350203	0.124194		2876000	2844700	1751500	2432300	3385200	1135900	1245000	3646200
Q13228	Selenium-binding protein 1	SELENBP1	0	0.669567	0.446889		1	5	5	5		5	0	5	4	3	5	4	5	5	3	1	0	5	2	3	3	5	12.1	0	11.174		7	8	TRUE	FALSE	FALSE	FALSE	0.3498	0.20156		6356700	0	3793200	4750400	3189600	4831200	3351600	3245800
P46776	60S ribosomal protein L27a	RPL27A	0	0.154568	0.447067		1	2	2	2		2	2	2	2	2	2	2	2	2	2	2	2	2	2	2	2	2	14.2	0	12.571		8	9	TRUE	FALSE	FALSE	FALSE	0.349627	0.0465295		8662500	9372200	9995800	5343900	5259800	4776400	6486700	4394700
Q9Y315	Deoxyribose-phosphate aldolase	DERA	0	-0.312871	0.448549		1	4	4	4		2	0	1	2	0	1	0	0	2	1	2	1	1	1	0	0	3	18.6	0	7.446		4	7	TRUE	FALSE	FALSE	FALSE	0.34819	-0.0941836		1018000	0	1169500	888910	0	1221500	0	0
P04264;CON__P04264	Keratin, type II cytoskeletal 1	KRT1	0	-0.351037	0.448729		2	23	21	16		6	7	10	8	9	8	10	6	10	8	9	7	6	15	7	8	7	33.9	0	323.31		8	9	TRUE	FALSE	FALSE	FALSE	0.348016	-0.105673		28424000	21815000	96385000	25810000	49602000	22502000	58544000	23934000
P23246	Splicing factor, proline- and glutamine-rich	SFPQ	0	0.159498	0.448737		1	10	10	10		8	9	8	7	7	8	7	9	9	8	8	6	8	7	6	8	6	20.5	0	113.62		8	9	TRUE	FALSE	FALSE	FALSE	0.348008	0.0480136		19823000	26642000	30683000	17583000	15006000	22720000	24857000	14764000
P30040	Endoplasmic reticulum resident protein 29	ERP29	0	0.182011	0.449243		1	5	5	5		4	4	3	3	2	3	3	4	2	3	3	5	2	4	4	3	3	23.8	0	14.2		8	9	TRUE	FALSE	FALSE	FALSE	0.347519	0.0547908		6595600	6524300	3172500	4275800	2392800	3975100	4017900	3456600
P62241	40S ribosomal protein S8	RPS8	0	0.175416	0.449312		1	7	7	7		4	6	4	4	4	4	4	4	3	4	4	4	4	4	4	3	4	33.7	0	148.76		8	9	TRUE	FALSE	FALSE	FALSE	0.347452	0.0528055		16264000	20584000	14814000	8728900	8407500	9376100	8267600	8134000
P35555	Fibrillin-1	FBN1	0	0.490072	0.450468		2	4	4	4		1	2	1	1	1	1	0	1	0	2	2	2	3	0	1	0	2	1.1	0	6.8866		7	6	TRUE	FALSE	FALSE	FALSE	0.346336	0.147526		1125700	530820	788770	463580	803080	284350	0	497750
Q9UJZ1	Stomatin-like protein 2, mitochondrial	STOML2	0	-0.305053	0.450696		1	2	2	2		1	2	2	1	1	1	1	1	1	1	2	1	1	1	0	1	2	8.7	0	4.931		8	8	TRUE	FALSE	FALSE	FALSE	0.346116	-0.0918301		686480	482310	597840	1005200	1155300	1288100	501610	827280
Q92878	DNA repair protein RAD50	RAD50	0	-0.326404	0.451408		1	2	2	2		1	0	2	1	0	2	1	1	0	1	1	1	0	0	0	1	1	2.1	0	6.9899		6	5	TRUE	FALSE	FALSE	FALSE	0.345431	-0.0982573		368470	0	509670	853010	0	895060	914680	877940
O95336	6-phosphogluconolactonase	PGLS	0	0.156216	0.451459		1	6	6	6		3	2	4	5	3	4	4	5	5	4	4	2	4	4	2	4	3	39.5	0	42.286		8	9	TRUE	FALSE	FALSE	FALSE	0.345382	0.0470257		5541000	6321800	2416800	4761700	3689600	3945900	3734700	4993500
Q32P28	Prolyl 3-hydroxylase 1	LEPRE1	0	-0.542959	0.451787		1	1	1	1		1	1	0	1	1	1	1	1	1	1	1	1	1	1	1	1	0	1.4	0	5.9046		7	7	TRUE	FALSE	FALSE	FALSE	0.345066	-0.163447		311040	503860	0	874510	2176500	548680	1186900	1330600
Q99497	Protein deglycase DJ-1	PARK7	0	0.184178	0.452158		1	4	4	4		3	3	3	2	3	2	1	2	2	3	2	3	3	3	3	2	2	32.3	0	50.221		8	9	TRUE	FALSE	FALSE	FALSE	0.34471	0.055443		9111100	13581000	7285200	7611800	7127400	12738000	15512000	8030000
Q9Y265	RuvB-like 1	RUVBL1	0	0.18808	0.452453		1	6	6	6		5	3	4	4	5	4	3	3	3	6	5	4	3	3	4	4	1	20.8	0	34.647		8	9	TRUE	FALSE	FALSE	FALSE	0.344426	0.0566176		4562400	3872600	4157900	5998100	6134800	7124300	6347900	5857700
P25789	Proteasome subunit alpha type-4	PSMA4	0	0.146155	0.452877		1	1	1	1		1	1	1	1	1	1	1	1	1	1	1	1	1	1	1	1	1	3.8	0.0047071	2.8822		8	9	TRUE	FALSE	FALSE	FALSE	0.344019	0.0439972		2096400	884980	1504700	1907000	1574200	2018300	1483900	1925200
Q8IZ83	Aldehyde dehydrogenase family 16 member A1	ALDH16A1	0	-0.327934	0.452964		1	5	5	5		1	2	3	3	0	3	2	4	3	3	3	2	1	1	1	2	3	8.7	0	17.132		7	9	TRUE	FALSE	FALSE	FALSE	0.343936	-0.0987179		1366600	1555300	1781500	2255200	0	1745900	1475500	2327700
P31040	Succinate dehydrogenase [ubiquinone] flavoprotein subunit, mitochondrial	SDHA	0	-0.366981	0.454874		1	3	3	3		2	1	2	2	1	2	2	2	2	2	2	1	2	1	2	1	2	6.6	0	15.815		8	9	TRUE	FALSE	FALSE	FALSE	0.342109	-0.110472		2924300	336100	3048300	5109800	2512400	4013200	4235000	4668700
P51148	Ras-related protein Rab-5C	RAB5C	0	-0.159459	0.457554		1	5	5	3		2	0	2	2	2	2	0	1	3	3	2	1	2	3	2	1	2	31.9	0	25.466		8	9	TRUE	FALSE	FALSE	FALSE	0.339558	-0.0480021		5502800	1992100	5259000	4017400	3588900	4279500	2293400	3306100
P14543	Nidogen-1	NID1	0	-0.675128	0.457771		1	8	8	8		1	0	0	3	2	1	2	4	2	4	0	8	3	2	0	2	4	12.1	0	25.584		6	7	TRUE	FALSE	FALSE	FALSE	0.339352	-0.203234		1521500	0	0	2363100	4578400	2361800	1616700	3240900
P60900	Proteasome subunit alpha type-6	PSMA6	0	0.147324	0.457952		1	6	6	6		4	3	5	3	2	3	3	3	4	4	3	1	3	5	2	3	3	26	0	21.401		8	9	TRUE	FALSE	FALSE	FALSE	0.33918	0.0443489		5049400	5007000	5075500	3539000	2106800	4240100	4042300	2660500
Q9UNL2	Translocon-associated protein subunit gamma	SSR3	0	-0.381801	0.458872		1	1	1	1		1	1	1	1	1	1	0	0	1	1	1	1	1	1	1	1	1	7.6	0	6.9001		6	9	TRUE	FALSE	FALSE	FALSE	0.338308	-0.114934		2131200	1171500	1994700	1060300	901100	1567500	0	0
P50991	T-complex protein 1 subunit delta	CCT4	0	0.0883972	0.460585		1	8	8	8		5	8	7	4	5	6	4	6	6	8	4	4	4	7	4	5	4	20.6	0	39.082		8	9	TRUE	FALSE	FALSE	FALSE	0.336691	0.0266102		13123000	11408000	10487000	15987000	12492000	11326000	14235000	11057000
P40429;Q6NVV1	60S ribosomal protein L13a;Putative 60S ribosomal protein L13a protein RPL13AP3	RPL13A;RPL13AP3	0	0.269458	0.461164		2	5	5	5		2	4	4	1	2	3	3	1	4	4	3	3	2	4	2	4	2	20.7	0	10.788		8	9	TRUE	FALSE	FALSE	FALSE	0.336144	0.081115		5215300	11649000	5700000	2656500	3804000	3014500	4714400	1781500
P02585	Troponin C, skeletal muscle	TNNC2	0	0.953188	0.461242		1	5	5	5		5	3	0	2	5	1	4	5	4	0	0	0	5	5	3	4	5	43.1	0	90.924		7	6	TRUE	FALSE	FALSE	FALSE	0.336071	0.286938		28308000	3632700	0	4422300	14050000	1511500	7329600	35094000
P16615	Sarcoplasmic/endoplasmic reticulum calcium ATPase 2	ATP2A2	0	0.372591	0.461975		1	12	12	6		3	3	6	5	4	4	3	5	5	5	3	1	4	5	4	2	5	16.4	0	75.312		8	9	TRUE	FALSE	FALSE	FALSE	0.335382	0.112161		11839000	13170000	12647000	7796500	4923400	8832500	8359500	12604000
Q86UE4	Protein LYRIC	MTDH	0	-0.320243	0.462328		1	3	3	3		1	0	3	2	0	1	1	1	1	2	1	1	0	1	2	1	1	6.7	0	5.3753		6	8	TRUE	FALSE	FALSE	FALSE	0.33505	-0.0964027		947050	0	910450	1774000	0	925460	1488200	828710
P47756	F-actin-capping protein subunit beta	CAPZB	0	0.233886	0.462342		1	6	6	6		3	5	3	3	2	3	2	5	2	3	2	2	4	4	2	3	3	19.5	0	33.24		8	9	TRUE	FALSE	FALSE	FALSE	0.335037	0.0704068		6531500	7166400	7550600	3288900	2988600	1264500	3209900	2965800
O14558	Heat shock protein beta-6	HSPB6	0	0.64995	0.462955		1	3	3	3		2	0	2	1	1	2	1	3	0	0	0	1	1	2	0	2	3	31.9	0	21.075		7	5	TRUE	FALSE	FALSE	FALSE	0.334462	0.195655		2977000	0	1113500	2677600	2258300	4474600	2124500	4897300
Q13200	26S proteasome non-ATPase regulatory subunit 2	PSMD2	0	-0.138877	0.465467		1	12	12	12		3	4	8	8	7	11	5	9	8	11	8	3	7	8	4	8	5	20.6	0	36.066		8	9	TRUE	FALSE	FALSE	FALSE	0.332111	-0.0418061		5760700	7809800	6102400	9150200	10997000	8410100	8485400	6917700
P05166	Propionyl-CoA carboxylase beta chain, mitochondrial	PCCB	0	0.400764	0.467079		1	1	1	1		0	0	1	1	1	1	1	1	0	1	0	1	0	0	0	0	1	3.7	0	3.8096		6	3	TRUE	FALSE	FALSE	FALSE	0.33061	0.120642		0	0	610130	1599900	480450	1220200	1763400	1003600
Q02878	60S ribosomal protein L6	RPL6	0	0.197782	0.471582		1	10	10	10		8	9	6	7	8	7	7	7	5	7	8	6	5	5	6	8	6	40.3	0	100.28		8	9	TRUE	FALSE	FALSE	FALSE	0.326443	0.0595382		23119000	62260000	23040000	18028000	14569000	17734000	16355000	13024000
P31151	Protein S100-A7	S100A7	0	-1.00995	0.473503		2	7	7	7		2	1	4	4	1	4	4	4	4	4	4	0	4	4	4	4	4	56.4	0	134.02		8	8	TRUE	TRUE	FALSE	FALSE	0.324677	-0.304025		4110300	174370	15825000	38118000	329830	10304000	32835000	32038000
P49755	Transmembrane emp24 domain-containing protein 10	TMED10	0	-0.164405	0.476616		1	4	4	4		3	3	3	3	3	4	3	4	3	3	3	3	4	3	3	4	3	22.4	0	38.789		8	9	TRUE	FALSE	FALSE	FALSE	0.321831	-0.0494907		8538400	4224400	7917400	9742900	8050700	9290900	7581000	6133800
O14773	Tripeptidyl-peptidase 1	TPP1	0	-0.301714	0.4783		1	4	4	4		4	2	4	4	4	4	4	4	3	4	4	2	3	3	3	3	4	13	0	85.259		8	9	TRUE	FALSE	FALSE	FALSE	0.3203	-0.090825		8724000	1608200	13542000	13767000	12205000	16456000	13188000	18622000
P31949	Protein S100-A11;Protein S100-A11, N-terminally processed	S100A11	0	-0.341114	0.478797		1	3	3	3		1	1	1	2	2	2	1	2	1	2	2	1	1	1	1	2	1	26.7	0	78.305		8	9	TRUE	FALSE	FALSE	FALSE	0.319848	-0.102686		15251000	11647000	12371000	52484000	27618000	37368000	31288000	85124000
P62906	60S ribosomal protein L10a	RPL10A	0	0.179598	0.479522		1	6	6	6		3	5	5	5	5	5	5	5	6	4	3	3	4	5	2	5	4	22.6	0	17.008		8	9	TRUE	FALSE	FALSE	FALSE	0.319191	0.0540643		14918000	16791000	10810000	9115500	8353600	7509200	9140400	7888900
P62424	60S ribosomal protein L7a	RPL7A	0	0.181455	0.481798		1	7	7	7		6	6	5	6	4	5	4	3	2	6	6	5	4	4	2	4	3	22.2	0	28.39		8	9	TRUE	FALSE	FALSE	FALSE	0.317135	0.0546235		10453000	15145000	11474000	6507700	5779400	4770400	5074500	4386500
Q5JTV8	Torsin-1A-interacting protein 1	TOR1AIP1	0	0.188042	0.482053		1	3	3	3		1	1	2	1	1	2	1	2	1	2	2	1	1	2	1	0	1	7	0	6.3343		8	8	TRUE	FALSE	FALSE	FALSE	0.316905	0.0566063		1007200	2918900	1436300	945630	905000	1115700	884950	930730
P15924	Desmoplakin	DSP	0	0.42426	0.48211		1	78	78	78		33	57	47	51	33	46	45	57	52	45	54	6	36	59	33	44	36	32.3	0	323.31		8	9	TRUE	FALSE	FALSE	FALSE	0.316854	0.127715		65674000	245190000	108330000	166100000	71657000	103160000	135580000	215550000
P10606	Cytochrome c oxidase subunit 5B, mitochondrial	COX5B	0	0.387698	0.483234		1	2	2	2		1	1	2	1	2	1	0	0	2	1	2	1	2	2	1	1	0	14.7	0	4.315		6	8	TRUE	FALSE	FALSE	FALSE	0.315842	0.116709		1821800	2723200	1499800	236420	791950	683130	0	0
P35221	Catenin alpha-1	CTNNA1	0	0.194317	0.48344		1	16	16	14		5	8	11	4	5	7	5	6	6	6	6	2	5	5	3	5	8	29.9	0	98.929		8	9	TRUE	FALSE	FALSE	FALSE	0.315657	0.0584953		6664300	9646300	9997900	8643900	7645100	9979800	7999500	9372500
P04839	Cytochrome b-245 heavy chain	CYBB	0	0.254136	0.483846		1	1	1	1		1	0	1	1	1	1	1	1	1	1	1	1	1	1	1	1	1	1.8	0.0089286	2.3992		7	9	TRUE	FALSE	FALSE	FALSE	0.315293	0.0765025		1155900	0	1472400	1033200	1079300	871060	1184200	768610
P00352	Retinal dehydrogenase 1	ALDH1A1	0	-0.774826	0.484078		1	13	13	13		9	1	13	7	0	9	0	4	2	4	8	4	10	3	2	2	11	38.5	0	68.121		6	9	TRUE	FALSE	FALSE	FALSE	0.315085	-0.233246		24700000	263850	16593000	5442100	0	8559100	0	3632800
P46777	60S ribosomal protein L5	RPL5	0	0.29521	0.485178		1	5	5	5		5	4	5	1	3	3	3	3	3	5	5	3	4	3	1	4	3	17.2	0	31.239		8	9	TRUE	FALSE	FALSE	FALSE	0.314099	0.088867		6157800	21407000	8803600	1857100	3297900	3259800	3489300	2862500
Q9NR30	Nucleolar RNA helicase 2	DDX21	0	-0.256223	0.486185		2	6	6	6		1	2	4	3	3	4	2	2	3	5	4	4	2	4	2	4	1	11.7	0	15.628		8	9	TRUE	FALSE	FALSE	FALSE	0.313199	-0.0771307		714650	3105100	2294800	2999300	2454300	1996800	1330800	1646000
P16070	CD44 antigen	CD44	0	0.182831	0.486479		1	4	4	4		1	4	3	2	1	3	3	4	2	4	3	1	3	3	1	3	2	6.7	0	20.826		8	9	TRUE	FALSE	FALSE	FALSE	0.312936	0.0550376		7169400	11819000	8360500	6638000	7223400	2280200	6511100	9196000
P07942	Laminin subunit beta-1	LAMB1	0	-0.445748	0.486604		1	6	6	6		0	2	1	0	3	1	1	2	1	4	1	4	1	2	2	3	0	5.7	0	14.581		6	8	TRUE	FALSE	FALSE	FALSE	0.312824	-0.134184		0	2264100	1358700	0	2994300	1265800	2062000	1849800
CON__Q3SX28;P07951	Tropomyosin beta chain	TPM2	0	0.280879	0.487777		2	15	6	4		3	3	0	1	2	2	1	3	1	1	0	0	2	3	1	3	3	37	0	38.241		8	9	TRUE	FALSE	FALSE	FALSE	0.311778	0.084553		27598000	15253000	8284100	11903000	28457000	14198000	15292000	34726000
Q12931	Heat shock protein 75 kDa, mitochondrial	TRAP1	0	0.255976	0.491009		1	6	6	6		2	3	3	4	1	4	3	3	5	5	5	1	2	3	4	4	5	12.9	0	19.491		8	9	TRUE	FALSE	FALSE	FALSE	0.30891	0.0770564		3744100	7337100	5203700	3240900	1277900	3202900	3941100	2171800
Q15008	26S proteasome non-ATPase regulatory subunit 6	PSMD6	0	-0.169787	0.49216		1	3	3	3		2	1	2	2	1	2	1	2	2	3	3	1	2	1	3	1	1	9.5	0	8.1505		8	9	TRUE	FALSE	FALSE	FALSE	0.307894	-0.0511109		1636200	586740	1112300	1988400	1941000	1725800	2089100	1824100
CON__P13646-1;P13646;CON__ENSEMBL:ENSP00000377550	Keratin, type I cytoskeletal 13	KRT13	0	0.812703	0.493982		12	26	20	7		5	4	6	6	1	7	7	6	4	5	4	0	6	6	3	5	7	49.3	0	323.31		8	9	TRUE	FALSE	FALSE	FALSE	0.306289	0.244648		68500000	6669500	105680000	75512000	1476200	140650000	60487000	17224000
P55060	Exportin-2	CSE1L	0	0.23305	0.495045		1	13	13	13		7	6	7	5	6	8	4	7	6	5	6	6	2	6	6	10	4	15.2	0	28.186		8	9	TRUE	FALSE	FALSE	FALSE	0.305355	0.0701549		12758000	22251000	12335000	19196000	17598000	26023000	17909000	20387000
P54727	UV excision repair protein RAD23 homolog B	RAD23B	0	-0.160588	0.496455		1	2	2	2		2	1	2	2	2	2	2	2	2	2	2	2	2	2	2	2	2	7.8	0	11.052		8	9	TRUE	FALSE	FALSE	FALSE	0.30412	-0.0483419		2948900	1341800	3244800	4148200	3009600	4483300	4338200	4193500
P11215	Integrin alpha-M	ITGAM	0	-0.312836	0.496522		1	2	2	2		1	0	1	1	1	0	1	1	1	2	0	1	1	0	2	1	1	2	0	4.6863		6	7	TRUE	FALSE	FALSE	FALSE	0.304062	-0.0941731		127720	0	590890	344090	636770	0	780160	438770
P06732	Creatine kinase M-type;Creatine kinase M-type, N-terminally processed	CKM	0	1.04716	0.498079		1	12	12	12		10	8	1	9	9	11	10	12	7	0	0	0	11	9	5	10	10	39.6	0	213.51		8	6	TRUE	TRUE	FALSE	FALSE	0.302701	0.315228		73489000	8760300	95814	9953500	26556000	36214000	17364000	105990000
Q9Y446	Plakophilin-3	PKP3	0	0.488036	0.498579		1	13	13	13		2	5	5	2	3	2	1	4	4	5	3	1	3	9	0	0	0	26.2	0	38.948		8	6	TRUE	FALSE	FALSE	FALSE	0.302266	0.146914		1893700	6713500	4135900	3121600	4737300	2631500	1466800	4625600
P60174	Triosephosphate isomerase	TPI1	0	0.117324	0.498948		1	10	10	10		6	10	6	7	7	7	7	7	7	7	7	8	5	6	6	7	7	38.1	0	197.04		8	9	TRUE	FALSE	FALSE	FALSE	0.301945	0.0353181		90152000	60828000	43759000	59430000	70901000	65282000	66362000	73567000
P18428	Lipopolysaccharide-binding protein	LBP	0	0.343283	0.499033		1	2	2	2		0	1	0	1	2	1	2	1	1	1	1	1	1	0	1	0	1	6.2	0	4.6903		6	7	TRUE	FALSE	FALSE	FALSE	0.301871	0.103338		0	617590	0	757840	1170600	1106300	2766300	796450
P62847	40S ribosomal protein S24	RPS24	0	-0.130885	0.50168		1	3	3	3		2	3	3	2	2	2	3	2	2	2	2	2	3	3	2	3	2	28.6	0	23.771		8	9	TRUE	FALSE	FALSE	FALSE	0.299573	-0.0394002		12505000	6695200	15293000	12752000	9727500	8736000	12966000	10015000
P12235	ADP/ATP translocase 1	SLC25A4	0	0.42893	0.503124		2	6	3	3		3	0	1	2	1	2	2	2	1	0	1	1	0	1	0	1	2	21.5	0	6.0874		7	6	TRUE	FALSE	FALSE	FALSE	0.298325	0.129121		3040500	0	395900	893630	1143900	1416300	830500	1688600
Q02487	Desmocollin-2	DSC2	0	-0.647066	0.504311		1	6	5	5		0	5	2	2	0	2	4	5	4	5	4	0	1	4	1	2	2	11.1	0	27.41		6	8	TRUE	FALSE	FALSE	FALSE	0.297302	-0.194786		0	4788900	1974800	4942900	0	4924200	6472700	10289000
P10809	60 kDa heat shock protein, mitochondrial	HSPD1	0	0.090285	0.504806		1	18	18	18		10	13	16	11	11	10	11	13	11	12	12	16	11	13	10	15	11	44.7	0	167.6		8	9	TRUE	FALSE	FALSE	FALSE	0.296876	0.0271785		26233000	28748000	39185000	37803000	26051000	34933000	29033000	20106000
P38606	V-type proton ATPase catalytic subunit A	ATP6V1A	0	-0.131236	0.505663		1	12	12	12		8	4	10	7	4	5	5	7	5	7	5	6	5	8	5	4	4	30.1	0	61.568		8	9	TRUE	FALSE	FALSE	FALSE	0.296139	-0.0395059		8411600	2862500	9476100	7208600	4642500	6416300	6778900	5851100
P49588	Alanine--tRNA ligase, cytoplasmic	AARS	0	0.298063	0.505936		1	9	9	9		2	6	4	4	3	2	2	4	2	9	3	5	1	4	1	3	0	14.8	0	25.779		8	8	TRUE	FALSE	FALSE	FALSE	0.295904	0.0897259		2720900	4641300	3726900	4211800	2201700	2080700	2947300	2026700
Q14019	Coactosin-like protein	COTL1	0	0.433612	0.506728		1	3	3	3		3	0	3	3	0	1	2	2	0	3	1	2	3	2	2	2	3	25.4	0	10.704		6	7	TRUE	FALSE	FALSE	FALSE	0.295226	0.13053		5538200	0	4305500	4216700	0	2245000	4310100	2751900
P02748	Complement component C9;Complement component C9a;Complement component C9b	C9	0	-0.469241	0.507907		2	3	3	3		3	2	0	2	3	3	2	3	3	2	0	3	3	3	3	2	3	6.4	0	15.894		7	8	TRUE	FALSE	FALSE	FALSE	0.294216	-0.141256		2510200	2013600	0	2482800	5443800	6951600	4909300	2906700
P02763	Alpha-1-acid glycoprotein 1	ORM1	0	-0.379966	0.509406		1	6	6	4		3	0	1	3	1	2	2	3	1	3	2	2	2	3	3	1	2	33.8	0	65.13		8	9	TRUE	FALSE	FALSE	FALSE	0.292936	-0.114381		8522800	612580	3068700	8578300	10931000	5216400	9730400	10489000
P22061	Protein-L-isoaspartate(D-aspartate) O-methyltransferase	PCMT1	0	0.1659	0.509514		1	4	4	4		1	1	2	2	2	2	2	3	1	2	2	2	2	2	1	2	2	30.8	0	23.128		8	9	TRUE	FALSE	FALSE	FALSE	0.292844	0.0499409		2995500	3023600	1535100	4804500	3417800	3714000	3989200	5874600
P23396	40S ribosomal protein S3	RPS3	0	0.094457	0.509531		1	10	10	10		10	10	10	10	9	10	10	10	10	10	10	9	10	10	9	10	10	52.3	0	117.9		8	9	TRUE	FALSE	FALSE	FALSE	0.29283	0.0284344		43342000	50560000	48495000	33965000	29393000	31647000	38175000	28331000
Q9UH99	SUN domain-containing protein 2	SUN2	0	0.398758	0.509829		1	7	7	7		2	1	5	4	2	4	2	3	0	4	4	4	2	4	3	0	3	16.9	0	31.378		8	7	TRUE	FALSE	FALSE	FALSE	0.292575	0.120038		1690100	689900	2933900	4785600	2548900	4615300	2973400	2516000
Q9Y3Z3	Deoxynucleoside triphosphate triphosphohydrolase SAMHD1	SAMHD1	0	0.175465	0.515682		1	13	13	13		8	4	9	8	5	9	5	7	4	10	4	6	6	8	6	4	5	30.2	0	65.191		8	9	TRUE	FALSE	FALSE	FALSE	0.287618	0.0528201		12956000	3966700	16394000	9539100	5579500	11316000	7616500	7537500
Q06323	Proteasome activator complex subunit 1	PSME1	0	0.224916	0.516204		1	12	12	12		10	4	10	8	6	10	7	7	9	9	11	7	8	10	5	4	7	51	0	110.77		8	9	TRUE	FALSE	FALSE	FALSE	0.287178	0.0677066		26375000	12737000	31793000	14674000	9836300	14122000	10666000	6591700
P37802	Transgelin-2	TAGLN2	0	0.133116	0.517733		2	11	11	11		9	11	8	8	9	9	8	8	9	9	9	10	8	9	8	8	6	56.3	0	323.31		8	9	TRUE	FALSE	FALSE	FALSE	0.285894	0.0400718		71250000	129610000	51379000	83111000	93498000	82476000	55749000	108080000
Q9H773	dCTP pyrophosphatase 1	DCTPP1	0	0.371038	0.522257		1	3	3	3		1	2	1	0	1	1	1	2	2	0	1	1	0	0	1	2	1	20.6	0	6.4799		7	6	TRUE	FALSE	FALSE	FALSE	0.282115	0.111694		1592500	2698700	395820	0	1459700	1540600	1160700	808200
Q9Y490	Talin-1	TLN1	0	0.0691318	0.523792		2	42	42	42		25	32	31	22	29	26	15	25	19	23	22	25	15	23	23	22	19	25.7	0	323.31		8	9	TRUE	FALSE	FALSE	FALSE	0.280841	0.0208107		29653000	35566000	28902000	36445000	42007000	37930000	31883000	31717000
P63313	Thymosin beta-10	TMSB10	0	0.267054	0.523807		1	3	3	3		1	3	1	1	1	1	2	1	2	1	1	1	1	2	1	2	1	68.2	0	28.117		8	9	TRUE	FALSE	FALSE	FALSE	0.280829	0.0803912		8787900	26271000	6782400	3547300	4563600	4417000	5689000	6160500
Q9UL46	Proteasome activator complex subunit 2	PSME2	0	-0.29244	0.524198		1	8	8	8		6	5	6	5	5	7	5	6	6	7	6	5	4	5	2	4	4	53.1	0	203.74		8	9	TRUE	FALSE	FALSE	FALSE	0.280505	-0.0880333		25017000	3749600	24957000	38941000	21718000	27738000	30704000	15650000
Q9H2U1	ATP-dependent RNA helicase DHX36	DHX36	0	0.649581	0.524484		1	2	2	2		1	0	1	1	1	1	1	2	0	1	1	1	1	0	1	1	1	2.4	0.0047368	2.918		7	7	TRUE	FALSE	FALSE	FALSE	0.280268	0.195543		10009000	0	3186100	18407000	10840000	17525000	9073000	6343500
Q99832	T-complex protein 1 subunit eta	CCT7	0	0.0989023	0.526953		1	10	10	10		6	5	7	7	5	7	7	7	7	7	7	5	5	6	6	5	5	24.5	0	37.811		8	9	TRUE	FALSE	FALSE	FALSE	0.278228	0.0297726		7126300	8189500	8392100	8762900	6027600	9014600	8456000	6749300
P46783;Q9NQ39	40S ribosomal protein S10;Putative 40S ribosomal protein S10-like	RPS10;RPS10P5	0	-0.132989	0.527441		2	5	5	5		4	4	4	4	4	3	4	3	3	5	5	4	4	3	3	5	4	29.1	0	29.364		8	9	TRUE	FALSE	FALSE	FALSE	0.277826	-0.0400336		17564000	4921000	14138000	14279000	13029000	11089000	15870000	11170000
Q9UJU6	Drebrin-like protein	DBNL	0	0.11935	0.527559		1	6	6	6		3	3	5	4	2	5	4	3	2	5	4	4	3	3	4	4	2	23.3	0	17.08		8	9	TRUE	FALSE	FALSE	FALSE	0.277729	0.0359279		4710600	6594100	4072100	6088100	4250300	5054900	3011400	3800300
O14976	Cyclin-G-associated kinase	GAK	0	-0.345588	0.527734		1	2	2	2		0	0	1	2	1	1	2	2	0	1	2	1	0	0	1	2	0	3	0	31.11		6	5	TRUE	FALSE	FALSE	FALSE	0.277585	-0.104032		0	0	367050	1149000	490780	764490	843620	846400
P61326;Q96A72	Protein mago nashi homolog;Protein mago nashi homolog 2	MAGOH;MAGOHB	0	0.155259	0.52962		2	3	3	3		1	2	3	2	1	2	3	3	3	2	1	1	1	2	1	1	2	36.3	0	9.7747		8	9	TRUE	FALSE	FALSE	FALSE	0.276035	0.0467377		1609300	2315800	3352000	1925900	1083500	1884300	2294200	2914400
O95716;P20336	Ras-related protein Rab-3D;Ras-related protein Rab-3A	RAB3D;RAB3A	0	-0.444329	0.529872		2	2	2	2		1	1	1	1	1	2	0	0	1	1	0	1	2	1	0	1	2	15.5	0	4.6462		6	7	TRUE	FALSE	FALSE	FALSE	0.275829	-0.133756		836540	945810	2133900	2770400	2253700	2346800	0	0
Q32MZ4	Leucine-rich repeat flightless-interacting protein 1	LRRFIP1	0	0.382659	0.530685		1	2	2	2		1	0	1	1	1	1	0	1	0	1	1	1	0	1	1	0	1	3.8	0	8.9941		6	6	TRUE	FALSE	FALSE	FALSE	0.275163	0.115192		1044300	0	1426100	1624100	1397700	1128700	0	1182600
P29508	Serpin B3	SERPINB3	0	-0.818698	0.534224		1	19	19	10		0	1	3	4	3	2	0	10	6	5	2	0	4	5	1	0	4	56.9	0	262.04		8	8	TRUE	FALSE	FALSE	FALSE	0.272277	-0.246453		438480	218790	3213200	12775000	11555000	1375100	364650	123920000
P11021	78 kDa glucose-regulated protein	HSPA5	0	0.161194	0.535355		1	23	22	22		15	19	17	15	15	17	18	16	16	17	16	17	16	18	14	16	15	41.7	0	323.31		8	9	TRUE	FALSE	FALSE	FALSE	0.271358	0.0485242		96057000	145440000	105620000	66673000	56641000	62087000	82202000	47767000
P12814	Alpha-actinin-1	ACTN1	0	-0.204623	0.535519		1	33	22	19		9	16	13	9	14	16	6	16	16	18	11	10	14	16	15	16	7	43.7	0	189.65		8	9	TRUE	FALSE	FALSE	FALSE	0.271225	-0.0615978		22439000	68881000	17577000	16131000	51987000	20255000	18030000	32953000
P11279	Lysosome-associated membrane glycoprotein 1	LAMP1	0	-0.466559	0.536173		1	1	1	1		0	0	0	1	1	1	1	1	1	1	0	1	1	1	1	1	0	3.8	0	4.9129		5	7	TRUE	FALSE	FALSE	FALSE	0.270695	-0.140448		0	0	0	1966700	1044000	1378600	1900300	2316500
P17661	Desmin	DES	0	-0.452669	0.5368		1	24	20	20		7	10	7	2	15	9	7	13	8	1	2	5	10	10	7	17	12	54.5	0	323.31		8	9	TRUE	FALSE	FALSE	FALSE	0.270188	-0.136267		15040000	26909000	10354000	1798100	56613000	17239000	10264000	59052000
Q7Z406	Myosin-14	MYH14	0	0.136844	0.536904		1	24	20	20		4	6	9	2	8	8	7	9	2	7	6	2	6	2	2	5	8	15.1	0	93.043		8	9	TRUE	FALSE	FALSE	FALSE	0.270103	0.0411943		8423200	17294000	7068100	6031600	12229000	10235000	7904500	11995000
P46782	40S ribosomal protein S5;40S ribosomal protein S5, N-terminally processed	RPS5	0	0.276353	0.537593		1	3	3	3		2	2	1	2	0	1	1	1	1	2	2	0	1	1	1	2	2	24.5	0	17.366		7	8	TRUE	FALSE	FALSE	FALSE	0.269547	0.0831907		1904700	4568700	2041400	2055100	0	1977000	1662300	1291700
O75874	Isocitrate dehydrogenase [NADP] cytoplasmic	IDH1	0	0.0824624	0.538116		1	11	10	10		7	4	7	5	6	5	4	8	4	4	7	4	9	4	7	7	5	34.1	0	58.7		8	9	TRUE	FALSE	FALSE	FALSE	0.269124	0.0248236		8601500	8685600	8264900	7783400	7167300	6906600	7733000	6790800
P21912	Succinate dehydrogenase [ubiquinone] iron-sulfur subunit, mitochondrial	SDHB	0	-0.207112	0.538437		1	3	3	3		2	1	1	3	1	2	2	3	2	3	3	2	1	1	2	1	1	12.5	0	8.4251		8	9	TRUE	FALSE	FALSE	FALSE	0.268865	-0.0623469		3013500	724780	922710	2990000	1909600	3348300	2520600	3791800
P61960	Ubiquitin-fold modifier 1	UFM1	0	-0.216121	0.540512		1	1	1	1		1	0	1	1	1	1	1	1	1	1	1	1	1	1	1	1	1	17.6	0.0089463	2.4185		7	9	TRUE	FALSE	FALSE	FALSE	0.267195	-0.065059		1521600	0	788780	1445000	965250	1250000	1938400	948430
P08567	Pleckstrin	PLEK	0	0.444337	0.54146		1	4	4	4		2	0	4	2	0	2	1	1	1	0	2	2	0	2	0	0	1	22.3	0	20.806		6	5	TRUE	FALSE	FALSE	FALSE	0.266433	0.133759		1726900	0	3120400	2099000	0	1640800	2090300	779990
P00338	L-lactate dehydrogenase A chain	LDHA	0	-0.149286	0.541616		1	13	13	13		8	11	9	8	11	9	9	11	11	11	10	11	9	10	9	13	10	38.3	0	262.93		8	9	TRUE	FALSE	FALSE	FALSE	0.266309	-0.0449395		40420000	37685000	38279000	54405000	76013000	37330000	47364000	65888000
Q15366	Poly(rC)-binding protein 2	PCBP2	0	0.122627	0.5454		1	7	7	6		5	1	5	5	4	3	2	3	2	5	4	4	2	5	2	3	3	31.5	0	65.505		8	9	TRUE	FALSE	FALSE	FALSE	0.263285	0.0369143		14120000	11649000	9418600	8852100	14481000	9828900	5894400	13731000
P01877	Ig alpha-2 chain C region	IGHA2	0	0.412473	0.546201		1	5	1	1		1	0	1	1	0	1	1	1	0	1	1	0	0	0	1	1	1	17.4	0	23.478		6	5	TRUE	FALSE	FALSE	FALSE	0.262648	0.124167		1660800	0	2582000	1798200	0	394400	627820	614150
P47897	Glutamine--tRNA ligase	QARS	0	0.302789	0.547797		1	7	7	7		3	0	4	4	1	5	3	3	3	4	3	1	2	3	1	2	2	11.7	0	11.057		7	9	TRUE	FALSE	FALSE	FALSE	0.26138	0.0911484		2439000	0	2021400	2027600	2378900	1869000	2419100	2361200
Q01081;Q8WU68	Splicing factor U2AF 35 kDa subunit;Splicing factor U2AF 26 kDa subunit	U2AF1;U2AF1L4	0	0.168749	0.548346		2	2	2	2		2	2	2	2	2	2	2	2	2	2	2	2	1	1	1	1	2	12.5	0	10.16		8	9	TRUE	FALSE	FALSE	FALSE	0.260945	0.0507986		2163100	938830	1924000	2701300	1911100	3495200	3337100	1959700
P35749	Myosin-11	MYH11	0	-0.320803	0.548355		1	24	16	15		3	1	4	4	1	3	2	6	2	7	1	3	10	2	0	3	15	17	0	178.7		8	9	TRUE	FALSE	FALSE	FALSE	0.260939	-0.0965713		5841600	13949000	4317400	6350200	2919800	3857000	2056500	6867000
P58107	Epiplakin	EPPK1	0	0.603492	0.548766		1	52	46	46		6	39	16	5	14	16	11	23	12	25	21	0	11	28	4	9	6	38.7	0	323.31		8	8	TRUE	FALSE	FALSE	FALSE	0.260613	0.181669		5996100	78923000	26019000	12408000	42764000	37027000	31291000	70358000
CON__P19013;P19013	Keratin, type II cytoskeletal 4	KRT4	0	0.725309	0.548833		2	19	17	14		9	1	3	10	0	7	9	5	1	7	4	0	10	4	1	1	6	35	0	306.59		8	8	TRUE	FALSE	FALSE	FALSE	0.260559	0.21834		65349000	1104100	6378000	142160000	1121100	35302000	27963000	13034000
Q96I99	Succinyl-CoA ligase [GDP-forming] subunit beta, mitochondrial	SUCLG2	0	0.32016	0.550287		1	4	4	4		2	1	4	3	0	2	1	1	1	2	2	0	4	1	1	0	3	11.1	0	7.1021		7	7	TRUE	FALSE	FALSE	FALSE	0.25941	0.0963778		1699800	1361800	3076500	1492800	0	2327800	1633200	814030
Q05682	Caldesmon	CALD1	0	0.340704	0.551495		1	13	13	13		2	12	6	3	8	3	3	7	4	4	1	3	4	4	5	9	2	18.5	0	160.1		8	9	TRUE	FALSE	FALSE	FALSE	0.258459	0.102562		3545500	48392000	6013900	3587400	15371000	3901600	2862900	5630900
O75390	Citrate synthase, mitochondrial	CS	0	-0.094921	0.552498		1	10	10	10		3	6	10	8	4	7	6	7	6	8	7	5	5	5	5	8	6	34.3	0	80.24		8	9	TRUE	FALSE	FALSE	FALSE	0.257669	-0.0285741		13064000	8571800	13371000	11979000	9248100	14038000	12350000	9855100
P18669;Q8N0Y7	Phosphoglycerate mutase 1;Probable phosphoglycerate mutase 4	PGAM1;PGAM4	0	0.157795	0.552814		2	6	6	5		2	2	4	3	4	3	2	4	3	3	4	2	3	5	1	4	3	42.1	0	56.193		8	9	TRUE	FALSE	FALSE	FALSE	0.257421	0.0475011		32760000	41011000	18405000	18356000	26184000	15317000	14245000	26849000
P31483;Q01085	Nucleolysin TIA-1 isoform p40;Nucleolysin TIAR	TIA1;TIAL1	0	-0.307008	0.553362		2	2	2	2		1	0	1	1	1	1	1	1	1	1	1	1	0	1	2	1	1	6	0	5.0046		7	8	TRUE	FALSE	FALSE	FALSE	0.256991	-0.0924186		1061900	0	1295400	1844000	2105000	1974400	2348600	1739100
Q9NYU2	UDP-glucose:glycoprotein glucosyltransferase 1	UGGT1	0	-0.387934	0.553415		1	13	13	13		4	4	9	6	0	10	10	10	7	12	3	8	4	6	3	4	5	13.4	0	30.808		7	9	TRUE	FALSE	FALSE	FALSE	0.256949	-0.11678		5215900	5315400	6565500	5523100	0	5644900	7089900	5612900
P07237	Protein disulfide-isomerase	P4HB	0	-0.105591	0.556364		1	19	19	19		14	15	13	11	14	11	12	9	13	13	14	13	12	13	12	15	13	42.1	0	177.89		8	9	TRUE	FALSE	FALSE	FALSE	0.254641	-0.031786		38886000	43674000	30488000	33718000	36375000	27138000	26597000	22219000
P62857	40S ribosomal protein S28	RPS28	0	0.130323	0.556925		1	4	4	4		1	4	2	1	1	2	1	1	1	2	2	1	1	1	1	3	1	40.6	0	78.931		8	9	TRUE	FALSE	FALSE	FALSE	0.254203	0.0392313		9911400	13187000	13754000	6324800	8293400	9440400	9028700	7738400
Q96TA1	Niban-like protein 1	FAM129B	0	-0.155334	0.557866		1	10	10	10		5	3	6	6	2	6	3	5	5	6	9	2	7	5	4	6	4	21	0	119.19		8	9	TRUE	FALSE	FALSE	FALSE	0.25347	-0.0467602		4935800	5343200	6083100	14036000	6328000	6938400	8132700	8892600
P05976	Myosin light chain 1/3, skeletal muscle isoform	MYL1	0	0.825033	0.560893		1	11	11	9		7	5	0	6	7	5	5	8	3	0	0	0	5	7	4	9	5	50.5	0	139.69		8	8	TRUE	FALSE	FALSE	FALSE	0.25112	0.24836		54266000	34821000	89897	9349700	29679000	15533000	13338000	82100000
P55265	Double-stranded RNA-specific adenosine deaminase	ADAR	0	0.11783	0.56103		1	4	4	4		2	2	3	4	2	2	1	2	2	3	4	3	2	3	2	3	1	4.6	0	13.959		8	9	TRUE	FALSE	FALSE	FALSE	0.251014	0.0354704		2809800	2695900	3420000	2715100	2384100	2910300	3702600	2277000
P07996;CON__Q28194	Thrombospondin-1	THBS1	0	-0.661759	0.561965		2	15	15	14		1	4	0	1	12	7	2	4	8	4	1	13	5	3	1	5	1	17	0	94.253		7	9	TRUE	FALSE	FALSE	FALSE	0.250291	-0.199209		469420	4109600	0	1420600	23325000	8145300	2201700	2061700
P62136	Serine/threonine-protein phosphatase PP1-alpha catalytic subunit	PPP1CA	0	0.114458	0.56362		1	8	8	3		1	1	2	1	2	1	1	1	1	2	1	1	1	1	1	2	1	20.9	0	46.717		8	9	TRUE	FALSE	FALSE	FALSE	0.249013	0.0344554		14621000	6667300	14470000	13522000	12917000	14135000	13620000	12293000
P29692	Elongation factor 1-delta	EEF1D	0	0.202831	0.56427		1	9	9	9		7	6	7	6	7	3	5	6	6	8	7	7	7	7	6	6	7	42.7	0	170.24		8	9	TRUE	FALSE	FALSE	FALSE	0.248513	0.0610583		11264000	45119000	16305000	8469100	8957300	6577200	9774300	5838600
P78527	DNA-dependent protein kinase catalytic subunit	PRKDC	0	0.125762	0.56441		1	41	41	41		18	18	25	21	15	24	23	22	17	26	27	11	11	12	16	22	17	13.3	0	163.63		8	9	TRUE	FALSE	FALSE	FALSE	0.248406	0.0378582		26857000	14684000	26231000	26337000	20724000	37951000	29200000	21925000
P62701	40S ribosomal protein S4, X isoform	RPS4X	0	0.0860961	0.56489		2	9	9	5		4	3	5	4	4	3	3	4	4	3	4	4	4	4	3	4	4	32.7	0	59.846		8	9	TRUE	FALSE	FALSE	FALSE	0.248036	0.0259175		28144000	26266000	25330000	21297000	16234000	21411000	26149000	17077000
P02766	Transthyretin	TTR	0	-0.205456	0.565896		1	6	6	6		5	3	3	6	5	4	3	5	4	5	4	5	5	3	4	2	3	63.9	0	67.25		8	9	TRUE	FALSE	FALSE	FALSE	0.247263	-0.0618483		17279000	4995500	5418100	19317000	13800000	8032200	8106100	23433000
P68032	Actin, alpha cardiac muscle 1	ACTC1	0	0.355466	0.567475		1	30	2	0		0	0	0	0	0	0	0	0	0	0	0	0	0	0	0	0	0	59.9	0	93.4		8	9	TRUE	FALSE	FALSE	FALSE	0.246053	0.107006		7681400	25445000	3826500	6066500	25526000	12695000	5252400	19000000
Q02388	Collagen alpha-1(VII) chain	COL7A1	0	0.565181	0.56765		1	33	33	33		1	5	3	10	10	11	11	1	5	6	0	0	13	7	1	2	6	18	0	212.77		8	7	TRUE	FALSE	FALSE	FALSE	0.245919	0.170136		1071400	3996800	1648500	6196900	13210000	14054000	7532500	316900
P08758	Annexin A5	ANXA5	0	-0.168683	0.567889		1	18	18	18		13	8	13	11	13	12	12	17	12	13	9	12	13	12	11	10	14	57.5	0	299.94		8	9	TRUE	FALSE	FALSE	FALSE	0.245736	-0.0507785		101320000	40512000	76686000	114010000	151940000	135480000	153350000	152430000
Q16851	UTP--glucose-1-phosphate uridylyltransferase	UGP2	0	-0.123134	0.567953		1	7	7	7		4	5	4	5	2	3	4	5	3	4	4	3	3	5	6	5	4	19.3	0	32.348		8	9	TRUE	FALSE	FALSE	FALSE	0.245688	-0.0370669		5380500	5029300	5378000	4513800	4603300	3954400	3277700	6222800
P62244	40S ribosomal protein S15a	RPS15A	0	-0.17805	0.568641		1	6	6	6		4	5	4	3	3	3	4	4	3	4	3	2	2	3	2	2	2	53.8	0	24.972		8	9	TRUE	FALSE	FALSE	FALSE	0.245162	-0.0535984		8870000	6771500	9792300	5251200	4976500	2962300	4774500	5099300
P08572	Collagen alpha-2(IV) chain;Canstatin	COL4A2	0	-0.265395	0.568968		1	10	10	10		3	2	5	3	3	3	2	4	3	5	3	8	8	4	3	1	6	9.6	0	40.52		8	9	TRUE	FALSE	FALSE	FALSE	0.244912	-0.0798918		31676000	20575000	23879000	13768000	18993000	16030000	5972900	10043000
Q96HY6	DDRGK domain-containing protein 1	DDRGK1	0	-0.324731	0.569131		1	3	3	3		0	2	3	2	0	1	1	1	1	2	1	1	1	0	2	3	0	14	0	9.8683		6	7	TRUE	FALSE	FALSE	FALSE	0.244788	-0.0977537		0	1177000	1780200	1060000	0	1405200	1346300	292080
Q08J23	tRNA (cytosine(34)-C(5))-methyltransferase	NSUN2	0	-0.27094	0.569412		1	3	3	3		2	0	0	1	1	1	1	1	2	2	2	2	0	0	2	2	0	6.3	0	7.9899		6	6	TRUE	FALSE	FALSE	FALSE	0.244573	-0.0815611		766420	0	0	1332100	829880	1086800	1806300	1471000
Q9NR12	PDZ and LIM domain protein 7	PDLIM7	0	-0.390966	0.570627		1	3	3	3		1	2	0	1	3	1	0	1	1	1	0	2	1	0	2	3	1	11.6	0	8.6701		6	7	TRUE	FALSE	FALSE	FALSE	0.243647	-0.117692		688030	1730300	0	1395200	4568800	1652400	0	2239800
P19827	Inter-alpha-trypsin inhibitor heavy chain H1	ITIH1	0	-0.418054	0.571552		1	10	10	10		2	3	0	6	6	2	2	2	3	1	1	9	5	4	5	2	3	17.8	0	67.43		7	9	TRUE	FALSE	FALSE	FALSE	0.242944	-0.125847		2123000	4212300	0	7222400	6765600	2452900	1896100	3539300
Q15942	Zyxin	ZYX	0	0.299535	0.57175		1	4	4	4		0	1	2	1	0	2	0	2	1	1	0	0	2	3	2	1	1	14.5	0	8.1561		5	7	TRUE	FALSE	FALSE	FALSE	0.242794	0.0901689		0	3336900	1772000	1176800	0	518350	0	580820
P30153	Serine/threonine-protein phosphatase 2A 65 kDa regulatory subunit A alpha isoform	PPP2R1A	0	-0.180378	0.571812		2	9	9	9		6	5	5	7	4	5	6	7	6	5	6	4	5	7	5	6	5	23.9	0	60.463		8	9	TRUE	FALSE	FALSE	FALSE	0.242747	-0.0542991		6875000	2305400	5580200	11652000	7919100	9295800	10041000	7950500
P20160	Azurocidin	AZU1	0	-0.420329	0.575041		1	2	2	2		0	0	0	2	1	0	2	0	2	2	1	0	1	0	1	1	2	8	0	18.447		3	7	TRUE	FALSE	FALSE	FALSE	0.240301	-0.126532		0	0	0	1062600	1110600	0	3131800	0
Q8WVM8	Sec1 family domain-containing protein 1	SCFD1	0	-0.21927	0.575405		1	3	3	3		1	1	1	1	0	0	1	1	1	3	2	1	1	0	0	1	1	9.3	0	7.5286		6	7	TRUE	FALSE	FALSE	FALSE	0.240026	-0.0660069		1122100	1016200	1043500	1059000	0	0	1135800	997650
Q9UNM6	26S proteasome non-ATPase regulatory subunit 13	PSMD13	0	0.299071	0.576417		1	2	2	2		1	1	0	2	1	1	0	2	1	1	0	0	0	1	1	0	0	9	0.0043011	3.0773		6	4	TRUE	FALSE	FALSE	FALSE	0.239263	0.0900295		211080	804410	0	1557200	1521700	1468200	0	1552700
P48735	Isocitrate dehydrogenase [NADP], mitochondrial	IDH2	0	0.162883	0.576567		1	12	12	11		9	4	10	9	7	9	9	10	7	10	7	5	7	9	7	6	8	26.8	0	39.44		8	9	TRUE	FALSE	FALSE	FALSE	0.23915	0.0490326		30488000	7011800	21240000	18987000	19954000	26616000	25221000	22178000
Q9P0J0	NADH dehydrogenase [ubiquinone] 1 alpha subcomplex subunit 13	NDUFA13	0	-0.302029	0.576597		1	2	2	2		2	0	2	2	2	2	2	2	1	2	2	1	2	2	2	2	2	18.1	0	5.5282		7	9	TRUE	FALSE	FALSE	FALSE	0.239128	-0.0909197		2756000	0	1817000	3726200	1641000	2587800	2247700	2209300
P48729	Casein kinase I isoform alpha	CSNK1A1	0	-0.339976	0.576939		2	3	3	3		0	0	2	1	1	1	2	3	2	3	3	0	2	3	1	2	2	10.1	0	6.2421		6	8	TRUE	FALSE	FALSE	FALSE	0.23887	-0.102343		0	0	1237000	928060	1208500	1330800	1727700	1890800
P11940	Polyadenylate-binding protein 1	PABPC1	0	-0.0903996	0.577037		4	11	11	6		5	4	5	4	4	4	4	4	4	5	5	5	4	5	4	5	3	21.4	0	89.212		8	9	TRUE	FALSE	FALSE	FALSE	0.238797	-0.027213		11308000	11015000	9141600	16261000	15876000	13439000	14612000	14515000
P31947	14-3-3 protein sigma	SFN	0	0.544112	0.577232		1	13	11	11		5	7	5	5	4	5	8	10	9	6	8	0	6	8	5	7	4	57.3	0	285.13		8	8	TRUE	FALSE	FALSE	FALSE	0.23865	0.163794		34326000	79956000	15025000	29224000	22028000	28607000	62509000	98558000
P16152	Carbonyl reductase [NADPH] 1	CBR1	0	0.1437	0.577478		1	9	9	7		6	6	5	6	6	7	7	6	6	6	6	5	5	6	6	7	6	46.2	0	263.76		8	9	TRUE	FALSE	FALSE	FALSE	0.238465	0.0432581		22241000	23285000	29634000	23641000	16303000	33213000	23678000	21568000
P10644	cAMP-dependent protein kinase type I-alpha regulatory subunit;cAMP-dependent protein kinase type I-alpha regulatory subunit, N-terminally processed	PRKAR1A	0	-0.153978	0.578004		1	2	2	2		1	1	2	1	2	2	1	2	2	2	1	1	1	2	1	1	2	9.2	0	29.239		8	9	TRUE	FALSE	FALSE	FALSE	0.238069	-0.046352		2579000	1749900	1271800	4108400	2478000	3458100	2518800	2157900
P02787	Serotransferrin	TF	0	-0.148241	0.579477		1	16	16	16		12	10	9	13	12	12	10	15	11	12	11	15	13	14	10	14	12	31.7	0	254.26		8	9	TRUE	FALSE	FALSE	FALSE	0.236964	-0.0446251		59205000	71361000	18593000	55195000	45529000	47229000	35856000	45707000
P23284	Peptidyl-prolyl cis-trans isomerase B	PPIB	0	0.147765	0.580122		1	8	8	8		7	7	6	6	7	5	5	6	5	7	5	5	5	5	5	8	7	38	0	39.265		8	9	TRUE	FALSE	FALSE	FALSE	0.236481	0.0444817		25525000	35776000	23886000	19875000	16368000	17761000	19378000	14278000
P84077;P61204	ADP-ribosylation factor 1;ADP-ribosylation factor 3	ARF1;ARF3	0	-0.0812781	0.580292		2	8	8	4		3	4	3	3	3	3	3	4	3	3	3	4	3	3	3	4	3	53.6	0	47.205		8	9	TRUE	FALSE	FALSE	FALSE	0.236353	-0.0244671		19097000	11450000	24055000	17985000	15706000	18138000	15903000	14746000
P51648	Fatty aldehyde dehydrogenase	ALDH3A2	0	0.418838	0.58156		1	6	5	5		1	1	5	1	0	2	2	1	2	2	2	0	0	1	0	1	2	15.9	0	7.8882		7	6	TRUE	FALSE	FALSE	FALSE	0.235405	0.126083		1308900	396310	7192200	2011600	0	2757900	2778700	1400300
O00231	26S proteasome non-ATPase regulatory subunit 11	PSMD11	0	0.155522	0.585589		1	4	4	4		2	3	4	2	1	3	2	1	2	4	2	1	2	3	1	1	0	11.8	0	10.448		8	8	TRUE	FALSE	FALSE	FALSE	0.232407	0.0468169		2447000	1764700	2243400	3297400	1438200	2658400	1656800	1729100
P08311	Cathepsin G	CTSG	0	-0.273388	0.587126		1	6	6	6		4	2	3	4	5	4	5	4	4	6	3	3	4	4	5	5	5	25.9	0	31.389		8	9	TRUE	FALSE	FALSE	FALSE	0.231269	-0.0822978		4791400	4808300	4438100	10369000	21830000	8050200	14050000	8624100
P49773	Histidine triad nucleotide-binding protein 1	HINT1	0	0.505073	0.58713		1	2	2	2		1	1	0	1	1	1	1	1	0	1	1	0	1	1	1	0	1	30.2	0	17.247		6	4	TRUE	FALSE	FALSE	FALSE	0.231266	0.152042		1051900	0	0	3251400	2132300	2679700	2992200	1715400
P62304	Small nuclear ribonucleoprotein E	SNRPE	0	-0.394641	0.588606		1	2	2	2		2	0	2	1	1	1	1	1	1	1	1	1	1	1	1	1	2	25	0	12.854		7	9	TRUE	FALSE	FALSE	FALSE	0.230175	-0.118799		5105400	0	4018700	6728000	3440600	4737500	1445500	4099400
Q07666	KH domain-containing, RNA-binding, signal transduction-associated protein 1	KHDRBS1	0	-0.202349	0.589475		1	5	5	5		1	3	3	1	2	1	1	3	2	2	2	2	1	2	1	3	1	12	0	34.477		8	9	TRUE	FALSE	FALSE	FALSE	0.229535	-0.0609132		2923200	2321400	4805200	7582500	5081300	8272400	12434000	4959900
P40261	Nicotinamide N-methyltransferase	NNMT	0	0.43443	0.590868		1	5	5	5		0	1	2	1	4	1	0	2	2	3	0	1	3	0	3	3	1	20.5	0	9.8372		6	7	TRUE	FALSE	FALSE	FALSE	0.22851	0.130776		0	4541200	231530	1538200	3509900	787460	0	3155000
O75489	NADH dehydrogenase [ubiquinone] iron-sulfur protein 3, mitochondrial	NDUFS3	0	0.103646	0.592825		1	8	8	8		8	5	8	8	4	8	5	8	6	7	6	3	8	5	6	4	7	40.5	0	20.364		8	9	TRUE	FALSE	FALSE	FALSE	0.227074	0.0312007		8723200	3922300	6618000	7152200	5968600	9595200	11006000	6676200
P46778	60S ribosomal protein L21	RPL21	0	0.13688	0.593982		1	4	4	4		4	2	4	4	3	4	2	4	2	4	3	3	4	4	3	3	1	27.5	0	17.492		8	9	TRUE	FALSE	FALSE	FALSE	0.226227	0.0412051		8065200	15880000	11137000	7685900	6698100	6733400	8394100	6839900
Q99613;B5ME19	Eukaryotic translation initiation factor 3 subunit C;Eukaryotic translation initiation factor 3 subunit C-like protein	EIF3C;EIF3CL	0	0.0841215	0.594462		2	5	5	5		2	2	2	1	1	1	1	2	2	3	2	2	2	2	2	1	1	7	0	12.652		8	9	TRUE	FALSE	FALSE	FALSE	0.225876	0.0253231		1779800	2408900	2023900	2537100	1772500	2023600	2207000	1325200
P06681	Complement C2;Complement C2b fragment;Complement C2a fragment	C2	0	-0.299906	0.59505		1	1	1	1		1	1	0	1	1	1	1	1	1	0	0	1	0	1	0	1	1	1.6	0	32.865		7	5	TRUE	FALSE	FALSE	FALSE	0.225447	-0.0902807		373120	316470	0	705380	1423000	514340	998200	464270
P41567	Eukaryotic translation initiation factor 1	EIF1	0	-0.0922459	0.595101		2	3	3	3		2	2	2	3	2	2	3	2	2	2	2	2	2	2	1	2	2	29.2	0	48.546		8	9	TRUE	FALSE	FALSE	FALSE	0.22541	-0.0277688		6407300	2651000	5919600	4750200	5268300	5263600	5067800	4634800
P14923	Junction plakoglobin	JUP	0	0.260285	0.596491		1	20	20	19		14	14	15	14	13	14	16	16	12	16	18	1	10	16	9	10	15	33.2	0	308.93		8	9	TRUE	FALSE	FALSE	FALSE	0.224396	0.0783535		32843000	53873000	41298000	57562000	26696000	42979000	51688000	72511000
P36957	Dihydrolipoyllysine-residue succinyltransferase component of 2-oxoglutarate dehydrogenase complex, mitochondrial	DLST	0	0.166044	0.597054		1	5	5	5		3	1	3	4	2	4	4	4	4	4	4	1	3	4	2	2	2	12.8	0	19.293		8	9	TRUE	FALSE	FALSE	FALSE	0.223987	0.0499842		4802700	2415400	3714600	2856000	2110900	2549100	3078900	2859100
O43242	26S proteasome non-ATPase regulatory subunit 3	PSMD3	0	0.230717	0.598427		1	7	7	7		3	2	5	3	2	3	3	4	3	7	5	2	1	4	0	4	3	18.4	0	44.096		8	8	TRUE	FALSE	FALSE	FALSE	0.222989	0.0694528		2800600	4574100	2797400	4355800	2194000	2945000	4703300	4659200
Q9UMS4	Pre-mRNA-processing factor 19	PRPF19	0	0.13485	0.599494		1	4	4	4		2	3	2	2	2	3	3	2	2	3	2	1	2	2	2	2	1	12.9	0	26.48		8	9	TRUE	FALSE	FALSE	FALSE	0.222215	0.040594		2675900	2142900	4305300	4017000	2708700	5711200	4221200	5092700
Q04637	Eukaryotic translation initiation factor 4 gamma 1	EIF4G1	0	-0.11707	0.599571		2	10	10	10		6	6	8	4	8	4	3	5	3	7	7	4	6	6	4	5	4	7.8	0	18.774		8	9	TRUE	FALSE	FALSE	FALSE	0.22216	-0.0352414		5837000	3957600	4995600	5620200	9212000	6028300	2518700	5526000
P80217	Interferon-induced 35 kDa protein	IFI35	0	-0.270411	0.600496		1	2	2	2		1	2	1	2	1	1	2	0	1	1	2	2	0	1	1	2	0	10.5	0	12.867		7	7	TRUE	FALSE	FALSE	FALSE	0.22149	-0.0814018		945740	1672400	1662300	2889600	1644300	1794200	1561500	0
Q9Y305	Acyl-coenzyme A thioesterase 9, mitochondrial	ACOT9	0	0.241256	0.600563		1	2	2	2		2	0	2	2	1	2	1	1	0	2	1	0	0	1	2	1	1	8.4	0	6.313		7	6	TRUE	FALSE	FALSE	FALSE	0.221441	0.0726252		1007700	0	1200400	2284200	1965200	1665600	1779900	1578000
Q9NUV9	GTPase IMAP family member 4	GIMAP4	0	0.232806	0.600828		1	3	3	3		3	2	3	2	2	2	3	2	2	2	2	2	2	3	2	2	1	11.6	0	8.6869		8	9	TRUE	FALSE	FALSE	FALSE	0.22125	0.0700816		2493700	2832800	4511300	2968000	6121100	2188300	7287200	1759400
P19623	Spermidine synthase	SRM	0	0.241014	0.602612		1	2	2	2		1	2	1	1	1	1	2	2	2	2	0	1	1	1	1	1	0	7.6	0.0047644	2.9603		8	7	TRUE	FALSE	FALSE	FALSE	0.219962	0.0725525		1185300	1481600	904130	1011400	1481000	640920	1795200	756290
P07814	Bifunctional glutamate/proline--tRNA ligase;Glutamate--tRNA ligase;Proline--tRNA ligase	EPRS	0	-0.307354	0.602669		1	6	6	6		2	5	4	2	0	4	2	3	4	5	2	2	1	3	1	4	3	5.2	0	18.587		7	9	TRUE	FALSE	FALSE	FALSE	0.219921	-0.0925226		3001400	3734500	2721600	3077700	0	2281300	1539000	1764700
P02675	Fibrinogen beta chain;Fibrinopeptide B;Fibrinogen beta chain	FGB	0	-0.289385	0.606826		1	19	19	17		10	11	9	12	15	16	17	10	12	15	11	11	12	15	10	12	14	38.1	0	323.31		8	9	TRUE	FALSE	FALSE	FALSE	0.216936	-0.0871134		29054000	100190000	11317000	28146000	78681000	166080000	95597000	22319000
P83731	60S ribosomal protein L24	RPL24	0	0.0915723	0.607522		1	3	3	3		3	2	3	3	3	3	3	3	3	3	3	3	3	3	3	3	3	19.1	0	13.405		8	9	TRUE	FALSE	FALSE	FALSE	0.216438	0.027566		12039000	9712600	12823000	7785300	7555600	6763500	8462900	6935800
P18085	ADP-ribosylation factor 4	ARF4	0	-0.281515	0.60876		1	6	3	3		1	0	3	2	3	3	1	2	1	3	1	1	2	3	2	1	2	46.1	0	11.038		7	9	TRUE	FALSE	FALSE	FALSE	0.215554	-0.0847445		3171300	0	2549100	1744900	3213400	2619700	2462100	2889000
P30085	UMP-CMP kinase	CMPK1	0	-0.154012	0.609152		1	5	5	5		4	2	3	2	2	2	3	2	2	2	3	2	3	3	4	3	3	31.1	0	40.778		8	9	TRUE	FALSE	FALSE	FALSE	0.215274	-0.0463621		5570400	3340100	2691400	3921500	3147900	3071700	4224700	2524200
Q8WVV4	Protein POF1B	POF1B	0	0.354176	0.610044		1	6	6	6		1	1	1	1	0	1	2	0	0	1	0	0	0	0	0	1	2	12.9	0	19.705		6	3	TRUE	FALSE	FALSE	FALSE	0.214639	0.106618		1019100	261550	695390	1594900	0	179320	2433800	0
P55884	Eukaryotic translation initiation factor 3 subunit B	EIF3B	0	-0.176394	0.611467		1	6	6	6		3	1	5	4	3	4	3	5	4	6	5	1	5	5	4	3	4	11.8	0	11.497		8	9	TRUE	FALSE	FALSE	FALSE	0.213627	-0.0530997		4954100	1114100	6243100	6136000	6853000	5958500	5968600	5829800
Q15181	Inorganic pyrophosphatase	PPA1	0	-0.121244	0.61219		1	7	7	7		5	2	5	6	5	4	4	5	4	6	5	5	4	6	4	2	5	33.2	0	25.987		8	9	TRUE	FALSE	FALSE	FALSE	0.213114	-0.0364981		6635900	2543400	5808600	8277800	6947600	7005700	5337100	6261500
Q9NVJ2;Q96BM9	ADP-ribosylation factor-like protein 8B;ADP-ribosylation factor-like protein 8A	ARL8B;ARL8A	0	0.273038	0.614323		2	1	1	1		1	0	1	1	1	1	1	1	1	1	1	0	1	1	1	0	1	12.4	0	10.319		7	7	TRUE	FALSE	FALSE	FALSE	0.211603	0.0821926		1465100	0	1847500	3213500	1967200	2841700	1580200	2388300
P55263	Adenosine kinase	ADK	0	-0.221668	0.614406		1	3	3	3		1	0	2	3	0	1	2	2	2	1	1	1	0	1	1	1	0	16.9	0	12.393		6	7	TRUE	FALSE	FALSE	FALSE	0.211545	-0.0667287		397120	0	502780	2775200	0	799370	1014300	1202900
P40926	Malate dehydrogenase, mitochondrial	MDH2	0	-0.100568	0.614897		1	9	9	9		8	6	8	7	6	7	6	6	7	7	7	8	6	6	8	7	7	37	0	175.2		8	9	TRUE	FALSE	FALSE	FALSE	0.211198	-0.030274		35975000	26690000	28272000	40684000	22621000	37406000	31401000	30981000
O00154	Cytosolic acyl coenzyme A thioester hydrolase	ACOT7	0	0.278431	0.615287		1	4	4	4		1	3	3	1	1	2	1	1	2	4	2	0	0	3	1	2	0	14.5	0	7.501		8	6	TRUE	FALSE	FALSE	FALSE	0.210922	0.0838162		1467400	3284300	1513500	626670	689480	1323500	1351300	286820
P63244	Guanine nucleotide-binding protein subunit beta-2-like 1;Guanine nucleotide-binding protein subunit beta-2-like 1, N-terminally processed	GNB2L1	0	0.0708688	0.615899		1	11	11	11		7	8	6	7	5	6	7	7	6	7	7	7	5	7	5	7	5	42	0	152.95		8	9	TRUE	FALSE	FALSE	FALSE	0.21049	0.0213336		16074000	14575000	18538000	14143000	13984000	15570000	14073000	14845000
Q9UBC9	Small proline-rich protein 3	SPRR3	0	0.477709	0.616808		1	7	7	7		4	5	3	4	0	2	2	1	4	2	2	0	3	2	1	3	5	37.3	0	51.841		7	8	TRUE	FALSE	FALSE	FALSE	0.20985	0.143805		8686300	24634000	2078500	3549600	0	2341400	2147300	200310
Q03169	Tumor necrosis factor alpha-induced protein 2	TNFAIP2	0	-0.254398	0.616891		1	3	3	3		2	1	1	1	1	1	2	1	1	2	2	2	0	0	1	1	1	7	0	8.025		7	7	TRUE	FALSE	FALSE	FALSE	0.209792	-0.0765815		1319800	255090	468120	1073300	740770	842300	1742300	0
Q92930	Ras-related protein Rab-8B	RAB8B	0	0.319349	0.618451		1	2	1	1		1	0	1	1	1	1	1	1	0	1	1	1	1	1	1	0	0	12.1	0.0066872	2.6976		6	6	TRUE	FALSE	FALSE	FALSE	0.208695	0.0961337		1307200	0	1060600	1379600	0	1345500	1315500	1462200
P12882	Myosin-1	MYH1	0	0.424602	0.619054		2	53	1	0		0	0	0	0	0	0	0	0	0	0	0	0	0	0	0	0	0	27.8	0	23.016		6	6	TRUE	FALSE	FALSE	FALSE	0.208272	0.127818		6343700	2626700	0	233380	1885700	0	1045400	5224300
P12270	Nucleoprotein TPR	TPR	0	0.263101	0.619915		1	3	3	3		1	2	3	1	2	1	1	1	0	1	1	1	0	0	1	1	1	1.9	0	17.641		8	6	TRUE	FALSE	FALSE	FALSE	0.207668	0.0792012		513070	323270	1081600	1625400	739460	1512800	848550	903090
P21281	V-type proton ATPase subunit B, brain isoform	ATP6V1B2	0	0.0731772	0.621509		2	7	7	7		7	3	6	4	2	5	3	4	2	3	3	3	2	4	3	3	3	19.2	0	15.349		8	9	TRUE	FALSE	FALSE	FALSE	0.206553	0.0220285		5228500	3230700	4293800	3333700	2908200	3069700	3592900	2909400
P36776	Lon protease homolog, mitochondrial	LONP1	0	-0.268648	0.621711		1	2	2	2		1	2	1	2	0	2	1	2	2	2	2	1	2	1	0	2	1	3	0	4.9642		7	8	TRUE	FALSE	FALSE	FALSE	0.206411	-0.0808711		1465200	874370	1329300	1533800	0	1889700	1747900	1474700
Q3ZCQ8	Mitochondrial import inner membrane translocase subunit TIM50	TIMM50	0	-0.331752	0.621716		1	2	2	2		0	1	2	0	1	1	1	1	2	1	1	0	1	2	0	1	1	7.4	0.0047796	2.9937		6	7	TRUE	FALSE	FALSE	FALSE	0.206408	-0.0998674		0	2486700	1003900	0	4377900	1160000	2906900	1686100
P62266	40S ribosomal protein S23	RPS23	0	0.150978	0.622028		1	2	2	2		2	1	1	2	2	2	2	2	1	2	2	2	1	1	1	1	2	15.4	0	4.6814		8	9	TRUE	FALSE	FALSE	FALSE	0.20619	0.0454489		4910300	11493000	4659000	2772400	2849400	3349000	2408000	2221800
P14868	Aspartate--tRNA ligase, cytoplasmic	DARS	0	0.0938939	0.622148		1	7	7	7		4	3	5	3	2	4	4	4	5	4	3	2	3	3	1	4	2	18.6	0	17.306		8	9	TRUE	FALSE	FALSE	FALSE	0.206106	0.0282649		2987500	7127100	3738300	2424500	3060800	3592200	3391900	3050400
P25788	Proteasome subunit alpha type-3	PSMA3	0	0.170861	0.622416		1	3	3	3		1	1	2	1	2	0	1	1	1	0	1	1	2	2	1	1	1	16.9	0	5.6425		7	8	TRUE	FALSE	FALSE	FALSE	0.205919	0.0514344		1506000	1576700	1568800	836590	1216900	0	1269100	762430
P29401	Transketolase	TKT	0	0.137301	0.624954		1	15	15	15		13	12	14	12	12	13	10	14	10	14	14	10	13	12	10	15	14	37.2	0	323.31		8	9	TRUE	FALSE	FALSE	FALSE	0.204152	0.0413318		42966000	84755000	34105000	35032000	27945000	24728000	36637000	37708000
O00159	Unconventional myosin-Ic	MYO1C	0	-0.116119	0.625666		1	10	10	10		3	3	4	4	5	5	3	7	2	5	6	3	6	4	5	2	6	15.1	0	27.046		8	9	TRUE	FALSE	FALSE	FALSE	0.203658	-0.0349554		2630400	3971900	4176500	6475100	5669100	4824800	5735200	5696100
Q8IYT4	Katanin p60 ATPase-containing subunit A-like 2	KATNAL2	0	-0.107713	0.626011		1	2	2	2		1	1	1	1	1	1	2	1	2	1	1	1	1	1	1	1	1	3.7	0	3.8966		8	9	TRUE	FALSE	FALSE	FALSE	0.203418	-0.0324249		2933900	2312000	3428000	1915600	1514100	1841400	2760900	1823800
P07099	Epoxide hydrolase 1	EPHX1	0	0.221875	0.627382		1	8	8	8		4	3	6	5	3	5	4	4	6	2	7	3	3	3	4	4	6	23.3	0	30.517		8	9	TRUE	FALSE	FALSE	FALSE	0.202468	0.0667909		5314400	4033900	8766100	6748000	7287900	9538500	7002100	9883900
Q14315	Filamin-C	FLNC	0	-0.610702	0.63066		1	35	30	30		11	14	1	1	15	7	3	26	10	1	2	1	18	19	7	26	17	18.8	0	129.62		8	9	TRUE	FALSE	FALSE	FALSE	0.200204	-0.18384		13792000	12198000	176560	506980	20098000	5219000	3520900	50858000
Q13510	Acid ceramidase;Acid ceramidase subunit alpha;Acid ceramidase subunit beta	ASAH1	0	0.38125	0.630694		1	4	4	4		2	2	2	1	0	2	3	2	1	2	0	2	2	0	1	2	0	15.9	0	8.8868		7	6	TRUE	FALSE	FALSE	FALSE	0.200181	0.114768		3314500	964380	1481800	5443900	0	2911000	2628300	3533500
P51884;CON__Q05443	Lumican	LUM	0	0.23765	0.631654		2	10	10	10		7	6	8	7	8	7	6	9	7	8	5	9	7	8	9	7	8	33.1	0	309.55		8	9	TRUE	FALSE	FALSE	FALSE	0.199521	0.0715396		67178000	86570000	51210000	42684000	75644000	29747000	23515000	64071000
P61019;Q8WUD1	Ras-related protein Rab-2A;Ras-related protein Rab-2B	RAB2A;RAB2B	0	0.19742	0.633117		2	9	9	9		4	5	7	5	5	6	5	6	1	9	7	4	9	6	4	5	3	54.7	0	34.803		8	9	TRUE	FALSE	FALSE	FALSE	0.198516	0.0594293		7509600	4522900	10068000	8527700	7946400	7147400	7027500	9232600
P26196	Probable ATP-dependent RNA helicase DDX6	DDX6	0	-0.201281	0.634621		1	2	2	2		1	0	1	1	2	1	1	1	2	1	2	1	2	1	1	1	2	5.2	0	4.4362		7	9	TRUE	FALSE	FALSE	FALSE	0.197486	-0.0605915		1535600	0	1975000	2359500	2146000	2267400	2781000	1337600
P30042	ES1 protein homolog, mitochondrial	C21orf33	0	0.238953	0.635561		1	2	2	2		1	1	1	2	0	2	1	2	0	1	1	1	1	1	2	1	1	17.5	0	6.8209		7	8	TRUE	FALSE	FALSE	FALSE	0.196843	0.0719321		1714500	1112500	2151200	2298700	0	2229700	2204800	1713300
P21810	Biglycan	BGN	0	0.241776	0.635586		1	10	10	10		7	8	4	5	6	6	5	7	7	4	2	9	7	6	5	7	5	30.2	0	171.75		8	9	TRUE	FALSE	FALSE	FALSE	0.196826	0.0727818		27848000	29252000	22617000	16682000	46029000	20058000	21661000	43617000
Q13045	Protein flightless-1 homolog	FLII	0	-0.224777	0.635711		1	2	2	2		0	1	2	2	1	1	1	1	0	2	2	2	2	1	2	2	0	2	0	3.7811		7	7	TRUE	FALSE	FALSE	FALSE	0.196741	-0.0676646		0	663500	671500	2094500	988090	1260400	1674800	1487000
Q9Y285	Phenylalanine--tRNA ligase alpha subunit	FARSA	0	0.30708	0.638308		1	2	2	2		1	1	2	2	1	1	2	2	2	1	2	2	0	1	0	2	0	9.4	0	16.914		8	6	TRUE	FALSE	FALSE	FALSE	0.19497	0.0924403		726270	966380	332920	2282300	1396200	1668300	2224700	1712500
P04040	Catalase	CAT	0	-0.300665	0.638965		1	7	7	7		3	1	5	5	4	5	5	5	3	5	5	1	5	5	4	5	5	19.5	0	47.297		8	9	TRUE	FALSE	FALSE	FALSE	0.194523	-0.0905091		6482800	519870	7243000	13521000	9285900	25768000	12020000	7907700
P62249	40S ribosomal protein S16	RPS16	0	-0.078247	0.641296		1	7	7	7		4	5	5	3	3	5	5	5	2	5	4	3	3	4	4	5	4	35.6	0	23.913		8	9	TRUE	FALSE	FALSE	FALSE	0.192941	-0.0235547		18057000	8790100	22270000	12911000	11801000	12347000	13432000	10677000
P01011	Alpha-1-antichymotrypsin;Alpha-1-antichymotrypsin His-Pro-less	SERPINA3	0	-0.285616	0.641816		1	10	10	10		4	3	1	7	5	6	6	5	5	2	2	6	7	8	5	6	6	31.7	0	69.809		8	9	TRUE	FALSE	FALSE	FALSE	0.192589	-0.0859789		7499300	4518100	682240	7733700	11218000	11460000	14563000	7084200
Q96A32	Myosin regulatory light chain 2, skeletal muscle isoform	MYLPF	0	0.467244	0.642609		1	4	4	4		4	2	0	1	1	1	1	4	1	0	0	0	2	4	1	1	4	41.4	0	22.643		7	6	TRUE	FALSE	FALSE	FALSE	0.192053	0.140654		10917000	2693300	0	801540	2625500	641480	1850400	10104000
P32969	60S ribosomal protein L9	RPL9	0	-0.0475259	0.643461		1	5	5	5		4	5	4	4	4	4	4	4	4	4	4	4	3	5	4	4	4	34.4	0	109.44		8	9	TRUE	FALSE	FALSE	FALSE	0.191478	-0.0143067		16550000	12096000	18706000	17920000	11282000	15102000	18657000	16060000
Q9BS26	Endoplasmic reticulum resident protein 44	ERP44	0	-0.140371	0.645413		1	6	6	6		3	2	4	4	2	3	1	3	1	5	1	2	3	3	1	1	2	17.5	0	19.978		8	9	TRUE	FALSE	FALSE	FALSE	0.190163	-0.0422558		1200900	3142800	3848400	2367600	1525300	1731500	1217800	1555500
Q13813	Spectrin alpha chain, non-erythrocytic 1	SPTAN1	0	-0.0562299	0.645827		1	36	36	36		13	22	24	17	15	15	15	18	14	20	18	8	18	14	9	18	17	22.7	0	189.62		8	9	TRUE	FALSE	FALSE	FALSE	0.189884	-0.0169269		15683000	19713000	22384000	30701000	20980000	27442000	21688000	22542000
P02730	Band 3 anion transport protein	SLC4A1	0	-0.268195	0.647381		1	10	10	10		4	4	4	6	4	8	6	7	9	3	5	2	6	9	3	6	4	15.9	0	101.03		8	9	TRUE	FALSE	FALSE	FALSE	0.18884	-0.0807348		4788200	4176300	3875900	13674000	7987200	39050000	17465000	12094000
P07858	Cathepsin B;Cathepsin B light chain;Cathepsin B heavy chain	CTSB	0	-0.212522	0.647725		1	4	4	4		3	3	3	2	3	1	0	4	1	3	3	2	2	2	2	2	2	15.3	0	12.405		7	9	TRUE	FALSE	FALSE	FALSE	0.18861	-0.0639755		3987500	6376400	3779600	4261700	4090500	2611100	0	6578400
Q02543	60S ribosomal protein L18a	RPL18A	0	-0.0623007	0.648069		1	3	3	3		1	2	3	1	2	1	2	2	3	2	2	1	3	2	2	2	1	14.8	0	4.6746		8	9	TRUE	FALSE	FALSE	FALSE	0.188379	-0.0187544		3433800	1633100	2071500	2705200	2246600	2001800	2046800	2116700
P49257	Protein ERGIC-53	LMAN1	0	0.247471	0.648634		1	9	9	9		5	5	4	2	2	7	4	4	5	8	4	3	3	1	1	4	4	26.9	0	27.228		8	9	TRUE	FALSE	FALSE	FALSE	0.188	0.0744962		7331200	5706200	10765000	3181600	848230	7319600	7969800	2677900
P02679	Fibrinogen gamma chain	FGG	0	-0.252791	0.649811		1	14	14	14		10	9	5	9	11	14	13	10	12	11	10	9	14	13	11	10	13	40.4	0	323.31		8	9	TRUE	FALSE	FALSE	FALSE	0.187213	-0.0760976		43068000	84551000	13204000	48137000	113660000	265110000	190420000	44313000
P43304	Glycerol-3-phosphate dehydrogenase, mitochondrial	GPD2	0	0.155799	0.651364		1	10	10	10		5	2	9	6	2	3	3	4	2	6	7	2	4	3	3	4	2	23.5	0	48.936		8	9	TRUE	FALSE	FALSE	FALSE	0.186176	0.0469001		3975900	3236500	10244000	6927900	1735600	3679500	6693300	4437100
P31937	3-hydroxyisobutyrate dehydrogenase, mitochondrial	HIBADH	0	0.136822	0.651462		1	1	1	1		1	0	1	1	1	1	1	1	0	1	1	1	1	0	1	0	1	3	0.0051948	2.8281		7	6	TRUE	FALSE	FALSE	FALSE	0.186111	0.0411876		560020	0	508900	1183300	478240	657490	794190	777070
P63162;P14678	Small nuclear ribonucleoprotein-associated protein N;Small nuclear ribonucleoprotein-associated proteins B and B	SNRPN;SNRPB	0	-0.231704	0.652128		2	3	3	3		3	0	3	3	2	3	3	3	3	3	3	2	2	2	3	2	2	12.5	0	21.886		7	9	TRUE	FALSE	FALSE	FALSE	0.185667	-0.06975		7186700	0	5824800	4599000	4722500	5655800	4914200	3901900
Q6S8J3;P0CG38;Q9BYX7	POTE ankyrin domain family member E;POTE ankyrin domain family member I;Putative beta-actin-like protein 3;Putative beta-actin-like protein 3, N-terminally processed	POTEE;POTEI;POTEKP	0	0.141109	0.652606		4	9	1	1		1	1	1	1	1	1	1	1	1	1	1	1	1	1	1	1	1	7.5	0.0071502	2.6447		8	9	TRUE	FALSE	FALSE	FALSE	0.185349	0.0424781		17918000	7832100	16016000	10241000	13118000	7858600	6149600	9190800
Q86VP6	Cullin-associated NEDD8-dissociated protein 1	CAND1	0	-0.0941238	0.653432		1	14	14	14		9	11	11	10	8	12	9	12	11	13	10	10	8	12	8	8	10	15.6	0	142.2		8	9	TRUE	FALSE	FALSE	FALSE	0.184799	-0.0283341		14562000	10646000	11240000	23421000	16114000	18841000	22491000	18643000
P62258	14-3-3 protein epsilon	YWHAE	0	0.105914	0.656611		1	15	15	13		7	10	8	6	5	7	9	8	8	9	9	6	6	8	6	9	7	56.5	0	219.32		8	9	TRUE	FALSE	FALSE	FALSE	0.182692	0.0318832		84669000	81041000	62626000	56084000	44511000	79835000	87533000	76003000
P56134	ATP synthase subunit f, mitochondrial	ATP5J2	0	-0.173223	0.656906		1	2	2	2		2	2	2	2	2	2	2	1	2	2	2	2	2	1	2	2	1	25.5	0	8.0579		8	9	TRUE	FALSE	FALSE	FALSE	0.182497	-0.0521452		4114700	1174200	2166300	7759400	4426100	5592500	7150400	8605100
Q15404	Ras suppressor protein 1	RSU1	0	-0.227572	0.658339		1	3	3	3		1	1	1	1	1	1	1	2	1	1	3	1	1	2	1	2	1	24.9	0	12.977		8	8	TRUE	FALSE	FALSE	FALSE	0.18155	-0.068506		944250	995880	1405200	2729900	2233600	1403700	2031700	2870000
O14818	Proteasome subunit alpha type-7	PSMA7	0	0.0750455	0.659273		2	6	6	6		4	4	5	6	2	4	5	4	4	5	5	3	4	5	3	3	3	35.5	0	24.417		8	9	TRUE	FALSE	FALSE	FALSE	0.180935	0.0225909		7946200	6723200	8472400	4213400	8069200	6679200	6148800	5619200
P13716	Delta-aminolevulinic acid dehydratase	ALAD	0	0.232292	0.659759		1	4	4	4		0	2	1	2	1	3	2	2	3	3	2	2	2	1	0	1	2	18.5	0	7.4453		7	8	TRUE	FALSE	FALSE	FALSE	0.180615	0.0699268		0	1284700	2320400	1402400	1632000	4943100	2269500	1611700
P56537	Eukaryotic translation initiation factor 6	EIF6	0	0.297112	0.662041		1	5	5	5		2	4	4	1	1	4	1	2	1	4	0	2	2	4	2	2	2	31.4	0	28.696		8	8	TRUE	FALSE	FALSE	FALSE	0.179115	0.0894395		1635900	10555000	2428300	249300	885800	2647500	877200	691530
O60437	Periplakin	PPL	0	-0.432925	0.662489		1	23	23	23		7	0	5	5	0	9	7	0	9	6	5	0	6	8	0	1	7	17	0	101.54		5	7	TRUE	FALSE	FALSE	FALSE	0.178822	-0.130323		6686900	0	3641500	4192000	0	7192000	5741500	0
P01861	Ig gamma-4 chain C region	IGHG4	0	-0.295159	0.663906		1	6	3	3		1	1	1	1	1	1	1	1	1	1	1	2	1	2	1	2	1	25.4	0	102.96		8	9	TRUE	FALSE	FALSE	FALSE	0.177894	-0.0888518		1243900	2047500	4929200	6644700	3725300	3456800	27690000	1729500
P36542	ATP synthase subunit gamma, mitochondrial	ATP5C1	0	-0.25888	0.664846		1	4	4	4		3	0	2	3	2	3	2	3	2	3	1	1	2	2	1	1	1	14.4	0	8.0454		7	9	TRUE	FALSE	FALSE	FALSE	0.177279	-0.0779306		5535900	0	4237200	4495500	3100400	4655900	5199100	4576100
Q15084	Protein disulfide-isomerase A6	PDIA6	0	0.0976582	0.664969		1	15	15	15		8	11	8	9	8	10	9	8	9	10	6	10	10	8	8	8	10	39.1	0	193.82		8	9	TRUE	FALSE	FALSE	FALSE	0.177199	0.029398		29347000	24079000	41196000	23988000	21339000	25846000	30020000	15516000
Q8NC51	Plasminogen activator inhibitor 1 RNA-binding protein	SERBP1	0	-0.167358	0.665641		1	3	3	3		3	1	3	2	2	2	2	2	2	3	2	2	2	2	2	1	2	12.3	0	13.9		8	9	TRUE	FALSE	FALSE	FALSE	0.17676	-0.0503798		4276300	1105600	5806800	8706200	5442700	7612800	7580800	7297200
P28070	Proteasome subunit beta type-4	PSMB4	0	-0.061239	0.666258		1	6	6	6		4	4	4	4	2	5	2	3	1	5	5	3	3	3	2	2	2	43.9	0	24.294		8	9	TRUE	FALSE	FALSE	FALSE	0.176358	-0.0184348		4018600	2899400	3714500	4134900	4906500	4614300	3969700	4485500
Q01518	Adenylyl cyclase-associated protein 1	CAP1	0	0.060074	0.668876		1	7	7	7		5	6	5	6	5	6	5	6	6	6	5	5	6	6	4	6	5	26.5	0	124.5		8	9	TRUE	FALSE	FALSE	FALSE	0.174655	0.0180841		23535000	21581000	17037000	19638000	13892000	16759000	14884000	17026000
P30049	ATP synthase subunit delta, mitochondrial	ATP5D	0	0.211228	0.66911		1	2	2	2		2	1	2	2	1	1	2	1	1	2	1	0	1	1	2	1	1	23.2	0	21.987		8	8	TRUE	FALSE	FALSE	FALSE	0.174503	0.063586		1277500	1112400	1920700	1829500	1509200	1182100	2049300	924970
P04004	Vitronectin;Vitronectin V65 subunit;Vitronectin V10 subunit;Somatomedin-B	VTN	0	0.225547	0.669688		2	7	7	7		6	5	3	6	6	6	6	5	5	3	4	6	5	5	5	5	5	19.7	0	108.9		8	9	TRUE	FALSE	FALSE	FALSE	0.174127	0.0678963		44241000	43644000	10192000	18744000	37872000	100130000	36505000	18864000
Q6PCB0	von Willebrand factor A domain-containing protein 1	VWA1	0	-0.224691	0.670101		1	2	2	2		1	1	1	1	2	0	1	2	0	1	0	2	1	0	1	1	1	9.2	0	11.256		7	6	TRUE	FALSE	FALSE	FALSE	0.17386	-0.0676387		1103800	893400	919790	2189200	1804700	0	1902200	1079000
P02452	Collagen alpha-1(I) chain	COL1A1	0	-0.301483	0.671713		1	10	10	8		7	5	6	4	6	4	2	6	3	5	4	5	6	5	5	6	5	10.9	0	120.41		8	9	TRUE	FALSE	FALSE	FALSE	0.172816	-0.0907555		45120000	15288000	62706000	19767000	31458000	7421100	2266900	16882000
Q7L576	Cytoplasmic FMR1-interacting protein 1	CYFIP1	0	0.225749	0.672035		2	7	7	7		5	3	5	3	1	5	3	7	3	4	6	3	2	0	2	5	3	6.7	0	17.782		8	8	TRUE	FALSE	FALSE	FALSE	0.172608	0.0679573		3463200	1204700	3221900	2684400	1311200	3637500	3472400	4021400
P05997	Collagen alpha-2(V) chain	COL5A2	0	0.242679	0.672429		1	1	1	1		1	1	1	1	1	0	0	1	0	1	0	1	1	1	1	0	1	1.3	1	-2		6	6	TRUE	FALSE	FALSE	FALSE	0.172354	0.0730538		1132500	354470	1075500	595380	2272300	0	0	1300800
O00410	Importin-5	IPO5	0	-0.207176	0.672675		1	5	5	5		2	1	3	2	3	3	3	1	1	3	1	3	0	2	2	4	1	7.5	0	14.328		8	8	TRUE	FALSE	FALSE	FALSE	0.172194	-0.0623663		746220	675080	1090800	3336500	2145200	1908700	2362600	1430400
P04843	Dolichyl-diphosphooligosaccharide--protein glycosyltransferase subunit 1	RPN1	0	0.0760331	0.672858		1	14	14	14		12	7	12	11	11	10	11	11	10	12	10	11	12	11	11	9	9	30.3	0	88.532		8	9	TRUE	FALSE	FALSE	FALSE	0.172077	0.0228882		40052000	22091000	44392000	28249000	28446000	22692000	31635000	20267000
P84090	Enhancer of rudimentary homolog	ERH	0	-0.254816	0.673108		1	1	1	1		1	0	1	1	1	1	1	1	1	1	1	1	1	1	1	1	1	10.6	0	54.664		7	9	TRUE	FALSE	FALSE	FALSE	0.171915	-0.0767071		3720600	0	6995000	2095300	2698400	2997300	2833700	2108200
P26885	Peptidyl-prolyl cis-trans isomerase FKBP2	FKBP2	0	0.126972	0.674234		1	2	2	2		2	1	2	2	1	2	2	1	2	2	2	2	1	1	1	1	2	19	0	17.617		8	9	TRUE	FALSE	FALSE	FALSE	0.17119	0.0382224		3185600	2974600	3196500	1925900	950060	2009100	3040400	1852800
P21333	Filamin-A	FLNA	0	0.103755	0.674717		1	69	69	64		47	53	49	48	54	46	45	52	55	48	48	53	46	49	46	51	43	39.3	0	323.31		8	9	TRUE	FALSE	FALSE	FALSE	0.170879	0.0312333		109460000	314500000	134430000	103850000	261260000	140450000	96822000	151580000
P27348	14-3-3 protein theta	YWHAQ	0	0.100716	0.674784		1	8	6	6		2	6	2	3	2	2	2	2	1	2	3	2	3	2	1	1	2	32.2	0	122.29		8	9	TRUE	FALSE	FALSE	FALSE	0.170835	0.0303186		4688200	5824300	6011100	7069700	4985500	5476000	6080100	5819300
P23381	Tryptophan--tRNA ligase, cytoplasmic;T1-TrpRS;T2-TrpRS	WARS	0	0.253978	0.674944		1	17	17	17		10	10	10	8	8	8	7	6	7	10	7	9	2	14	5	6	7	48.2	0	323.31		8	9	TRUE	FALSE	FALSE	FALSE	0.170732	0.0764549		25789000	32715000	23350000	12335000	22862000	16091000	11549000	12406000
Q93052	Lipoma-preferred partner	LPP	0	0.245871	0.675518		1	4	4	4		0	3	2	3	4	0	0	3	2	1	2	1	1	1	0	1	2	9.5	0	8.2356		5	8	TRUE	FALSE	FALSE	FALSE	0.170363	0.0740147		0	3870400	1235300	1046600	2805800	0	0	1068600
P09211	Glutathione S-transferase P	GSTP1	0	-0.142568	0.676519		1	14	14	14		10	10	10	10	9	9	7	12	10	10	11	9	10	13	9	9	12	66.2	0	323.31		8	9	TRUE	FALSE	FALSE	FALSE	0.16972	-0.0429172		92231000	59368000	96986000	103170000	79073000	97658000	83048000	149660000
P62841	40S ribosomal protein S15	RPS15	0	0.135391	0.676665		1	3	3	3		2	3	3	3	2	1	1	3	3	3	3	3	2	2	3	3	2	40	0	47.111		8	9	TRUE	FALSE	FALSE	FALSE	0.169627	0.0407568		6798400	13156000	7286500	10043000	5005700	5317600	7831500	8541000
P62937	Peptidyl-prolyl cis-trans isomerase A;Peptidyl-prolyl cis-trans isomerase A, N-terminally processed	PPIA	0	0.054894	0.678357		1	8	8	8		6	7	6	8	7	7	8	8	7	6	7	8	6	7	7	8	6	37.6	0	193.66		8	9	TRUE	FALSE	FALSE	FALSE	0.168542	0.0165247		105700000	68218000	73115000	79187000	72024000	86622000	95557000	95214000
P50395	Rab GDP dissociation inhibitor beta	GDI2	0	-0.0488154	0.678525		1	18	18	12		9	10	10	9	9	8	7	10	6	10	8	8	8	9	9	8	9	46.7	0	323.31		8	9	TRUE	FALSE	FALSE	FALSE	0.168434	-0.0146949		51123000	30879000	41351000	46588000	42323000	43291000	47211000	45616000
Q96PK6	RNA-binding protein 14	RBM14	0	0.123556	0.680622		1	1	1	1		1	0	1	1	0	1	1	1	1	1	1	0	1	1	0	0	0	2.2	0.0070565	2.5637		6	5	TRUE	FALSE	FALSE	FALSE	0.167094	0.0371941		829010	0	1434500	339730	0	573800	415890	321050
O15230	Laminin subunit alpha-5	LAMA5	0	0.332465	0.680639		1	4	4	4		1	0	1	1	1	2	1	0	0	0	0	1	1	0	0	0	1	1.9	0	19.462		6	3	TRUE	FALSE	FALSE	FALSE	0.167083	0.100082		763450	0	1106300	1115300	2050100	1361200	1884100	0
P62753	40S ribosomal protein S6	RPS6	0	0.0867814	0.681088		1	4	4	4		2	4	2	2	2	3	2	2	2	2	2	2	2	1	2	3	2	13.3	0	63.068		8	9	TRUE	FALSE	FALSE	FALSE	0.166797	0.0261238		10561000	9054900	11681000	6135800	6426500	5225000	6947100	5443800
P15531	Nucleoside diphosphate kinase A	NME1	0	-0.195519	0.681508		1	6	2	2		0	1	2	2	1	2	2	2	1	2	2	1	2	2	1	2	1	44.1	0	4.7584		7	9	TRUE	FALSE	FALSE	FALSE	0.166529	-0.058857		0	2283300	1029600	1539800	1166800	1341900	1337500	796370
Q15121	Astrocytic phosphoprotein PEA-15	PEA15	0	0.224304	0.681598		1	2	2	2		1	1	2	0	1	1	0	1	0	2	1	2	0	2	2	0	2	25.4	0	4.8482		6	6	TRUE	FALSE	FALSE	FALSE	0.166472	0.0675222		1497300	289500	757580	0	2017800	1942600	0	2634700
P06748	Nucleophosmin	NPM1	0	-0.0884771	0.681689		1	6	6	6		3	5	4	4	4	3	4	5	4	4	5	3	5	4	3	5	2	26.2	0	104.91		8	9	TRUE	FALSE	FALSE	FALSE	0.166414	-0.0266342		27306000	13727000	27220000	38689000	28665000	23105000	29495000	26104000
O75131	Copine-3	CPNE3	0	-0.0782383	0.683314		8	6	6	6		4	2	3	4	4	3	4	3	4	3	4	1	4	3	3	3	4	11.7	0	14.045		8	9	TRUE	FALSE	FALSE	FALSE	0.16538	-0.0235521		4890000	3709000	6413600	6934100	5472100	3424200	6130400	4658400
Q14974	Importin subunit beta-1	KPNB1	0	-0.0827009	0.685179		1	12	12	12		6	8	11	8	6	7	9	10	6	10	9	6	6	9	8	9	7	20.9	0	93.591		8	9	TRUE	FALSE	FALSE	FALSE	0.164196	-0.0248955		13722000	7215400	13946000	20398000	15207000	18100000	17627000	18343000
P49720	Proteasome subunit beta type-3	PSMB3	0	-0.0823706	0.685354		1	3	3	3		2	3	3	3	2	3	3	3	3	3	3	3	2	3	2	3	2	23.4	0	13.773		8	9	TRUE	FALSE	FALSE	FALSE	0.164085	-0.024796		7615400	2940800	7124600	9027900	7971100	8375500	9187400	6101800
P15088	Mast cell carboxypeptidase A	CPA3	0	0.297221	0.685384		1	4	4	4		3	3	1	2	4	1	2	3	4	2	1	1	4	3	3	1	2	9.6	0	11.417		8	9	TRUE	FALSE	FALSE	FALSE	0.164066	0.0894723		9775000	3451800	927670	3096200	4542300	3724100	2945200	4329100
P30041	Peroxiredoxin-6	PRDX6	0	-0.0861452	0.686565		1	12	12	12		10	8	9	11	10	10	10	10	10	11	9	10	11	10	8	9	10	64.3	0	102.4		8	9	TRUE	FALSE	FALSE	FALSE	0.163318	-0.0259323		33693000	25258000	20191000	38113000	24128000	30374000	24509000	35989000
O75351	Vacuolar protein sorting-associated protein 4B	VPS4B	0	0.0759323	0.687101		2	3	3	2		1	1	0	1	1	1	1	2	1	1	1	1	1	0	1	1	0	8.1	0	7.434		8	9	TRUE	FALSE	FALSE	FALSE	0.162979	0.0228579		2242600	1580600	1134000	2263200	1849900	3173400	2712200	2064600
P04003	C4b-binding protein alpha chain	C4BPA	0	-0.212839	0.687127		1	2	2	2		0	2	1	1	1	1	1	1	2	1	1	1	1	2	1	1	1	3.9	0	4.8437		7	9	TRUE	FALSE	FALSE	FALSE	0.162963	-0.0640708		0	824540	535710	1036200	2202600	3293400	2704400	1085400
P04233	HLA class II histocompatibility antigen gamma chain	CD74	0	0.247897	0.687699		1	3	3	3		3	1	3	2	0	2	2	1	2	3	2	3	2	2	2	2	1	12.2	0	84.251		7	9	TRUE	FALSE	FALSE	FALSE	0.162602	0.0746245		8153100	1422700	8205700	2764000	0	3019800	1777100	1361800
Q14839;Q12873;Q8TDI0	Chromodomain-helicase-DNA-binding protein 4;Chromodomain-helicase-DNA-binding protein 3;Chromodomain-helicase-DNA-binding protein 5	CHD4;CHD3;CHD5	0	0.222018	0.688351		3	3	3	3		1	2	3	1	2	2	1	2	1	1	1	1	0	0	1	2	0	2.6	0	5.3629		8	6	TRUE	FALSE	FALSE	FALSE	0.16219	0.0668342		777380	349280	1583400	1490200	1025000	2113900	1371300	1173900
Q06210	Glutamine--fructose-6-phosphate aminotransferase [isomerizing] 1	GFPT1	0	-0.359477	0.688606		2	10	10	10		3	3	5	1	2	5	3	1	6	7	1	1	8	1	1	5	10	20.2	0	39.964		8	9	TRUE	FALSE	FALSE	FALSE	0.162029	-0.108213		2389300	4728600	4044100	520980	837710	2576700	1832500	328890
P09467	Fructose-1,6-bisphosphatase 1	FBP1	0	0.211058	0.689769		1	4	4	4		2	1	2	2	2	1	1	3	1	1	1	2	1	2	2	1	1	17.2	0	26.743		8	9	TRUE	FALSE	FALSE	FALSE	0.161296	0.0635348		4388900	704840	5428100	3538200	2743700	1758200	4045600	15724000
CON__Q04695;Q04695	Keratin, type I cytoskeletal 17	KRT17	0	-0.469639	0.690034		3	37	24	7		1	1	2	5	3	4	5	6	5	3	5	0	5	7	3	6	2	61.3	0	323.31		8	8	TRUE	FALSE	FALSE	FALSE	0.161129	-0.141375		10343000	74463000	26913000	158260000	175460000	72773000	116830000	161080000
P05556	Integrin beta-1	ITGB1	0	0.0938283	0.690134		1	3	3	3		1	3	3	2	3	3	3	3	3	3	3	3	2	3	3	2	1	5.6	0	13.432		8	9	TRUE	FALSE	FALSE	FALSE	0.161067	0.0282451		3364300	4659500	2122900	2210300	5213000	3614300	2946200	4858400
P07437	Tubulin beta chain	TUBB	0	0.0667394	0.690854		1	21	21	5		3	4	4	3	5	4	5	5	4	4	4	4	3	3	4	3	3	52.7	0	323.31		8	9	TRUE	FALSE	FALSE	FALSE	0.160614	0.0200906		281850000	347350000	346020000	394740000	453060000	477110000	439440000	537060000
Q9Y3U8	60S ribosomal protein L36	RPL36	0	0.0941813	0.690957		1	2	2	2		1	1	1	1	1	1	1	2	1	1	1	1	1	1	1	1	1	19	0	6.8389		8	9	TRUE	FALSE	FALSE	FALSE	0.160549	0.0283514		4143900	3262500	4215300	2872200	2915000	2781800	3132100	2605400
Q9Y6C2	EMILIN-1	EMILIN1	0	0.302058	0.692686		1	11	11	11		2	5	7	3	9	4	2	7	1	7	1	8	8	3	4	7	6	15.6	0	38.68		8	9	TRUE	FALSE	FALSE	FALSE	0.159464	0.0909286		1353200	9376400	6611200	2016800	9951000	3276800	1044900	3500900
P20591	Interferon-induced GTP-binding protein Mx1;Interferon-induced GTP-binding protein Mx1, N-terminally processed	MX1	0	-0.220141	0.693901		1	15	15	13		5	3	10	9	3	7	5	2	4	7	5	6	2	12	4	3	2	35.2	0	162.46		8	9	TRUE	FALSE	FALSE	FALSE	0.158702	-0.0662691		7240300	4095700	15020000	26128000	6382400	16495000	15110000	3898900
Q9Y5B9	FACT complex subunit SPT16	SUPT16H	0	0.23119	0.695171		1	7	7	7		2	4	4	1	1	3	2	0	2	3	4	1	1	3	0	0	3	10	0	22.954		7	7	TRUE	FALSE	FALSE	FALSE	0.157908	0.0695952		2302800	1945200	3141100	1769400	1485700	3713400	2850700	0
Q9NSD9	Phenylalanine--tRNA ligase beta subunit	FARSB	0	0.175706	0.695913		1	3	3	3		1	2	3	1	1	3	2	3	3	2	3	3	2	0	3	2	2	5.4	0	7.4472		8	8	TRUE	FALSE	FALSE	FALSE	0.157445	0.0528929		1943600	661710	1634900	2535900	1621900	1807300	2157200	1372300
P11166	Solute carrier family 2, facilitated glucose transporter member 1	SLC2A1	0	-0.158467	0.695945		1	5	5	5		3	5	4	2	4	3	3	3	3	4	4	2	2	4	2	3	2	10.2	0	67.779		8	9	TRUE	FALSE	FALSE	FALSE	0.157425	-0.0477032		5825900	3072400	5389600	2511100	9978400	4463100	2098300	7646800
P20340;Q9NRW1	Ras-related protein Rab-6A;Ras-related protein Rab-6B	RAB6A;RAB6B	0	0.259925	0.696327		3	3	3	3		2	1	3	2	2	1	0	2	0	1	1	1	2	2	1	0	3	16.8	0	20.381		7	7	TRUE	FALSE	FALSE	FALSE	0.157187	0.0782452		3829200	6301900	4536700	2081300	1091900	1652500	0	2000300
P19367	Hexokinase-1	HK1	0	-0.111689	0.697253		2	10	10	9		6	3	7	7	6	6	7	5	5	6	7	4	6	8	3	6	6	13.5	0	65.241		8	9	TRUE	FALSE	FALSE	FALSE	0.156609	-0.0336217		9136900	3013200	9523200	13256000	12379000	13588000	16731000	11057000
Q9Y3E1;Q7Z4V5	Hepatoma-derived growth factor-related protein 3;Hepatoma-derived growth factor-related protein 2	HDGFRP3;HDGFRP2	0	0.269348	0.698058		2	2	1	1		0	0	1	1	1	1	1	1	0	1	1	0	1	0	1	1	1	12.3	0	5.1073		6	6	TRUE	FALSE	FALSE	FALSE	0.156108	0.0810818		0	0	1537300	1866800	1863700	1336800	1452900	1541700
P30048	Thioredoxin-dependent peroxide reductase, mitochondrial	PRDX3	0	0.105351	0.698872		1	4	4	4		3	1	3	2	3	3	3	3	3	3	2	3	3	3	2	3	3	21.1	0	45.116		8	9	TRUE	FALSE	FALSE	FALSE	0.155602	0.0317137		15194000	5206300	13195000	17376000	12572000	15651000	23470000	13997000
P00568	Adenylate kinase isoenzyme 1	AK1	0	-0.13454	0.700804		2	6	6	6		4	3	4	3	5	5	3	6	2	4	3	1	4	6	3	3	5	40.7	0	25.222		8	9	TRUE	FALSE	FALSE	FALSE	0.154404	-0.0405005		6011900	2309100	2249700	5239000	7712200	5514700	5906300	10992000
Q99829	Copine-1	CPNE1	0	-0.131742	0.700937		1	4	4	4		4	3	3	4	4	4	4	3	3	4	4	4	3	3	3	3	4	10.1	0	48.926		8	9	TRUE	FALSE	FALSE	FALSE	0.154321	-0.0396582		5726100	2443900	5516200	8308100	6671500	10257000	7024000	3134100
P13639	Elongation factor 2	EEF2	0	-0.0487246	0.703252		1	26	26	25		14	13	17	15	12	14	19	21	19	19	16	15	16	19	15	19	14	33.2	0	323.31		8	9	TRUE	FALSE	FALSE	FALSE	0.152889	-0.0146676		92791000	118690000	86942000	100480000	63365000	68007000	78625000	90456000
Q13283	Ras GTPase-activating protein-binding protein 1	G3BP1	0	0.0690226	0.705502		1	7	7	7		5	4	5	4	4	5	4	5	4	5	5	3	3	7	2	3	5	23.6	0	24.618		8	9	TRUE	FALSE	FALSE	FALSE	0.151502	0.0207779		6534500	4443000	7132400	9506700	8394300	6978800	7824700	7972400
Q14258	E3 ubiquitin/ISG15 ligase TRIM25	TRIM25	0	-0.0990519	0.70677		1	1	1	1		1	1	1	1	1	1	1	1	0	1	1	1	1	1	1	1	1	2.2	0.0033186	3.3246		8	8	TRUE	FALSE	FALSE	FALSE	0.150722	-0.0298176		1214500	692120	944970	1469300	1378800	946780	957200	974460
P25685	DnaJ homolog subfamily B member 1	DNAJB1	0	0.0901935	0.707589		1	3	3	3		2	1	2	1	2	2	1	3	2	1	3	1	2	2	1	1	1	12.1	0	9.3008		8	9	TRUE	FALSE	FALSE	FALSE	0.150219	0.0271509		2762700	1751100	2060000	2389100	2142600	2000500	1614900	4120600
Q04760	Lactoylglutathione lyase	GLO1	0	0.162514	0.708871		1	1	1	1		1	1	1	1	1	1	0	1	0	1	1	1	0	1	1	1	0	4.9	0.0070529	2.5498		7	6	TRUE	FALSE	FALSE	FALSE	0.149433	0.0489217		1458100	662050	744690	1031900	899040	819140	0	937940
P35613	Basigin	BSG	0	0.199469	0.709225		1	2	2	2		1	2	1	1	1	1	0	2	2	2	1	1	1	2	1	1	0	8.3	0	8.6471		7	8	TRUE	FALSE	FALSE	FALSE	0.149216	0.0600462		1180400	3510800	1425700	907330	1857200	1402500	0	1326100
Q14011	Cold-inducible RNA-binding protein	CIRBP	0	-0.118125	0.710028		1	4	4	4		3	3	3	3	2	3	3	4	3	3	3	3	3	2	3	4	3	32	0	32.865		8	9	TRUE	FALSE	FALSE	FALSE	0.148725	-0.0355591		11750000	5669100	7883700	6533200	4445100	9214300	5444900	4771300
P26373	60S ribosomal protein L13	RPL13	0	0.093638	0.710344		1	5	5	5		4	3	3	4	4	4	4	4	4	4	4	4	4	4	4	4	4	23.7	0	66.901		8	9	TRUE	FALSE	FALSE	FALSE	0.148531	0.0281879		14401000	31571000	15350000	9137000	9509600	8997700	12208000	8608600
P30838	Aldehyde dehydrogenase, dimeric NADP-preferring	ALDH3A1	0	0.494292	0.710392		3	8	8	7		4	0	5	5	0	3	3	1	1	0	7	0	4	0	2	0	2	23.2	0	185.35		6	5	TRUE	FALSE	FALSE	FALSE	0.148502	0.148797		5749200	0	10993000	10111000	0	8369800	6189100	1089800
P36955;CON__Q95121	Pigment epithelium-derived factor	SERPINF1	0	-0.253839	0.71083		2	7	7	7		2	2	2	2	6	3	2	5	4	2	1	6	5	4	6	3	4	20.3	0	18.503		8	9	TRUE	FALSE	FALSE	FALSE	0.148234	-0.076413		1366500	2672500	1060000	1800400	8503000	2096000	1180600	5627200
P02042	Hemoglobin subunit delta	HBD	0	0.186651	0.711787		4	11	4	4		3	3	3	4	3	4	4	4	3	3	4	3	3	4	3	4	3	75.5	0	115.46		8	9	TRUE	FALSE	FALSE	FALSE	0.14765	0.0561877		24103000	36413000	9603300	33986000	19066000	90166000	21811000	20250000
P07741	Adenine phosphoribosyltransferase	APRT	0	0.0950069	0.715641		1	5	5	5		4	4	2	2	2	3	2	3	2	3	3	5	2	2	3	2	1	35	0	25.866		8	9	TRUE	FALSE	FALSE	FALSE	0.145305	0.0285999		9129400	12485000	5123900	13156000	8164000	7431300	14522000	10845000
P20290	Transcription factor BTF3	BTF3	0	-0.207105	0.716338		1	2	2	2		0	1	2	2	1	1	1	2	2	2	1	1	1	2	0	2	0	19.9	0	12.331		7	7	TRUE	FALSE	FALSE	FALSE	0.144882	-0.062345		0	3034300	875370	1593300	896760	1321100	828610	1067100
P02746	Complement C1q subcomponent subunit B	C1QB	0	0.145019	0.718509		1	2	2	2		0	1	2	1	1	1	0	2	2	1	0	1	0	2	1	1	0	11.5	0	6.2907		6	6	TRUE	FALSE	FALSE	FALSE	0.143568	0.0436552		0	1728100	851230	352070	790060	803210	0	482330
O60763	General vesicular transport factor p115	USO1	0	0.147534	0.719005		1	5	5	5		1	2	4	3	2	2	3	3	2	3	3	2	2	4	0	4	4	7.4	0	14.334		8	8	TRUE	FALSE	FALSE	FALSE	0.143268	0.0444121		1484300	2689000	2895100	2896500	1415900	2716100	4591100	2969600
P67775;P62714	Serine/threonine-protein phosphatase 2A catalytic subunit alpha isoform;Serine/threonine-protein phosphatase 2A catalytic subunit beta isoform	PPP2CA;PPP2CB	0	0.0719192	0.71908		2	3	3	3		3	3	3	3	3	3	3	3	3	3	2	2	2	3	3	3	2	16.5	0	24.227		8	9	TRUE	FALSE	FALSE	FALSE	0.143223	0.0216498		6587400	3529100	5540900	8499600	5799200	12123000	8399000	10263000
P05455	Lupus La protein	SSB	0	0.253441	0.720865		1	6	6	6		6	3	5	5	2	4	1	2	4	6	4	3	5	3	4	0	1	19.9	0	30.55		8	8	TRUE	FALSE	FALSE	FALSE	0.142146	0.0762934		7318300	1685500	4196900	7619100	1191500	6022500	3289000	4290200
P30084	Enoyl-CoA hydratase, mitochondrial	ECHS1	0	-0.20246	0.725135		1	3	3	3		2	0	3	2	2	3	3	2	2	3	1	1	2	1	2	2	2	15.2	0	18.067		7	9	TRUE	FALSE	FALSE	FALSE	0.139581	-0.0609465		4938800	0	4013300	3349900	2321000	4285700	4092200	2702400
P30520	Adenylosuccinate synthetase isozyme 2	ADSS	0	-0.225536	0.725993		1	5	5	5		1	2	2	2	1	0	1	1	1	2	3	1	0	0	2	0	1	16.9	0	14.36		6	6	TRUE	FALSE	FALSE	FALSE	0.139068	-0.0678931		929610	1433500	944310	1952200	532330	0	608980	0
P62899	60S ribosomal protein L31	RPL31	0	0.393707	0.726419		1	2	2	2		1	1	1	1	0	1	0	1	0	1	1	2	0	1	0	1	1	18.4	0	10.449		6	6	TRUE	FALSE	FALSE	FALSE	0.138813	0.118518		7288000	7335600	10271000	7972800	0	8178600	0	5633600
P12111	Collagen alpha-3(VI) chain	COL6A3	0	-0.139405	0.728027		1	97	97	97		57	50	65	64	72	53	58	70	57	58	36	87	74	59	69	66	57	40.1	0	323.31		8	9	TRUE	FALSE	FALSE	FALSE	0.137853	-0.041965		325220000	243070000	331780000	341630000	460970000	221520000	214960000	273480000
P20774	Mimecan	OGN	0	0.172281	0.728572		1	8	8	8		5	5	7	6	7	6	7	7	7	7	5	8	7	6	6	7	7	29.9	0	323.31		8	9	TRUE	FALSE	FALSE	FALSE	0.137528	0.0518617		28994000	10835000	17256000	38242000	24931000	20432000	13961000	28228000
P20039	HLA class II histocompatibility antigen, DRB1-11 beta chain	HLA-DRB1	0	-0.292335	0.728801		2	5	4	1		0	0	1	0	0	0	0	0	0	0	0	1	0	0	0	0	0	28.6	0	25.909		7	8	TRUE	FALSE	FALSE	FALSE	0.137391	-0.0880017		1967300	2545800	6775400	1682500	2485800	206110	3782000	0
O43809	Cleavage and polyadenylation specificity factor subunit 5	NUDT21	0	0.141674	0.728848		1	5	5	5		2	0	4	4	2	3	4	4	4	3	4	2	2	4	3	3	3	35.2	0	12.374		7	9	TRUE	FALSE	FALSE	FALSE	0.137363	0.0426482		3193500	0	3434600	3232300	3080400	4705700	3920200	2470500
P05109	Protein S100-A8;Protein S100-A8, N-terminally processed	S100A8	0	0.31386	0.730386		1	7	7	7		3	3	3	3	2	3	3	3	4	3	3	0	3	3	3	3	3	40.9	0	29.743		8	8	TRUE	FALSE	FALSE	FALSE	0.136447	0.0944812		33183000	40734000	34207000	46735000	12361000	18976000	33117000	42247000
Q07065	Cytoskeleton-associated protein 4	CKAP4	0	-0.0925449	0.730495		1	19	19	19		7	14	15	9	10	8	11	9	12	12	9	11	13	13	10	13	9	38.2	0	216.37		8	9	TRUE	FALSE	FALSE	FALSE	0.136383	-0.0278588		11143000	41341000	23747000	14711000	24929000	15419000	20434000	12068000
P63104	14-3-3 protein zeta/delta	YWHAZ	0	0.0923969	0.731841		1	12	10	9		6	8	6	4	6	4	5	4	6	5	6	6	5	6	4	5	4	44.5	0	323.31		8	9	TRUE	FALSE	FALSE	FALSE	0.135583	0.0278142		46747000	109770000	39141000	42128000	39315000	26430000	34055000	43375000
P47755	F-actin-capping protein subunit alpha-2	CAPZA2	0	-0.0908873	0.73189		1	7	5	5		2	3	4	2	3	3	2	3	2	4	2	3	1	2	2	3	2	39.5	0	27.245		8	9	TRUE	FALSE	FALSE	FALSE	0.135554	-0.0273598		4895600	2381900	2184500	4504100	5951100	5489500	5309900	5348500
Q99460	26S proteasome non-ATPase regulatory subunit 1	PSMD1	0	-0.108293	0.733177		1	3	3	3		1	2	2	2	1	2	1	1	1	2	2	2	2	2	2	3	1	5.2	0	8.6265		8	9	TRUE	FALSE	FALSE	FALSE	0.134791	-0.0325993		1820100	572690	1835000	2551600	2282700	1686800	2491700	2197300
Q13308	Inactive tyrosine-protein kinase 7	PTK7	0	-0.233719	0.733616		1	4	4	4		1	4	1	1	2	0	0	1	1	3	1	0	1	2	3	3	0	6	0	8.993		6	7	TRUE	FALSE	FALSE	FALSE	0.134531	-0.0703566		580280	5865300	762730	531880	2207400	0	0	613850
P39656	Dolichyl-diphosphooligosaccharide--protein glycosyltransferase 48 kDa subunit	DDOST	0	-0.114689	0.734193		1	11	11	11		10	5	10	9	5	7	8	7	5	7	8	8	7	6	7	6	6	39.7	0	44.676		8	9	TRUE	FALSE	FALSE	FALSE	0.13419	-0.034525		15768000	2728600	15833000	12895000	10062000	11759000	16200000	9810500
P62318	Small nuclear ribonucleoprotein Sm D3	SNRPD3	0	-0.121007	0.734405		1	2	2	2		2	2	2	2	2	2	2	2	2	2	2	2	2	1	2	2	2	15.1	0	7.305		8	9	TRUE	FALSE	FALSE	FALSE	0.134064	-0.0364267		7183500	1177900	6701100	7489400	5376500	6723600	5572500	3972500
P62913	60S ribosomal protein L11	RPL11	0	0.0933417	0.736528		1	2	2	2		2	2	2	2	2	2	2	2	1	2	2	2	2	1	2	1	2	12.9	0	31.147		8	9	TRUE	FALSE	FALSE	FALSE	0.132811	0.0280987		6391100	12905000	10684000	4028400	4718000	4270600	5530000	3770000
Q9H4M9	EH domain-containing protein 1	EHD1	0	0.199234	0.737338		1	8	8	4		1	1	2	3	1	2	3	1	1	3	1	1	0	2	1	1	2	19.5	0	20.504		8	8	TRUE	FALSE	FALSE	FALSE	0.132333	0.0599753		3804200	949110	2698700	5782400	2893600	4331300	5674000	3880800
Q99439	Calponin-2	CNN2	0	-0.149366	0.738297		1	5	4	4		2	4	1	2	3	2	1	1	2	3	1	2	1	1	3	3	1	20.1	0	56.416		8	9	TRUE	FALSE	FALSE	FALSE	0.131769	-0.0449636		3273100	7894100	1384700	7378900	8139900	4607700	4596800	5740400
P55072	Transitional endoplasmic reticulum ATPase	VCP	0	-0.0609449	0.739639		1	21	21	21		15	15	17	16	14	16	16	16	16	16	18	14	16	15	14	14	16	33.9	0	243.91		8	9	TRUE	FALSE	FALSE	FALSE	0.13098	-0.0183462		44188000	43612000	46015000	41521000	31275000	48821000	53456000	33168000
Q9UBS4	DnaJ homolog subfamily B member 11	DNAJB11	0	0.168233	0.739718		1	4	4	4		1	2	4	1	3	3	2	1	3	3	3	2	3	3	0	1	3	17.6	0	13.198		8	8	TRUE	FALSE	FALSE	FALSE	0.130934	0.0506433		1667400	1505200	4575000	2243500	2752200	3360200	4924800	1471800
P12277	Creatine kinase B-type	CKB	0	-0.35177	0.741176		1	8	8	8		2	6	1	1	5	2	2	5	6	7	0	0	1	3	7	3	5	34.1	0	30.317		8	7	TRUE	FALSE	FALSE	FALSE	0.130079	-0.105893		1553600	8882200	268380	227360	11330000	1733400	1074600	6823600
Q71U36;Q13748;Q6PEY2	Tubulin alpha-1A chain;Tubulin alpha-3C/D chain;Tubulin alpha-3E chain	TUBA1A;TUBA3C;TUBA3E	0	-0.173911	0.742924		3	17	1	1		1	1	1	1	1	1	1	1	1	1	1	1	1	1	1	1	1	45.5	0	38.219		8	9	TRUE	FALSE	FALSE	FALSE	0.129056	-0.0523525		3118500	806070	2046800	4180900	7647700	2296900	3271300	7176400
O60832	H/ACA ribonucleoprotein complex subunit 4	DKC1	0	0.0778854	0.742976		1	4	4	4		2	3	4	2	2	2	2	2	2	3	2	1	2	2	2	2	2	10.1	0	13.337		8	9	TRUE	FALSE	FALSE	FALSE	0.129025	0.0234458		1718900	1747500	1365700	2604500	1769200	1795900	2814400	1531400
P46781	40S ribosomal protein S9	RPS9	0	0.0502829	0.743233		1	9	9	9		8	7	8	7	6	7	7	7	7	8	7	6	7	8	6	7	6	32	0	29.041		8	9	TRUE	FALSE	FALSE	FALSE	0.128875	0.0151367		28981000	30934000	27828000	20282000	18597000	18022000	24657000	17281000
Q10713	Mitochondrial-processing peptidase subunit alpha	PMPCA	0	0.106048	0.743629		1	1	1	1		1	0	1	1	0	1	1	1	1	1	1	0	1	1	1	1	1	3.2	0.0089865	2.4543		6	8	TRUE	FALSE	FALSE	FALSE	0.128643	0.0319236		258060	0	499100	590940	0	411940	465220	446710
P22352	Glutathione peroxidase 3	GPX3	0	-0.165776	0.744803		1	4	4	4		2	1	1	3	2	3	3	3	1	1	1	4	3	2	3	3	3	16.4	0	9.8618		8	9	TRUE	FALSE	FALSE	FALSE	0.127959	-0.0499037		3792700	2220100	1804900	6861000	7143700	3117500	5854300	5771300
Q9UIJ7	GTP:AMP phosphotransferase AK3, mitochondrial	AK3	0	0.103614	0.75015		1	2	2	2		2	1	1	1	1	2	2	2	1	1	2	1	2	1	1	0	1	12.8	0	5.4474		8	8	TRUE	FALSE	FALSE	FALSE	0.124852	0.031191		1162200	966080	1442500	1111600	1065900	1435600	934230	1010100
P08559	Pyruvate dehydrogenase E1 component subunit alpha, somatic form, mitochondrial	PDHA1	0	0.239086	0.751925		2	3	3	3		2	0	3	1	0	2	3	3	0	2	1	1	2	1	1	1	3	8.5	0	7.0279		6	8	TRUE	FALSE	FALSE	FALSE	0.123825	0.0719721		3499100	0	3101700	1576000	0	2049300	2602100	2096500
Q9Y295	Developmentally-regulated GTP-binding protein 1	DRG1	0	-0.11146	0.752223		1	1	1	1		1	1	1	1	1	1	1	1	1	1	1	1	0	1	1	1	0	3.8	0.004329	3.1168		8	7	TRUE	FALSE	FALSE	FALSE	0.123653	-0.0335528		479640	476000	651610	988990	586210	661810	1173100	860910
Q9P2E9	Ribosome-binding protein 1	RRBP1	0	0.104199	0.752569		1	14	14	14		9	11	10	7	5	8	6	6	3	10	4	8	8	7	4	10	6	14.8	0	101.44		8	9	TRUE	FALSE	FALSE	FALSE	0.123454	0.0313671		9794800	16814000	12186000	4347100	7250700	5940500	5251000	4914900
Q58FF8	Putative heat shock protein HSP 90-beta 2	HSP90AB2P	0	0.269811	0.752776		1	6	1	1		1	0	1	1	1	1	1	1	0	1	1	1	1	1	1	0	1	16.5	0	23.756		7	7	TRUE	FALSE	FALSE	FALSE	0.123334	0.0812213		4451600	0	4179400	5627700	6089700	6317900	2320800	5862400
P21980	Protein-glutamine gamma-glutamyltransferase 2	TGM2	0	-0.0889747	0.753118		1	10	10	10		5	6	8	4	5	6	6	7	6	7	4	8	6	7	3	4	2	21.4	0	75.775		8	9	TRUE	FALSE	FALSE	FALSE	0.123137	-0.0267841		5424400	7430100	12225000	11067000	8444300	8291400	6805300	10728000
Q9NP97;Q8TF09	Dynein light chain roadblock-type 1;Dynein light chain roadblock-type 2	DYNLRB1;DYNLRB2	0	0.0782133	0.755465		2	3	3	3		2	3	1	1	1	1	1	1	2	2	1	1	1	2	1	2	2	38.5	0	7.8911		8	9	TRUE	FALSE	FALSE	FALSE	0.121786	0.0235446		1878000	3003800	1949500	1419000	1363400	1800300	2456000	1848200
Q13492	Phosphatidylinositol-binding clathrin assembly protein	PICALM	0	-0.232795	0.758667		2	5	5	5		2	0	1	2	2	2	1	2	0	2	1	5	0	2	2	3	2	9.5	0	72.039		7	7	TRUE	FALSE	FALSE	FALSE	0.119949	-0.0700784		1661400	0	2380900	6298900	2454400	4763100	3379000	5531600
O75494;Q8WXF0	Serine/arginine-rich splicing factor 10;Serine/arginine-rich splicing factor 12	SRSF10;SRSF12	0	-0.100474	0.758708		2	4	4	4		2	1	4	2	2	3	3	3	3	4	2	2	3	3	2	2	3	18.7	0	17.002		8	9	TRUE	FALSE	FALSE	FALSE	0.119925	-0.0302456		4029800	925670	7228500	3917100	3182300	5374200	5465200	3278000
P01040	Cystatin-A;Cystatin-A, N-terminally processed	CSTA	0	0.300999	0.759115		1	5	5	5		3	3	4	3	0	3	1	0	3	4	4	1	3	3	3	0	3	53.1	0	93.015		6	8	TRUE	FALSE	FALSE	FALSE	0.119692	0.0906096		6971200	9545800	14656000	4293900	0	8325000	1770500	0
Q9NZB2	Constitutive coactivator of PPAR-gamma-like protein 1	FAM120A	0	-0.190307	0.759565		1	3	3	3		1	0	2	1	0	2	0	1	1	1	2	0	2	0	1	2	2	4.5	0	6.9507		5	7	TRUE	FALSE	FALSE	FALSE	0.119435	-0.057288		1617800	0	1451500	2000400	0	1576900	0	1544500
P19105;O14950	Myosin regulatory light chain 12A;Myosin regulatory light chain 12B	MYL12A;MYL12B	0	-0.0530757	0.760436		2	9	9	3		2	3	2	2	3	2	2	3	3	2	2	2	3	2	2	3	2	50.9	0	225.14		8	9	TRUE	FALSE	FALSE	FALSE	0.118937	-0.0159774		25585000	35184000	23423000	24221000	42660000	26939000	23558000	29022000
O00571;O15523	ATP-dependent RNA helicase DDX3X;ATP-dependent RNA helicase DDX3Y	DDX3X;DDX3Y	0	0.0540351	0.760618		3	10	9	9		8	4	7	8	9	8	6	6	8	9	6	6	7	8	8	8	7	18.9	0	37.866		8	9	TRUE	FALSE	FALSE	FALSE	0.118834	0.0162662		11073000	6959800	9773600	12183000	12721000	11463000	14846000	11477000
P35579	Myosin-9	MYH9	0	-0.0638789	0.761709		1	87	87	75		45	66	41	47	51	44	40	53	54	47	44	47	36	48	46	54	37	44.2	0	323.31		8	9	TRUE	FALSE	FALSE	FALSE	0.118211	-0.0192295		209160000	396470000	175610000	193270000	350560000	201030000	175250000	246430000
P09382	Galectin-1	LGALS1	0	0.103841	0.762154		1	5	5	5		2	5	3	3	5	3	3	3	3	3	3	3	3	3	3	4	3	28.1	0	71.851		8	9	TRUE	FALSE	FALSE	FALSE	0.117957	0.0312592		16279000	48316000	11669000	15031000	37225000	17723000	22019000	33497000
P05198	Eukaryotic translation initiation factor 2 subunit 1	EIF2S1	0	0.0682896	0.762744		1	8	8	8		2	3	5	2	3	1	2	2	3	6	4	1	1	4	4	4	2	30.5	0	22.898		8	9	TRUE	FALSE	FALSE	FALSE	0.117621	0.0205572		2426200	3516000	3520700	3390800	2639300	2030100	2865400	2601100
P08603	Complement factor H	CFH	0	-0.152691	0.767048		2	3	3	3		1	2	0	1	3	3	2	2	2	2	2	3	1	3	3	2	2	2.7	0	7.6402		7	9	TRUE	FALSE	FALSE	FALSE	0.115177	-0.0459645		1841600	3628000	0	1961500	2610000	2361000	1811000	1732100
P07384	Calpain-1 catalytic subunit	CAPN1	0	-0.0433459	0.769596		1	18	18	18		12	4	14	14	10	10	12	8	16	14	14	6	10	11	9	12	13	31.7	0	61.937		8	9	TRUE	FALSE	FALSE	FALSE	0.113737	-0.0130484		17380000	10379000	15375000	17396000	14731000	16076000	17887000	14470000
P49589	Cysteine--tRNA ligase, cytoplasmic	CARS	0	0.119925	0.770387		1	1	1	1		1	0	1	1	1	1	1	1	0	1	0	1	1	1	1	0	1	1.6	0.0047096	2.8823		7	6	TRUE	FALSE	FALSE	FALSE	0.113291	0.0361011		856740	0	811320	1011400	754410	955000	964920	484760
P48047	ATP synthase subunit O, mitochondrial	ATP5O	0	-0.0964211	0.771214		1	6	6	6		3	2	5	2	2	6	4	4	4	4	3	1	4	4	2	4	4	39	0	20.236		8	9	TRUE	FALSE	FALSE	FALSE	0.112825	-0.0290256		6004600	1952800	8463600	10452000	3008900	6810300	9385000	7721200
P60660	Myosin light polypeptide 6	MYL6	0	-0.0579047	0.772328		1	6	6	5		4	5	5	4	5	4	3	5	4	5	4	5	5	4	4	5	4	40.4	0	154.82		8	9	TRUE	FALSE	FALSE	FALSE	0.112198	-0.017431		42517000	74218000	35136000	35527000	57367000	42694000	35805000	38133000
P50502;Q8NFI4;Q8IZP2	Hsc70-interacting protein;Putative protein FAM10A5;Putative protein FAM10A4	ST13;ST13P5;ST13P4	0	0.0677639	0.772913		3	5	5	5		5	3	5	3	2	3	2	4	3	4	3	4	1	2	3	4	2	16.5	0	14.131		8	9	TRUE	FALSE	FALSE	FALSE	0.11187	0.020399		3251500	7395800	3089500	1961500	2602900	2160600	2117300	2266100
P32926	Desmoglein-3	DSG3	0	0.27825	0.773046		1	17	17	17		9	13	9	13	1	8	8	13	11	13	10	0	8	11	9	6	9	24.4	0	131.23		8	8	TRUE	FALSE	FALSE	FALSE	0.111795	0.0837614		13843000	30117000	22615000	25984000	1571500	18553000	17175000	44652000
P63220	40S ribosomal protein S21	RPS21	0	0.083745	0.773689		1	5	5	5		3	4	3	3	3	1	3	4	3	2	3	2	2	4	2	4	2	53	0	54.681		8	9	TRUE	FALSE	FALSE	FALSE	0.111434	0.0252097		5116800	13994000	4185000	3668200	2422400	3800900	4676000	3511900
P13611	Versican core protein	VCAN	0	-0.289311	0.774477		1	7	7	7		3	6	2	3	7	0	0	7	3	2	0	7	5	3	5	6	2	2.7	0	59.154		6	8	TRUE	FALSE	FALSE	FALSE	0.110991	-0.0870914		3193300	10501000	1873900	2460800	12152000	0	0	6534600
O95571	Persulfide dioxygenase ETHE1, mitochondrial	ETHE1	0	0.145696	0.776032		1	1	1	1		1	1	1	1	1	1	1	0	1	1	1	1	1	1	1	1	1	5.5	0	5.9092		6	8	TRUE	FALSE	FALSE	FALSE	0.11012	0.0438588		1726800	1984800	1729300	846630	0	1322000	1107400	0
P08865	40S ribosomal protein SA	RPSA	0	-0.0355379	0.776246		1	14	14	14		10	8	11	12	10	10	9	12	9	9	9	7	9	12	8	11	7	49.5	0	323.31		8	9	TRUE	FALSE	FALSE	FALSE	0.110001	-0.010698		40621000	36699000	50439000	39036000	32926000	34561000	38982000	30119000
P02647	Apolipoprotein A-I;Proapolipoprotein A-I;Truncated apolipoprotein A-I	APOA1	0	-0.119011	0.778208		2	18	18	18		9	14	6	9	9	10	8	12	9	9	9	17	9	9	9	14	9	56.6	0	323.31		8	9	TRUE	FALSE	FALSE	FALSE	0.108904	-0.0358259		135420000	49109000	15583000	104420000	45453000	67234000	27989000	70420000
P41240	Tyrosine-protein kinase CSK	CSK	0	0.188274	0.778349		1	2	2	2		1	0	1	2	1	2	2	1	0	2	1	1	1	1	1	1	0	5.6	0	6.1306		7	7	TRUE	FALSE	FALSE	FALSE	0.108825	0.056676		1812500	0	1230200	3192900	1198700	2095100	2072700	1018200
P55268	Laminin subunit beta-2	LAMB2	0	0.25969	0.778912		1	8	8	8		1	3	1	1	2	2	1	5	0	3	0	3	7	0	1	2	7	8.1	0	22.031		8	6	TRUE	FALSE	FALSE	FALSE	0.108512	0.0781746		834140	2272400	1160200	3163100	2018400	1993400	552270	4617400
O75828	Carbonyl reductase [NADPH] 3	CBR3	0	0.125601	0.780017		1	5	3	3		0	1	2	0	1	2	2	1	1	1	1	0	1	0	1	0	0	30	0	4.2349		6	5	TRUE	FALSE	FALSE	FALSE	0.107896	0.0378098		0	380390	934480	0	659900	979020	1710800	860690
P61006	Ras-related protein Rab-8A	RAB8A	0	0.12982	0.781221		1	2	1	1		1	1	1	1	1	1	1	1	0	1	1	1	0	1	1	1	1	12.1	0	5.5822		8	7	TRUE	FALSE	FALSE	FALSE	0.107226	0.0390798		1552400	278140	1028400	2532100	1470000	1611400	1961300	1221800
O43396	Thioredoxin-like protein 1	TXNL1	0	-0.0623057	0.781708		1	4	4	4		1	2	1	2	1	4	2	1	4	2	3	4	2	2	1	2	1	19.4	0	28.373		8	9	TRUE	FALSE	FALSE	FALSE	0.106955	-0.0187559		2170000	3507300	1238400	2251900	1389600	2901600	1413900	1271600
Q9ULZ3	Apoptosis-associated speck-like protein containing a CARD	PYCARD	0	0.109989	0.78335		1	7	7	7		6	4	5	4	4	6	6	6	2	6	6	4	2	6	4	4	2	39	0	39.162		8	9	TRUE	FALSE	FALSE	FALSE	0.106044	0.0331099		3716700	1594200	5928700	9394600	4424000	9484100	8170100	5691500
P61289	Proteasome activator complex subunit 3	PSME3	0	-0.151459	0.784157		1	4	4	4		0	1	2	1	3	2	2	1	2	4	4	0	0	2	2	2	1	30.7	0	8.4033		7	7	TRUE	FALSE	FALSE	FALSE	0.105597	-0.0455938		0	1560700	1855700	2066500	1699800	1556800	2202700	1773300
Q8NCW5	NAD(P)H-hydrate epimerase	APOA1BP	0	0.121668	0.786345		1	3	3	3		3	2	1	3	2	3	1	3	1	3	2	2	2	0	3	2	1	17	0	5.4215		8	8	TRUE	FALSE	FALSE	FALSE	0.104387	0.0366257		2495900	2104400	1292400	3494300	2963300	2112500	2745100	2911000
CON__P08779;P08779	Keratin, type I cytoskeletal 16	KRT16	0	-0.335979	0.786459		4	43	27	25		13	6	9	10	11	10	14	23	19	15	18	0	9	24	9	15	7	63.4	0	323.31		8	8	TRUE	FALSE	FALSE	FALSE	0.104324	-0.10114		45142000	11053000	51483000	38019000	19057000	23433000	78559000	534720000
P27695	DNA-(apurinic or apyrimidinic site) lyase;DNA-(apurinic or apyrimidinic site) lyase, mitochondrial	APEX1	0	-0.063902	0.787276		1	5	5	5		3	4	4	3	3	3	4	2	5	4	4	1	2	3	3	3	2	26.4	0	105.54		8	9	TRUE	FALSE	FALSE	FALSE	0.103873	-0.0192364		11584000	7063200	9869200	11919000	7029600	8616900	9552900	6839400
P28066	Proteasome subunit alpha type-5	PSMA5	0	0.0459242	0.787623		1	4	4	4		3	3	4	4	2	4	1	4	2	4	4	2	2	4	2	3	3	24.1	0	25.789		8	9	TRUE	FALSE	FALSE	FALSE	0.103681	0.0138246		5506200	6112700	3251200	3911300	3825900	3380000	2280400	3287100
P48444	Coatomer subunit delta	ARCN1	0	-0.0799432	0.7881		1	5	5	5		4	2	4	4	2	3	3	2	3	5	2	2	4	2	3	2	3	14.9	0	12.314		8	9	TRUE	FALSE	FALSE	FALSE	0.103419	-0.0240653		2460100	1759600	2807600	3534000	2653300	3542300	4121700	3165700
Q07021	Complement component 1 Q subcomponent-binding protein, mitochondrial	C1QBP	0	-0.0777396	0.788831		1	5	5	5		4	3	5	4	2	5	4	4	4	5	5	3	4	5	2	3	2	22	0	47.935		8	9	TRUE	FALSE	FALSE	FALSE	0.103016	-0.023402		6343500	11164000	6782300	7172300	4209800	7253200	8617700	4596400
P31948	Stress-induced-phosphoprotein 1	STIP1	0	0.0292884	0.791832		1	6	6	6		5	3	6	4	5	4	4	6	5	5	5	5	5	5	5	4	5	12.3	0	16.382		8	9	TRUE	FALSE	FALSE	FALSE	0.101367	0.00881667		6904900	5488700	4045500	5429300	6058300	5928800	5906100	4767700
P02786	Transferrin receptor protein 1;Transferrin receptor protein 1, serum form	TFRC	0	0.192852	0.793066		1	8	8	8		3	3	6	2	6	5	0	4	3	7	6	4	3	3	2	5	0	13.2	0	14.431		7	8	TRUE	FALSE	FALSE	FALSE	0.10069	0.0580542		3855800	2543700	3777100	5606400	6122700	2777200	0	3133700
P01024	Complement C3;Complement C3 beta chain;C3-beta-c;Complement C3 alpha chain;C3a anaphylatoxin;Acylation stimulating protein;Complement C3b alpha chain;Complement C3c alpha chain fragment 1;Complement C3dg fragment;Complement C3g fragment;Complement C3d fragment;Complement C3f fragment;Complement C3c alpha chain fragment 2	C3	0	-0.0938807	0.794163		1	44	44	39		23	18	15	29	28	31	28	28	22	23	19	30	28	36	25	21	31	39.6	0	323.31		8	9	TRUE	FALSE	FALSE	FALSE	0.10009	-0.0282609		52793000	40006000	20538000	84977000	72450000	88958000	75830000	69087000
O15533	Tapasin	TAPBP	0	0.156986	0.794524		1	4	4	4		4	2	4	2	2	3	1	1	1	3	4	3	0	2	2	1	2	17.9	0	47.926		8	8	TRUE	FALSE	FALSE	FALSE	0.0998931	0.0472574		4449500	2088100	10554000	6279500	3219800	3949200	4344100	3091200
Q92597	Protein NDRG1	NDRG1	0	0.117755	0.794558		1	8	8	8		4	6	5	5	5	6	5	6	6	6	6	3	4	5	3	7	3	32.5	0	136.46		8	9	TRUE	FALSE	FALSE	FALSE	0.0998744	0.0354479		9792400	24519000	17860000	17096000	22583000	22304000	21354000	42849000
P10909	Clusterin;Clusterin beta chain;Clusterin alpha chain	CLU	0	-0.127512	0.794562		1	7	7	7		5	4	3	2	2	5	5	3	3	5	3	7	3	3	2	4	3	16.9	0	44.902		8	9	TRUE	FALSE	FALSE	FALSE	0.0998721	-0.038385		11099000	4652700	4994200	9772400	11099000	24234000	8666500	8223300
P62280	40S ribosomal protein S11	RPS11	0	0.070084	0.794749		1	3	3	3		2	2	2	2	2	2	2	1	2	3	3	2	1	2	1	2	2	15.8	0.0022259	3.3946		8	9	TRUE	FALSE	FALSE	FALSE	0.0997699	0.0210974		3089200	3190100	2787200	2170400	2310300	1313100	2287800	1537500
Q7Z6Z7	E3 ubiquitin-protein ligase HUWE1	HUWE1	0	-0.133304	0.795041		1	4	4	4		0	1	1	2	1	1	3	2	2	3	4	0	0	1	1	1	0	1.8	0	18.729		7	6	TRUE	FALSE	FALSE	FALSE	0.0996105	-0.0401286		0	736410	344410	1319800	525580	351270	1256300	1113200
Q53GG5	PDZ and LIM domain protein 3	PDLIM3	0	-0.237187	0.796151		1	4	4	4		3	3	0	1	1	2	0	3	0	0	0	2	2	2	2	2	2	17.3	0	13.494		6	6	TRUE	FALSE	FALSE	FALSE	0.0990043	-0.0714004		2588200	3538500	0	1114200	3498800	1771900	0	7001200
Q92499	ATP-dependent RNA helicase DDX1	DDX1	0	-0.0498459	0.796192		1	10	10	10		4	3	8	4	7	6	6	8	6	8	5	3	6	5	7	4	4	20.3	0	49.697		8	9	TRUE	FALSE	FALSE	FALSE	0.0989823	-0.0150051		5819600	4400500	7915700	7799100	7761800	9784200	11391000	7502900
P41252	Isoleucine--tRNA ligase, cytoplasmic	IARS	0	-0.0644114	0.796963		1	10	10	10		2	1	6	3	2	4	3	5	3	8	3	2	1	3	3	3	3	11.6	0	24.675		8	9	TRUE	FALSE	FALSE	FALSE	0.0985617	-0.0193897		1845900	1088000	2855900	3055000	2042500	3195000	3247300	3214600
Q08211	ATP-dependent RNA helicase A	DHX9	0	-0.0408762	0.79745		1	27	27	27		16	15	22	17	17	15	17	11	14	20	19	13	13	15	15	12	13	29.4	0	143.8		8	9	TRUE	FALSE	FALSE	FALSE	0.0982966	-0.012305		24724000	32204000	29159000	25014000	20441000	26927000	27637000	20639000
O94979	Protein transport protein Sec31A	SEC31A	0	-0.0912584	0.799679		1	6	6	6		2	2	5	3	2	3	3	3	1	5	0	2	3	3	3	2	4	7	0	20.271		8	8	TRUE	FALSE	FALSE	FALSE	0.0970842	-0.0274715		1863100	1478100	2255800	2154400	1728400	1090700	1330100	1389300
P26640	Valine--tRNA ligase	VARS	0	0.0381152	0.800484		1	15	15	15		4	7	11	7	6	8	7	7	5	10	6	9	10	9	5	7	5	18.1	0	84.268		8	9	TRUE	FALSE	FALSE	FALSE	0.0966474	0.0114738		8048400	13861000	9660000	9374600	8640400	9485500	13810000	7547600
A0AVT1	Ubiquitin-like modifier-activating enzyme 6	UBA6	0	0.211937	0.800785		1	5	5	5		1	0	0	4	1	1	1	1	0	4	3	1	0	4	1	1	2	7	0	9.2795		6	7	TRUE	FALSE	FALSE	FALSE	0.0964839	0.0637993		798070	0	0	3752900	3359400	580470	5883400	1623100
Q13011	Delta(3,5)-Delta(2,4)-dienoyl-CoA isomerase, mitochondrial	ECH1	0	-0.136651	0.803505		1	6	6	6		4	0	6	5	4	4	6	4	6	4	6	3	4	3	3	6	2	29.3	0	35.727		7	9	TRUE	FALSE	FALSE	FALSE	0.0950113	-0.0411361		5580500	0	7388000	3375000	2367600	5447300	5165500	3504500
P04217	Alpha-1B-glycoprotein	A1BG	0	0.188982	0.803889		1	3	3	3		1	0	0	2	2	3	1	2	0	1	0	3	0	3	2	1	3	12.9	0	31.764		6	6	TRUE	FALSE	FALSE	FALSE	0.0948037	0.0568893		1791600	0	0	4507500	2545900	3337700	1581600	3252600
CON__P05787;P05787	Keratin, type II cytoskeletal 8	KRT8	0	-0.302746	0.805511		4	26	21	18		8	11	9	8	11	12	8	1	10	10	9	7	13	1	9	10	9	52.4	0	297.52		8	9	TRUE	FALSE	FALSE	FALSE	0.0939285	-0.0911356		39565000	47984000	34787000	18580000	70876000	44398000	14920000	262540
Q01995	Transgelin	TAGLN	0	0.165124	0.806896		1	16	16	16		6	14	3	5	12	5	3	9	7	6	3	9	8	5	9	10	6	56.7	0	126.81		8	9	TRUE	FALSE	FALSE	FALSE	0.0931824	0.0497073		11544000	66146000	5163000	9741700	61411000	10191000	7128200	33285000
P04259	Keratin, type II cytoskeletal 6B	KRT6B	0	-0.216465	0.807033		1	45	4	3		1	0	2	2	1	1	2	2	2	2	2	0	1	2	2	0	2	54.6	0	51.534		8	8	TRUE	FALSE	FALSE	FALSE	0.0931084	-0.0651625		4136900	4809300	6256800	4003500	3679700	2794500	5776500	15394000
Q92890	Ubiquitin fusion degradation protein 1 homolog	UFD1L	0	0.146539	0.807084		1	3	3	3		2	1	1	2	2	2	2	2	2	3	1	2	0	1	1	2	0	11.7	0	11.137		8	7	TRUE	FALSE	FALSE	FALSE	0.0930815	0.0441126		645530	1020200	734810	3875000	2323500	2347900	2648300	1977200
P48681	Nestin	NES	0	-0.184353	0.807352		1	6	6	6		2	2	0	1	4	0	2	3	1	5	1	0	3	1	0	5	0	4.4	0	13.789		6	6	TRUE	FALSE	FALSE	FALSE	0.0929371	-0.0554959		1576800	1599400	0	690370	2389400	0	1956300	2105100
CON__P02533;P02533	Keratin, type I cytoskeletal 14	KRT14	0	0.300814	0.807365		3	43	43	11		4	5	5	6	5	4	4	10	9	6	9	0	5	10	5	4	4	61	0	323.31		8	9	TRUE	FALSE	FALSE	FALSE	0.0929303	0.090554		102510000	255020000	249050000	519760000	228050000	180380000	271750000	1568700000
P54920	Alpha-soluble NSF attachment protein	NAPA	0	-0.0586509	0.808868		2	6	6	6		3	1	4	2	2	2	2	2	1	2	3	2	1	5	2	2	2	27.8	0	13.551		8	9	TRUE	FALSE	FALSE	FALSE	0.0921225	-0.0176557		3004700	1093000	2222900	2181000	2002100	3231900	2627600	2346200
P25398	40S ribosomal protein S12	RPS12	0	0.0589719	0.809446		1	4	4	4		3	3	3	4	3	2	3	3	3	3	4	3	2	3	2	4	2	30.3	0	80.091		8	9	TRUE	FALSE	FALSE	FALSE	0.0918119	0.0177523		4848500	9657200	5095400	4624500	3255600	4642700	4929900	4059500
Q96RP9	Elongation factor G, mitochondrial	GFM1	0	0.142341	0.809725		1	2	2	2		0	0	1	1	1	1	1	2	0	1	2	0	0	1	1	1	1	3.2	0	4.1995		6	5	TRUE	FALSE	FALSE	FALSE	0.0916625	0.042849		0	0	762400	1122400	839800	911410	1230000	1192500
P54577	Tyrosine--tRNA ligase, cytoplasmic;Tyrosine--tRNA ligase, cytoplasmic, N-terminally processed	YARS	0	-0.118954	0.811212		1	3	3	3		1	1	2	2	1	2	1	2	1	2	2	2	0	1	1	2	2	10	0	45.504		6	7	TRUE	FALSE	FALSE	FALSE	0.0908656	-0.0358087		3251400	0	1469800	2214000	1840700	2493500	0	1495700
Q96FQ6	Protein S100-A16	S100A16	0	0.166087	0.811234		1	3	3	3		2	2	2	1	1	1	1	2	1	2	1	0	2	2	1	0	2	44.7	0	14.659		8	7	TRUE	FALSE	FALSE	FALSE	0.0908539	0.0499971		1535600	590500	2122400	5905500	2172500	1433000	1526000	2777000
Q16563	Synaptophysin-like protein 1	SYPL1	0	-0.114573	0.812054		1	1	1	1		1	0	1	1	1	1	1	1	1	1	1	1	1	1	1	1	1	4.2	0	3.7646		7	9	TRUE	FALSE	FALSE	FALSE	0.0904149	-0.0344899		2798200	0	2438200	2512400	2320800	2283700	2326600	1791500
P40306	Proteasome subunit beta type-10	PSMB10	0	-0.10658	0.812423		1	1	1	1		1	1	1	1	1	1	1	1	1	1	1	1	1	1	1	1	1	7.3	0	42.27		8	9	TRUE	FALSE	FALSE	FALSE	0.0902178	-0.0320838		3465500	1048200	3330800	7600300	4295700	4561900	6271400	2479400
O60701	UDP-glucose 6-dehydrogenase	UGDH	0	-0.194295	0.812742		1	10	10	10		2	4	4	1	4	4	0	4	1	0	10	2	2	0	5	3	5	32.4	0	50.818		7	7	TRUE	FALSE	FALSE	FALSE	0.0900475	-0.0584886		1631300	4129000	2935100	1073700	3789100	2078200	0	3022400
Q15459	Splicing factor 3A subunit 1	SF3A1	0	0.16116	0.814655		1	4	4	4		2	0	3	0	1	1	2	1	2	4	2	0	3	2	0	0	0	7.1	0	9.4747		6	5	TRUE	FALSE	FALSE	FALSE	0.0890263	0.0485139		1816300	0	2201700	0	1155900	1410400	1657700	746260
O95486	Protein transport protein Sec24A	SEC24A	0	0.128292	0.815522		1	1	1	1		1	1	1	1	1	1	1	1	1	1	0	1	0	0	0	1	1	1.4	0	4.1351		7	5	TRUE	FALSE	FALSE	FALSE	0.0885643	0.0386197		590060	268170	570440	1163300	461920	580050	1280500	0
P10253	Lysosomal alpha-glucosidase;76 kDa lysosomal alpha-glucosidase;70 kDa lysosomal alpha-glucosidase	GAA	0	-0.195745	0.817437		1	8	8	8		2	1	5	2	3	6	3	4	2	4	6	2	0	1	3	6	3	15.1	0	29.09		8	8	TRUE	FALSE	FALSE	FALSE	0.0875457	-0.0589252		2041100	210080	4042400	1894800	3087500	9146500	3658800	3984300
Q9NZD2	Glycolipid transfer protein	GLTP	0	-0.10384	0.817956		1	2	2	2		1	1	1	1	1	1	1	0	1	1	1	1	1	1	1	1	2	7.2	0	5.0254		7	8	TRUE	FALSE	FALSE	FALSE	0.0872701	-0.031259		1293500	850970	1362900	1555800	745660	1602500	2048700	0
P55809	Succinyl-CoA:3-ketoacid coenzyme A transferase 1, mitochondrial	OXCT1	0	0.148203	0.818651		1	3	3	3		1	1	3	1	0	1	2	1	0	2	1	1	1	0	1	1	0	12.1	0	11.238		7	6	TRUE	FALSE	FALSE	FALSE	0.0869012	0.0446136		833640	345300	1427000	1847100	0	1375600	1826400	965600
P05388;Q8NHW5	60S acidic ribosomal protein P0;60S acidic ribosomal protein P0-like	RPLP0;RPLP0P6	0	0.0407041	0.819085		2	6	6	6		6	4	6	5	5	6	6	6	5	6	5	5	6	6	6	6	4	29	0	59.727		8	9	TRUE	FALSE	FALSE	FALSE	0.086671	0.0122532		22152000	10788000	18049000	21440000	14464000	17656000	20261000	17119000
P06703	Protein S100-A6	S100A6	0	0.0692457	0.819432		1	5	5	5		1	1	1	2	2	2	1	4	2	2	3	1	2	2	1	2	3	48.9	0	14.664		8	9	TRUE	FALSE	FALSE	FALSE	0.0864869	0.020845		2619900	6228600	2555300	2874600	4465200	2548700	1938000	5807600
P20908	Collagen alpha-1(V) chain	COL5A1	0	-0.135441	0.819867		1	1	1	1		1	0	1	1	1	1	1	0	0	1	0	1	1	0	1	0	1	0.6	0.0071356	2.6303		6	5	TRUE	FALSE	FALSE	FALSE	0.0862568	-0.0407717		2041200	0	1280700	1226700	2155700	632580	275500	0
P26368	Splicing factor U2AF 65 kDa subunit	U2AF2	0	0.0563309	0.824068		1	6	6	6		4	2	3	3	4	3	4	4	3	3	4	5	3	2	3	5	3	11.6	0	37.585		8	9	TRUE	FALSE	FALSE	FALSE	0.0840372	0.0169573		6902300	2124500	5474600	4934100	4793700	7296200	6853500	4532500
P11217	Glycogen phosphorylase, muscle form	PYGM	0	0.14807	0.824932		1	12	12	8		6	0	0	0	0	1	1	6	0	0	0	0	0	2	0	0	8	19.1	0	46.102		8	8	TRUE	FALSE	FALSE	FALSE	0.0835821	0.0445734		11754000	2005700	4072900	2277100	1562400	3181900	3125200	10414000
P62495	Eukaryotic peptide chain release factor subunit 1	ETF1	0	0.0667636	0.826738		1	4	4	4		2	1	3	1	2	2	2	4	3	3	2	0	2	3	3	2	2	11.2	0	10.441		8	8	TRUE	FALSE	FALSE	FALSE	0.0826323	0.0200979		1658000	1403300	1935900	2096900	1920000	2483500	1760900	2448900
Q9UNZ2	NSFL1 cofactor p47	NSFL1C	0	0.109787	0.827015		1	6	6	6		3	4	2	0	2	3	3	2	1	5	5	2	1	4	3	2	3	18.6	0	15.758		7	9	TRUE	FALSE	FALSE	FALSE	0.0824864	0.0330492		6405900	4882900	4337800	0	2009200	4239300	2287700	1690900
Q6NUK1	Calcium-binding mitochondrial carrier protein SCaMC-1	SLC25A24	0	-0.115772	0.827168		1	4	4	4		2	0	4	1	2	4	2	1	1	2	1	2	2	3	2	2	2	11.5	0	15.28		7	9	TRUE	FALSE	FALSE	FALSE	0.0824064	-0.0348507		1876400	0	3146300	1849600	1410200	2413900	2258000	1048400
Q9H223	EH domain-containing protein 4	EHD4	0	-0.0414039	0.827871		1	6	5	4		2	2	3	3	3	1	2	2	1	3	3	2	2	1	2	2	2	13.1	0	11.238		8	9	TRUE	FALSE	FALSE	FALSE	0.0820375	-0.0124638		2111800	2353900	1675200	2666400	1549100	1512300	2133000	2866700
P27105	Erythrocyte band 7 integral membrane protein	STOM	0	0.044595	0.829198		1	6	6	6		4	5	5	4	5	5	5	2	4	2	4	1	4	5	3	3	3	31.2	0	34.339		8	9	TRUE	FALSE	FALSE	FALSE	0.0813418	0.0134244		3306200	7148600	6225900	4303200	5392400	7711400	6352000	3460700
Q9Y3D6	Mitochondrial fission 1 protein	FIS1	0	0.0812925	0.829788		1	1	1	1		1	0	1	1	1	1	0	1	1	1	1	1	0	0	1	0	1	7.2	0.0066598	2.6768		6	6	TRUE	FALSE	FALSE	FALSE	0.081033	0.0244715		572580	0	416410	1029200	755080	479980	0	687940
P18031	Tyrosine-protein phosphatase non-receptor type 1	PTPN1	0	-0.0911404	0.830523		1	3	3	3		1	1	3	1	0	1	0	0	1	2	1	0	1	0	1	1	1	8	0	7.279		5	7	TRUE	FALSE	FALSE	FALSE	0.0806483	-0.027436		896970	983910	1250500	611550	0	1266300	0	0
P51659	Peroxisomal multifunctional enzyme type 2;(3R)-hydroxyacyl-CoA dehydrogenase;Enoyl-CoA hydratase 2	HSD17B4	0	0.081781	0.833802		1	4	4	4		2	1	2	4	3	4	4	4	4	4	3	2	3	2	4	4	3	7.3	0	11.88		8	9	TRUE	FALSE	FALSE	FALSE	0.078937	0.0246185		3905900	531840	5198600	3980700	3299700	3677100	5158600	4567900
Q13136	Liprin-alpha-1	PPFIA1	0	-0.187715	0.834003		1	2	2	2		0	0	2	1	1	1	1	1	2	1	0	0	1	2	1	1	0	2.8	0	5.3619		6	6	TRUE	FALSE	FALSE	FALSE	0.0788323	-0.0565079		0	0	1286300	1877700	6193000	1482300	9468700	943520
P61088;Q5JXB2	Ubiquitin-conjugating enzyme E2 N;Putative ubiquitin-conjugating enzyme E2 N-like	UBE2N;UBE2NL	0	0.0273381	0.836139		2	5	5	5		3	3	4	4	4	4	3	4	4	4	4	3	4	3	4	3	3	40.8	0	31.056		8	9	TRUE	FALSE	FALSE	FALSE	0.0777214	0.00822957		10322000	10862000	9287000	12560000	9271600	8932800	12311000	7803600
P30101	Protein disulfide-isomerase A3	PDIA3	0	-0.0256494	0.838663		1	22	22	22		16	18	16	14	15	10	15	17	14	14	14	16	12	18	13	18	12	51.5	0	323.31		8	9	TRUE	FALSE	FALSE	FALSE	0.0764127	-0.00772123		89580000	69208000	101370000	98924000	94927000	89844000	79919000	60485000
Q9Y624	Junctional adhesion molecule A	F11R	0	-0.0914376	0.839112		1	1	1	1		1	0	1	1	1	1	1	1	1	1	1	1	1	1	1	1	1	3.7	0.0046997	2.8699		7	9	TRUE	FALSE	FALSE	FALSE	0.0761801	-0.0275255		1659700	0	1820700	1601800	1538000	1678700	1497300	1398800
O14579	Coatomer subunit epsilon	COPE	0	-0.135428	0.839836		1	5	5	5		1	3	4	1	0	1	0	1	0	4	1	1	2	0	1	1	2	30.5	0	14.956		6	7	TRUE	FALSE	FALSE	FALSE	0.0758053	-0.0407679		1854500	1706400	2638800	2683700	0	1607500	0	1787600
O95831	Apoptosis-inducing factor 1, mitochondrial	AIFM1	0	0.10073	0.839907		1	4	4	4		3	2	4	2	0	2	3	3	2	4	3	3	0	2	3	3	3	12.4	0	20.311		7	8	TRUE	FALSE	FALSE	FALSE	0.0757689	0.0303227		3151200	2272500	3508900	3068500	0	3788400	4691300	3351400
P18621	60S ribosomal protein L17	RPL17	0	0.0483874	0.840392		1	5	5	5		4	3	3	3	3	2	3	3	3	3	3	3	3	3	2	3	2	28.8	0	20.465		8	9	TRUE	FALSE	FALSE	FALSE	0.075518	0.014566		6988900	5865600	12387000	5631500	6587300	6173400	6535300	5908600
P43243	Matrin-3	MATR3	0	0.0488831	0.840901		1	8	8	8		7	6	8	6	6	7	4	7	4	6	7	5	6	6	5	4	5	16.3	0	254.53		8	9	TRUE	FALSE	FALSE	FALSE	0.0752549	0.0147153		10347000	8438700	17255000	20707000	14355000	21094000	20325000	17881000
O43776	Asparagine--tRNA ligase, cytoplasmic	NARS	0	0.0481795	0.841493		1	8	8	8		4	4	6	4	3	5	3	5	4	6	3	2	3	2	2	3	4	20.4	0	23.781		8	9	TRUE	FALSE	FALSE	FALSE	0.0749493	0.0145035		4811500	1621400	3976100	6277000	4644700	6562700	4956800	5191400
P11310	Medium-chain specific acyl-CoA dehydrogenase, mitochondrial	ACADM	0	0.0859099	0.841669		1	4	4	4		2	2	4	2	0	1	2	2	1	3	2	2	2	1	1	2	2	13.8	0	7.0163		7	9	TRUE	FALSE	FALSE	FALSE	0.0748586	0.0258614		2146500	2108300	3381000	993320	0	1648100	2594200	889050
P61981	14-3-3 protein gamma;14-3-3 protein gamma, N-terminally processed	YWHAG	0	0.0417891	0.841726		1	9	6	4		2	2	1	2	2	2	1	2	2	3	2	3	1	2	2	4	2	37.2	0	70.445		8	9	TRUE	FALSE	FALSE	FALSE	0.0748292	0.0125798		6272500	9219600	3490000	6650800	5790400	6414800	6748100	6386100
O43175	D-3-phosphoglycerate dehydrogenase	PHGDH	0	-0.168454	0.842351		1	5	5	5		5	1	5	3	5	5	3	3	4	5	3	3	5	0	2	4	5	12.2	0	73.141		8	8	TRUE	FALSE	FALSE	FALSE	0.0745068	-0.0507096		6493900	188860	3630200	2697300	9648800	7650300	10701000	2558800
P01859	Ig gamma-2 chain C region	IGHG2	0	-0.0915095	0.842549		1	6	3	3		3	3	3	2	3	3	2	2	2	2	3	3	2	3	3	3	2	19.6	0	83.867		8	9	TRUE	FALSE	FALSE	FALSE	0.0744049	-0.0275471		16681000	11359000	9838100	6974100	16812000	15272000	4081900	14218000
O43707	Alpha-actinin-4	ACTN4	0	0.0531875	0.84371		2	38	38	27		20	24	21	18	19	19	18	22	23	21	18	13	16	20	13	18	14	51.9	0	323.31		8	9	TRUE	FALSE	FALSE	FALSE	0.0738068	0.016011		113230000	226920000	135320000	59774000	103030000	83870000	75364000	87654000
Q00577	Transcriptional activator protein Pur-alpha	PURA	0	-0.117465	0.84409		1	3	3	3		1	0	2	2	2	2	2	2	1	2	1	2	2	0	1	1	2	18.9	0	10.718		7	8	TRUE	FALSE	FALSE	FALSE	0.0736112	-0.0353605		1594900	0	1871200	3210300	2023600	2736100	2548800	2564300
Q92688	Acidic leucine-rich nuclear phosphoprotein 32 family member B	ANP32B	0	0.0531975	0.845474		1	2	1	1		1	1	1	1	1	1	1	1	1	1	1	1	1	1	1	1	1	9.6	0.0043644	3.1852		8	9	TRUE	FALSE	FALSE	FALSE	0.0728998	0.016014		3314600	1595500	1943300	3971100	1356200	3576800	4214500	3042300
Q13363	C-terminal-binding protein 1	CTBP1	0	0.0896381	0.846052		1	2	2	2		1	0	2	1	1	2	0	1	1	2	0	0	1	1	0	1	0	7	0	6.1637		6	5	TRUE	FALSE	FALSE	FALSE	0.0726029	0.0269838		1085700	0	1300300	663790	925130	987990	0	519400
P02790	Hemopexin	HPX	0	-0.0615622	0.848336		1	5	5	5		4	2	2	4	4	5	5	5	5	4	3	5	3	4	5	4	4	12.3	0	22.285		8	9	TRUE	FALSE	FALSE	FALSE	0.0714321	-0.0185321		20336000	11802000	3884600	17883000	16593000	11750000	8788400	14248000
Q99873	Protein arginine N-methyltransferase 1	PRMT1	0	0.0421544	0.848568		1	2	2	2		2	1	2	2	2	2	2	2	2	2	2	2	2	2	2	2	2	6.4	0	7.234		8	9	TRUE	FALSE	FALSE	FALSE	0.0713133	0.0126897		3846200	2614000	2919800	4335300	3230800	4895300	4917200	2953600
Q9NYL9	Tropomodulin-3	TMOD3	0	0.0804073	0.849073		1	5	5	5		2	1	1	2	3	1	2	3	0	2	3	2	1	2	2	2	1	20.5	0	18.423		8	8	TRUE	FALSE	FALSE	FALSE	0.071055	0.024205		1021300	1938400	1626100	2313500	1937200	1027000	2447500	2045400
O75533	Splicing factor 3B subunit 1	SF3B1	0	0.0467402	0.84939		1	10	10	10		4	3	7	7	4	6	7	7	6	7	5	3	3	4	3	5	4	12.6	0	62.882		8	9	TRUE	FALSE	FALSE	FALSE	0.0708929	0.0140702		4033100	2801000	4018100	6205900	3630000	6120400	5858000	4925900
P62195	26S protease regulatory subunit 8	PSMC5	0	0.0740381	0.849946		2	7	7	7		3	2	6	5	3	3	2	3	1	7	3	2	3	3	0	3	3	22.7	0	18.76		8	8	TRUE	FALSE	FALSE	FALSE	0.0706088	0.0222877		2032200	1710700	3709400	3332800	2584300	3296600	2568400	2988100
O75436	Vacuolar protein sorting-associated protein 26A	VPS26A	0	0.0445774	0.850142		1	6	6	6		2	1	3	3	1	3	1	3	2	4	5	1	2	1	2	2	2	28.1	0	10.162		8	9	TRUE	FALSE	FALSE	FALSE	0.0705087	0.0134191		2446500	3583700	3078200	3021800	2328200	2111200	1176200	1835400
P02671	Fibrinogen alpha chain;Fibrinopeptide A;Fibrinogen alpha chain	FGA	0	-0.0934127	0.85179		2	15	15	15		11	9	8	13	11	15	13	9	13	13	12	10	12	15	11	9	15	19.2	0	314.67		8	9	TRUE	FALSE	FALSE	FALSE	0.0696677	-0.02812		33213000	65709000	12654000	36367000	73663000	191960000	123130000	22080000
Q14764	Major vault protein	MVP	0	-0.0340306	0.851979		1	22	22	22		13	12	18	9	11	10	10	14	11	18	18	11	14	14	9	13	7	34.9	0	100.27		8	9	TRUE	FALSE	FALSE	FALSE	0.0695713	-0.0102442		14244000	32607000	22456000	14976000	15987000	16072000	15732000	15284000
Q96HC4	PDZ and LIM domain protein 5	PDLIM5	0	0.05339	0.854002		1	4	4	4		3	1	3	1	3	2	1	4	1	2	1	3	1	3	1	3	4	10.1	0	11.095		8	9	TRUE	FALSE	FALSE	FALSE	0.0685414	0.016072		2177400	2559100	1506200	1155700	3581000	1812300	1304400	4575400
Q96HE7	ERO1-like protein alpha	ERO1L	0	0.0484917	0.855544		1	8	8	8		6	4	3	6	6	7	6	7	7	7	5	4	5	5	5	7	4	22.9	0	36.426		8	9	TRUE	FALSE	FALSE	FALSE	0.0677574	0.0145975		5715700	10455000	4303100	6621200	4768400	6434400	7791200	6225700
P01871;P04220	Ig mu chain C region;Ig mu heavy chain disease protein	IGHM	0	-0.0690665	0.856732		2	6	6	6		5	5	6	5	5	3	5	3	6	5	5	2	4	5	4	5	5	18.1	0	46.694		8	9	TRUE	FALSE	FALSE	FALSE	0.067155	-0.0207911		8146800	18804000	12978000	6770500	12027000	4845500	6263300	2324100
P27482	Calmodulin-like protein 3	CALML3	0	-0.0832848	0.858974		1	10	10	9		4	3	4	3	2	5	6	4	6	4	8	0	3	6	1	6	3	68.5	0	181.73		8	9	TRUE	FALSE	FALSE	FALSE	0.0660199	-0.0250712		10287000	5450800	16383000	7537400	9330900	14342000	11367000	4832000
Q15063;CON__Q2KJC7	Periostin	POSTN	0	0.158161	0.859041		2	28	28	28		16	20	11	11	24	6	12	23	14	13	4	23	16	11	20	21	9	43.4	0	323.31		8	9	TRUE	FALSE	FALSE	FALSE	0.0659863	0.0476113		35194000	52706000	17480000	25651000	245050000	11638000	41628000	199370000
P60842	Eukaryotic initiation factor 4A-I	EIF4A1	0	-0.0315678	0.86124		1	20	20	12		4	8	7	7	5	10	5	8	8	7	8	2	7	8	7	6	6	51.5	0	209.43		8	9	TRUE	FALSE	FALSE	FALSE	0.0648758	-0.00950286		31057000	52143000	36994000	28713000	31355000	30378000	29080000	30785000
Q9BSJ8	Extended synaptotagmin-1	ESYT1	0	-0.0411896	0.864062		1	11	11	11		7	5	9	7	6	7	3	8	7	8	6	2	4	9	4	3	5	14.4	0	37.234		8	9	TRUE	FALSE	FALSE	FALSE	0.0634553	-0.0123993		6503400	3253200	9218100	12641000	9402000	8804200	8050700	10093000
P16144	Integrin beta-4	ITGB4	0	-0.157971	0.864446		1	19	19	19		1	13	8	13	2	8	4	2	3	14	6	1	9	11	3	2	5	14.9	0	66.684		8	9	TRUE	FALSE	FALSE	FALSE	0.063262	-0.047554		577940	16786000	6041400	13052000	1125700	7628500	5863800	1449800
P12110	Collagen alpha-2(VI) chain	COL6A2	0	0.0736474	0.864447		1	16	16	16		13	12	11	11	13	13	10	13	11	13	8	13	13	13	11	13	14	20.1	0	323.31		8	9	TRUE	FALSE	FALSE	FALSE	0.0632617	0.0221701		78545000	54035000	73498000	73893000	91517000	53036000	48562000	56637000
P12429	Annexin A3	ANXA3	0	-0.127045	0.864865		1	9	9	9		2	6	2	2	2	6	6	3	5	6	0	0	5	5	4	3	7	37.8	0	61.675		8	7	TRUE	FALSE	FALSE	FALSE	0.0630515	-0.0382443		3008500	10438000	1815900	1543500	1711300	6239500	8174900	2178400
Q9Y6K5	2-5-oligoadenylate synthase 3	OAS3	0	-0.0455402	0.867119		1	3	3	3		2	2	2	3	1	3	2	2	2	2	2	2	1	2	1	2	2	3.7	0	7.866		8	9	TRUE	FALSE	FALSE	FALSE	0.0619214	-0.013709		1931700	1449900	1686000	3189800	2102100	3814200	2687100	1420100
Q99714	3-hydroxyacyl-CoA dehydrogenase type-2	HSD17B10	0	-0.041549	0.868929		1	7	7	7		6	3	6	5	4	6	7	5	6	7	7	5	5	6	6	6	6	47.1	0	119.53		8	9	TRUE	FALSE	FALSE	FALSE	0.0610157	-0.0125075		12507000	8904500	11940000	18530000	9965200	17100000	18226000	9843400
P32455	Interferon-induced guanylate-binding protein 1	GBP1	0	0.0812683	0.869026		2	7	7	5		2	1	5	1	2	2	1	1	0	1	1	1	0	2	2	0	0	12.2	0	57.011		8	9	TRUE	FALSE	FALSE	FALSE	0.0609671	0.0244642		7622700	2194800	10434000	4672500	7053300	4377100	7232700	3463400
O75531	Barrier-to-autointegration factor;Barrier-to-autointegration factor, N-terminally processed	BANF1	0	0.0310694	0.870011		1	2	2	2		2	1	2	2	2	2	1	2	2	2	2	2	2	2	2	1	2	40.4	0	26.439		8	9	TRUE	FALSE	FALSE	FALSE	0.060475	0.00935282		8312700	9038700	9542700	12032000	11637000	11031000	12151000	9786100
Q16762	Thiosulfate sulfurtransferase	TST	0	0.123627	0.870585		1	5	5	5		1	2	3	1	0	3	3	0	2	2	0	1	1	0	0	1	1	22.6	0	17.639		6	6	TRUE	FALSE	FALSE	FALSE	0.0601888	0.0372154		738070	1979000	2059100	2527500	0	2002400	2384800	0
Q9UMX0	Ubiquilin-1	UBQLN1	0	0.0655008	0.871393		1	4	4	1		0	0	0	1	0	0	0	0	0	1	0	0	0	0	0	0	0	11.7	0	14.895		7	9	TRUE	FALSE	FALSE	FALSE	0.059786	0.0197177		2498000	3036800	2231800	2259300	0	2619300	1917900	1834700
Q9NR45	Sialic acid synthase	NANS	0	-0.0418701	0.871579		1	6	6	6		3	4	5	3	2	4	4	4	4	5	3	3	6	3	2	3	5	30.4	0	32.386		8	9	TRUE	FALSE	FALSE	FALSE	0.0596931	-0.0126042		9034900	5400500	6177600	5846000	4232400	6671000	10793000	5079600
P62158	Calmodulin	CALM1	0	-0.0440585	0.872543		1	7	6	6		4	6	4	4	4	4	6	4	5	4	4	6	4	4	1	6	2	45.6	0	70.668		8	9	TRUE	FALSE	FALSE	FALSE	0.0592132	-0.0132629		13256000	8032400	13647000	10419000	8637100	12002000	14283000	13830000
Q14203	Dynactin subunit 1	DCTN1	0	-0.0990781	0.87255		1	2	2	2		1	1	1	1	1	1	1	1	1	1	1	1	1	0	1	1	0	3.3	0	16.83		7	7	TRUE	FALSE	FALSE	FALSE	0.0592098	-0.0298255		985710	428100	1430300	1931200	1856800	1546900	2034800	0
Q9NZ01	Very-long-chain enoyl-CoA reductase	TECR	0	-0.0719358	0.873988		1	2	2	2		2	0	2	2	2	1	2	1	1	1	2	2	2	2	1	2	1	6.5	0	4.4767		7	9	TRUE	FALSE	FALSE	FALSE	0.0584943	-0.0216548		1884400	0	1422100	3139500	1793200	2455700	3154400	3195400
P19525	Interferon-induced, double-stranded RNA-activated protein kinase	EIF2AK2	0	0.0518946	0.874375		1	4	4	4		1	0	2	1	0	3	2	1	1	0	2	2	1	1	2	1	0	8.7	0	5.1672		6	7	TRUE	FALSE	FALSE	FALSE	0.0583024	0.0156218		602800	0	741690	959390	0	1121800	1119000	755080
Q03135	Caveolin-1	CAV1	0	-0.102559	0.875636		1	2	2	2		1	2	1	1	0	1	0	2	0	2	0	1	1	2	1	1	1	19.7	0	30.167		6	7	TRUE	FALSE	FALSE	FALSE	0.0576762	-0.0308733		1463200	1621100	1513000	2717300	0	1017200	0	2329800
P21291	Cysteine and glycine-rich protein 1	CSRP1	0	0.0525547	0.875659		1	2	2	2		1	2	1	1	1	1	1	1	1	1	1	2	1	1	1	1	1	19.2	0	18.09		8	9	TRUE	FALSE	FALSE	FALSE	0.0576648	0.0158205		3135300	6710400	3657700	2381400	7906100	4920000	3116500	5179400
P24539	ATP synthase F(0) complex subunit B1, mitochondrial	ATP5F1	0	-0.076335	0.877821		1	4	4	4		3	0	3	4	3	4	4	4	3	4	2	1	3	3	0	2	3	18.4	0	12.195		7	8	TRUE	FALSE	FALSE	FALSE	0.056594	-0.0229791		2996800	0	1832900	2902500	1745400	2712400	2962300	3292000
P47929	Galectin-7	LGALS7	0	0.165103	0.87975		1	8	8	8		5	6	4	1	5	3	5	6	5	5	7	0	3	8	3	2	3	63.2	0	104.75		8	8	TRUE	FALSE	FALSE	FALSE	0.0556407	0.0497009		9633300	44278000	16871000	1470200	10280000	5945200	24553000	47651000
P41091;Q2VIR3	Eukaryotic translation initiation factor 2 subunit 3;Putative eukaryotic translation initiation factor 2 subunit 3-like protein	EIF2S3;EIF2S3L	0	0.0808987	0.880286		2	5	5	5		3	2	4	2	2	2	2	2	2	4	3	2	1	4	0	3	1	17.4	0	40.639		8	8	TRUE	FALSE	FALSE	FALSE	0.0553761	0.0243529		2772400	12988000	4087000	1626500	1339400	1196000	1423900	1348900
P53004	Biliverdin reductase A	BLVRA	0	-0.0546518	0.881567		1	4	4	4		4	2	4	4	4	4	4	4	4	4	4	4	4	3	4	4	4	17.6	0	17.472		8	9	TRUE	FALSE	FALSE	FALSE	0.0547445	-0.0164518		3981700	1810900	4753800	6626500	6601000	8634600	13594000	7591400
Q9UBX5	Fibulin-5	FBLN5	0	-0.0821494	0.881752		1	3	3	3		2	0	1	1	2	1	2	2	1	3	0	3	3	1	1	3	3	7.6	0	16.964		7	8	TRUE	FALSE	FALSE	FALSE	0.0546535	-0.0247294		2149500	0	1188300	1412100	1457200	2104200	694530	939540
O75347	Tubulin-specific chaperone A	TBCA	0	0.0448194	0.882108		1	1	1	1		1	1	1	1	0	1	0	1	1	1	1	1	1	1	1	1	1	9.3	0	3.8775		6	9	TRUE	FALSE	FALSE	FALSE	0.0544783	0.013492		1330100	1419100	700850	807890	0	601300	0	913000
Q9UBF9	Myotilin	MYOT	0	-0.140988	0.88264		1	4	4	4		1	0	1	1	2	1	1	4	1	1	1	0	1	2	1	1	3	12.4	0	6.283		7	8	TRUE	FALSE	FALSE	FALSE	0.0542164	-0.0424416		2437500	0	846710	1111100	3542500	17377000	3004500	2705000
P49748	Very long-chain specific acyl-CoA dehydrogenase, mitochondrial	ACADVL	0	0.0924682	0.884691		1	9	9	9		6	1	5	6	4	8	7	6	5	7	8	1	6	7	4	3	7	19.5	0	31.641		8	9	TRUE	FALSE	FALSE	FALSE	0.0532083	0.0278357		6055000	636950	5934200	4941800	4037500	9895300	7198300	5975200
P55786	Puromycin-sensitive aminopeptidase	NPEPPS	0	-0.0199269	0.885018		2	13	13	13		8	11	9	9	7	8	9	10	6	9	9	6	5	9	6	6	8	19.6	0	35.821		8	9	TRUE	FALSE	FALSE	FALSE	0.0530477	-0.00599858		9225000	6905300	8694300	10219000	10906000	10093000	12111000	10385000
Q8IV08	Phospholipase D3	PLD3	0	0.0888332	0.885934		1	3	3	3		0	0	3	2	0	3	3	3	1	2	1	2	1	0	2	2	1	6.3	0	6.891		5	8	TRUE	FALSE	FALSE	FALSE	0.0525985	0.0267415		0	0	3046900	3998300	0	2009300	1576100	1242000
O75643	U5 small nuclear ribonucleoprotein 200 kDa helicase	SNRNP200	0	0.0643872	0.887529		1	13	13	13		4	5	7	5	1	8	4	5	1	12	8	2	1	2	1	3	5	9.7	0	50.981		8	9	TRUE	FALSE	FALSE	FALSE	0.0518176	0.0193825		2689600	2881200	4633100	4910600	1451800	6569200	5721000	3464400
P01834	Ig kappa chain C region	IGKC	0	0.0385507	0.890734		1	6	6	6		3	5	3	2	3	3	3	2	3	2	3	5	2	4	2	4	2	57.5	0	267.78		8	9	TRUE	FALSE	FALSE	FALSE	0.0502519	0.0116049		125190000	60627000	91303000	79180000	58012000	47223000	79139000	34858000
P11047	Laminin subunit gamma-1	LAMC1	0	0.0763165	0.893389		1	7	7	7		3	4	4	3	4	2	2	3	1	5	0	6	5	2	2	4	4	5.3	0	34.775		8	8	TRUE	FALSE	FALSE	FALSE	0.0489592	0.0229736		2843300	4604400	3470100	2444700	4101300	3271300	4718100	4758000
Q13162	Peroxiredoxin-4	PRDX4	0	0.0406995	0.894957		1	9	7	7		5	4	5	6	3	3	5	3	3	5	4	6	5	4	3	4	4	33.6	0	40.955		8	9	TRUE	FALSE	FALSE	FALSE	0.048198	0.0122518		8052700	5635100	12093000	5635700	3620900	5681900	7012600	2856300
P30837	Aldehyde dehydrogenase X, mitochondrial	ALDH1B1	0	-0.0880865	0.897125		1	2	2	2		1	1	0	1	2	2	0	1	1	1	2	2	2	0	2	2	1	5.4	0	4.2986		6	8	TRUE	FALSE	FALSE	FALSE	0.0471472	-0.0265167		697110	519870	0	1135400	1563300	1952400	0	2189400
P24666	Low molecular weight phosphotyrosine protein phosphatase	ACP1	0	0.0529956	0.897751		1	4	4	4		2	2	2	1	0	2	2	2	1	3	3	1	2	2	0	1	1	31.6	0	6.1145		7	8	TRUE	FALSE	FALSE	FALSE	0.0468442	0.0159533		1140500	1773400	1578400	1041500	0	1040000	1038500	869000
Q05707	Collagen alpha-1(XIV) chain	COL14A1	0	0.0903627	0.898231		1	20	20	20		13	4	11	14	7	7	2	14	6	11	0	15	13	8	11	12	7	17.9	0	136.57		8	8	TRUE	FALSE	FALSE	FALSE	0.0466121	0.0272019		14900000	10240000	12847000	17217000	8421500	9385600	1316300	12459000
Q16630	Cleavage and polyadenylation specificity factor subunit 6	CPSF6	0	-0.0233057	0.899172		1	2	2	2		1	2	2	2	1	1	1	2	1	2	2	1	1	1	1	1	1	7.1	0	16.783		8	9	TRUE	FALSE	FALSE	FALSE	0.0461573	-0.00701572		1503700	1360900	1684800	1714600	1135300	2018300	2156800	1432400
P49591	Serine--tRNA ligase, cytoplasmic	SARS	0	-0.0339491	0.89946		1	7	7	7		3	5	4	3	4	4	5	5	2	5	4	6	3	4	3	6	2	15.6	0	18.56		8	9	TRUE	FALSE	FALSE	FALSE	0.0460184	-0.0102197		7645900	3356000	2903500	5257400	3746000	4957100	7295300	5712700
P51149	Ras-related protein Rab-7a	RAB7A	0	0.0298776	0.900284		1	9	9	9		8	4	7	8	6	7	6	8	7	9	8	5	7	8	9	4	6	50.2	0	86.221		8	9	TRUE	FALSE	FALSE	FALSE	0.0456207	0.00899404		17180000	4808300	16644000	14023000	10268000	15163000	10325000	13250000
Q13561	Dynactin subunit 2	DCTN2	0	0.0163391	0.900994		1	6	6	6		3	6	5	3	4	5	3	3	5	3	3	3	5	4	4	4	4	23.9	0	16.763		8	9	TRUE	FALSE	FALSE	FALSE	0.0452781	0.00491857		3891600	4053100	3739200	4255400	4251800	4933100	4484300	4271700
P10155	60 kDa SS-A/Ro ribonucleoprotein	TROVE2	0	0.0395116	0.901547		1	2	2	2		2	2	2	2	2	2	2	2	2	2	2	2	2	1	2	2	2	4.5	0	7.3056		8	9	TRUE	FALSE	FALSE	FALSE	0.0450118	0.0118942		1655600	1602500	1580400	3092700	1976200	2641800	3668100	2501000
CON__P48668;P48668	Keratin, type II cytoskeletal 6C	KRT6C	0	0.126985	0.901918		2	46	46	0		0	0	0	0	0	0	0	0	0	0	0	0	0	0	0	0	0	54.6	0	323.31		8	9	TRUE	FALSE	FALSE	FALSE	0.0448328	0.0382263		506590000	313470000	766150000	966380000	506000000	728080000	847650000	3104200000
P54578	Ubiquitin carboxyl-terminal hydrolase 14	USP14	0	0.0799822	0.903122		1	5	5	5		1	0	3	3	2	4	2	4	3	5	3	0	2	4	2	1	0	13.6	0	8.5631		7	7	TRUE	FALSE	FALSE	FALSE	0.0442538	0.0240771		1463700	0	3114900	2556300	1802300	3664100	1469900	2245100
P31146	Coronin-1A	CORO1A	0	0.0448867	0.903217		1	5	5	5		3	3	3	4	3	4	4	3	3	3	3	4	3	3	4	4	3	19.3	0	60.1		8	9	TRUE	FALSE	FALSE	FALSE	0.044208	0.0135122		8859200	4431400	15852000	30685000	6962900	16824000	15356000	9744200
P13804	Electron transfer flavoprotein subunit alpha, mitochondrial	ETFA	0	0.0750686	0.903675		1	7	7	7		4	1	5	5	3	3	6	5	1	4	5	2	4	4	4	3	3	34.5	0	23.467		8	9	TRUE	FALSE	FALSE	FALSE	0.0439876	0.0225979		5470700	398570	4511600	8268800	2982900	5351100	8308100	5164200
P04179	Superoxide dismutase [Mn], mitochondrial	SOD2	0	-0.0352317	0.90402		1	6	6	6		3	3	2	3	2	2	2	1	1	2	2	4	2	1	3	2	2	29.7	0	68.2		8	9	TRUE	FALSE	FALSE	FALSE	0.0438221	-0.0106058		18226000	5667500	20453000	36568000	18484000	17724000	14649000	14087000
Q15149	Plectin	PLEC	0	0.02482	0.904066		1	121	121	115		55	70	90	74	78	67	46	74	75	87	77	46	63	78	64	61	59	32.7	0	323.31		8	9	TRUE	FALSE	FALSE	FALSE	0.0438	0.00747155		89623000	217170000	133490000	129750000	155570000	108390000	93814000	116830000
P46940	Ras GTPase-activating-like protein IQGAP1	IQGAP1	0	0.00988874	0.905379		1	44	44	44		28	26	34	31	23	26	28	31	25	35	31	16	27	28	27	24	22	37.3	0	316.85		8	9	TRUE	FALSE	FALSE	FALSE	0.0431694	0.00297681		52071000	43768000	51044000	52585000	45111000	46631000	46391000	43486000
Q562R1	Beta-actin-like protein 2	ACTBL2	0	0.130592	0.905641		1	9	1	1		1	1	1	1	1	1	1	1	1	1	1	1	1	1	1	1	1	19.9	0	13.096		8	9	TRUE	FALSE	FALSE	FALSE	0.0430441	0.039312		367360000	2860200	127120000	202160000	319970000	64823000	252320000	185120000
P11177	Pyruvate dehydrogenase E1 component subunit beta, mitochondrial	PDHB	0	0.0334129	0.906149		1	6	6	6		4	3	4	4	3	4	1	5	2	2	2	2	3	2	2	3	3	23.4	0	29.2		8	9	TRUE	FALSE	FALSE	FALSE	0.0428005	0.0100583		5983500	1991700	4707600	6658100	2673400	9554800	6770000	7983300
P01008	Antithrombin-III	SERPINC1	0	-0.0990515	0.906389		1	4	4	4		2	2	2	3	2	2	0	2	2	0	2	3	2	1	2	2	2	13.6	0	20.741		7	8	TRUE	FALSE	FALSE	FALSE	0.0426852	-0.0298175		4485500	1274500	1740400	6234800	4253500	3369300	0	5293100
P68871	Hemoglobin subunit beta;LVV-hemorphin-7;Spinorphin	HBB	0	-0.0534283	0.907043		1	18	18	11		6	8	4	9	8	9	8	8	9	5	9	7	8	10	6	10	8	76.9	0	323.31		8	9	TRUE	FALSE	FALSE	FALSE	0.0423723	-0.0160835		1470200000	830560000	531020000	2362200000	1432700000	5515200000	1692700000	1821900000
Q13765;E9PAV3	Nascent polypeptide-associated complex subunit alpha;Nascent polypeptide-associated complex subunit alpha, muscle-specific form	NACA	0	-0.0286864	0.908051		3	5	5	5		3	1	4	3	4	3	4	3	4	5	4	3	4	5	2	3	3	32.6	0	35.633		8	9	TRUE	FALSE	FALSE	FALSE	0.04189	-0.00863545		5061200	4567900	6594700	3128500	3308700	2742700	2594000	2759000
P63151;Q66LE6;Q00005	Serine/threonine-protein phosphatase 2A 55 kDa regulatory subunit B alpha isoform;Serine/threonine-protein phosphatase 2A 55 kDa regulatory subunit B delta isoform;Serine/threonine-protein phosphatase 2A 55 kDa regulatory subunit B beta isoform	PPP2R2A;PPP2R2D;PPP2R2B	0	-0.0476241	0.909111		3	2	2	2		1	0	2	1	1	1	1	1	1	1	1	1	1	1	1	1	1	5.6	0	15.433		7	9	TRUE	FALSE	FALSE	FALSE	0.0413829	-0.0143363		1371200	0	1053900	2729600	939960	2563000	3171900	1523200
Q6ZRV2	Protein FAM83H	FAM83H	0	-0.0805749	0.909602		1	5	5	5		0	2	2	2	0	2	2	2	2	3	4	0	2	4	0	3	2	7.4	0	9.8689		6	7	TRUE	FALSE	FALSE	FALSE	0.0411486	-0.0242555		0	2613400	1866100	1463300	0	2603600	1630200	1433200
Q9Y2A7	Nck-associated protein 1	NCKAP1	0	0.0663221	0.91014		1	4	4	4		1	0	1	1	0	1	2	2	2	0	1	0	1	0	1	2	1	4.6	0	8.664		6	6	TRUE	FALSE	FALSE	FALSE	0.0408917	0.0199649		1678300	0	1244800	992610	0	1067300	1275800	1388600
P00505	Aspartate aminotransferase, mitochondrial	GOT2	0	0.0362265	0.910309		1	6	6	6		4	4	5	4	2	4	3	4	6	5	5	2	4	3	3	3	4	15.8	0	31.856		8	9	TRUE	FALSE	FALSE	FALSE	0.0408112	0.0109053		8239700	10960000	8490200	5090100	3701000	4336800	3565900	3667500
O95994	Anterior gradient protein 2 homolog	AGR2	0	-0.188882	0.911681		2	7	7	7		4	2	4	3	0	5	2	0	0	5	0	0	7	0	1	5	7	46.3	0	124.47		6	5	TRUE	FALSE	FALSE	FALSE	0.0401569	-0.0568593		6294200	5196600	4318100	7238500	0	29340000	5090800	0
O75396	Vesicle-trafficking protein SEC22b	SEC22B	0	-0.0687957	0.91366		1	4	4	4		2	3	3	1	0	2	2	1	2	2	0	3	2	2	1	2	2	24.7	0	20.371		7	8	TRUE	FALSE	FALSE	FALSE	0.0392153	-0.0207096		1946500	3309300	4180200	1151600	0	1098500	1326600	1656600
P62269	40S ribosomal protein S18	RPS18	0	-0.0136958	0.914964		1	4	4	4		4	3	4	4	4	4	4	4	4	4	4	4	4	4	4	4	4	21.7	0	19.111		8	9	TRUE	FALSE	FALSE	FALSE	0.0385959	-0.00412285		12290000	11415000	11317000	10183000	8500600	9625200	11159000	7566300
Q9UN86	Ras GTPase-activating protein-binding protein 2	G3BP2	0	-0.0705861	0.915377		1	1	1	1		1	0	1	1	1	1	1	0	0	1	1	1	1	0	1	1	1	3.5	0	7.0383		6	7	TRUE	FALSE	FALSE	FALSE	0.0384002	-0.0212485		810460	0	1241300	2064300	1784500	1165500	1347000	0
P63173	60S ribosomal protein L38	RPL38	0	-0.0251023	0.917314		1	2	2	2		2	2	2	2	2	2	2	1	2	2	2	1	2	2	2	2	2	31.4	0	6.7414		8	9	TRUE	FALSE	FALSE	FALSE	0.0374821	-0.00755654		3538500	2370100	5734600	3999100	4930500	5233200	6366700	2982300
P30044	Peroxiredoxin-5, mitochondrial	PRDX5	0	-0.0265502	0.91777		1	10	10	10		6	8	6	6	6	6	6	7	5	7	6	7	6	7	6	10	6	37.4	0	183.78		8	9	TRUE	FALSE	FALSE	FALSE	0.0372663	-0.00799242		26696000	17123000	21624000	20296000	18345000	26775000	25000000	17317000
P00488	Coagulation factor XIII A chain	F13A1	0	-0.0619835	0.919287		1	12	12	12		9	2	10	10	9	8	6	9	4	8	2	5	10	7	8	6	10	22.1	0	44.46		8	9	TRUE	FALSE	FALSE	FALSE	0.0365488	-0.0186589		19838000	1264600	13319000	24594000	26672000	17691000	10007000	26431000
P46977	Dolichyl-diphosphooligosaccharide--protein glycosyltransferase subunit STT3A	STT3A	0	-0.0223305	0.92014		1	6	6	6		3	3	5	4	4	2	4	2	2	4	2	3	5	2	4	3	4	10.4	0	16.269		8	9	TRUE	FALSE	FALSE	FALSE	0.036146	-0.00672215		4519100	3145600	3718300	3774500	3010300	2009900	4294600	2515100
P07305	Histone H1.0;Histone H1.0, N-terminally processed	H1F0	0	0.0635556	0.921051		1	2	2	2		2	2	1	1	1	2	2	2	2	2	2	1	2	0	1	2	2	10.8	0	9.7256		7	8	TRUE	FALSE	FALSE	FALSE	0.0357165	0.0191322		2207300	6252200	0	1260500	2119300	3159800	1596100	862410
P30419	Glycylpeptide N-tetradecanoyltransferase 1	NMT1	0	0.0262765	0.921544		2	4	4	4		1	2	2	3	1	2	3	2	3	2	3	1	2	1	2	1	1	14.1	0	7.8151		8	9	TRUE	FALSE	FALSE	FALSE	0.0354842	0.00791001		1664900	2913900	917740	2446600	2142400	2252600	2307500	2741400
P01009	Alpha-1-antitrypsin;Short peptide from AAT	SERPINA1	0	-0.032501	0.923497		1	14	14	14		12	9	7	11	12	9	10	11	9	10	7	11	11	12	7	9	9	43.3	0	235.18		8	9	TRUE	FALSE	FALSE	FALSE	0.0345644	-0.00978378		52442000	39973000	11760000	32984000	35807000	32928000	27261000	36386000
P07954	Fumarate hydratase, mitochondrial	FH	0	0.0200729	0.924797		1	8	8	8		6	5	7	7	3	5	4	7	4	8	8	4	6	4	6	4	5	29.2	0	47.09		8	9	TRUE	FALSE	FALSE	FALSE	0.0339534	0.00604254		5897500	9101800	6952400	5731400	3769100	5691300	6725800	6450500
Q13595	Transformer-2 protein homolog alpha	TRA2A	0	-0.0266419	0.92617		1	2	2	2		1	1	2	1	0	1	1	1	1	1	1	1	1	1	1	1	1	8.2	0	4.1062		7	9	TRUE	FALSE	FALSE	FALSE	0.0333093	-0.00802002		619390	1211000	881810	522290	0	925280	1224300	669420
P0C0L5	Complement C4-B;Complement C4 beta chain;Complement C4-B alpha chain;C4a anaphylatoxin;C4b-B;C4d-B;Complement C4 gamma chain	C4B	0	0.07372	0.927424		1	27	27	2		1	2	0	2	2	1	1	2	1	0	0	1	0	2	1	0	2	25.9	0	308.74		8	9	TRUE	FALSE	FALSE	FALSE	0.0327218	0.0221919		20685000	28211000	1115300	30859000	32670000	32352000	24685000	35600000
P29034	Protein S100-A2	S100A2	0	-0.107616	0.927581		1	4	4	4		1	4	1	1	1	0	0	3	3	1	2	0	1	2	1	3	0	22.4	0	18.194		6	7	TRUE	FALSE	FALSE	FALSE	0.0326481	-0.0323958		2539600	90438000	1792600	5328100	1487200	0	0	9958500
P49411	Elongation factor Tu, mitochondrial	TUFM	0	0.0182574	0.928905		1	9	9	9		8	6	7	6	5	8	6	6	7	8	5	4	5	4	4	7	6	28.1	0	42.522		8	9	TRUE	FALSE	FALSE	FALSE	0.0320287	0.00549603		15095000	10070000	14591000	12476000	9542500	11748000	15248000	9040100
Q99729	Heterogeneous nuclear ribonucleoprotein A/B	HNRNPAB	0	0.0254786	0.929621		1	4	4	4		4	1	4	4	4	4	4	3	2	4	4	2	3	3	3	3	4	14.2	0	10.134		8	9	TRUE	FALSE	FALSE	FALSE	0.031694	0.00766983		5775100	1705000	6768500	8129900	5311800	8268300	8638900	5585600
Q15126	Phosphomevalonate kinase	PMVK	0	-0.0325194	0.931675		1	1	1	1		1	1	1	1	0	1	1	1	1	1	1	1	1	1	0	1	1	6.8	0	12.575		7	8	TRUE	FALSE	FALSE	FALSE	0.0307356	-0.0097893		600870	657250	686120	1628500	0	936310	1524100	1513300
P68402	Platelet-activating factor acetylhydrolase IB subunit beta	PAFAH1B2	0	0.0272348	0.932587		1	3	3	3		2	3	2	2	2	2	2	2	2	3	2	2	2	2	2	2	2	21.8	0	31.973		8	9	TRUE	FALSE	FALSE	FALSE	0.0303104	0.00819849		5291600	3343800	2168700	9211700	5368900	4922300	8074900	8249000
Q9UBE0	SUMO-activating enzyme subunit 1;SUMO-activating enzyme subunit 1, N-terminally processed	SAE1	0	-0.0255998	0.933978		1	2	2	2		2	2	2	2	2	2	2	2	2	2	2	2	1	1	2	1	2	12.1	0	28.137		8	9	TRUE	FALSE	FALSE	FALSE	0.0296633	-0.0077063		2631000	1419000	2072100	4244600	3622600	4226800	4871100	2743400
Q9UBQ7	Glyoxylate reductase/hydroxypyruvate reductase	GRHPR	0	0.0140664	0.934311		1	3	3	3		3	2	3	2	2	3	2	2	1	3	2	3	2	3	2	1	3	17.4	0	10.662		8	9	TRUE	FALSE	FALSE	FALSE	0.0295087	0.00423439		2872200	2468100	2597700	2982500	2208300	5515400	3679600	3419900
P01042	Kininogen-1;Kininogen-1 heavy chain;T-kinin;Bradykinin;Lysyl-bradykinin;Kininogen-1 light chain;Low molecular weight growth-promoting factor	KNG1	0	0.0456292	0.935019		1	2	2	2		1	2	0	2	2	2	0	2	1	0	1	2	0	1	2	1	2	4.3	0	11.473		6	7	TRUE	FALSE	FALSE	FALSE	0.0291794	0.0137358		1601800	3136700	0	1101800	1366200	1277300	0	785650
Q16795	NADH dehydrogenase [ubiquinone] 1 alpha subcomplex subunit 9, mitochondrial	NDUFA9	0	-0.0403582	0.935457		1	4	4	4		3	1	1	3	1	3	2	3	2	2	2	4	1	1	1	2	2	17	0	15.965		8	9	TRUE	FALSE	FALSE	FALSE	0.0289763	-0.012149		2576500	640410	977830	5824500	2436700	3813400	4065500	3642800
A6NHL2	Tubulin alpha chain-like 3	TUBAL3	0	-0.0637581	0.935821		1	3	1	1		1	0	1	1	1	1	1	1	1	1	1	1	1	1	1	1	1	6.3	0	10.13		7	8	TRUE	FALSE	FALSE	FALSE	0.0288071	-0.0191931		3736400	0	4780700	2875400	6164900	4542400	3063900	1810400
P07900	Heat shock protein HSP 90-alpha	HSP90AA1	0	0.0181735	0.937586		3	24	13	13		12	9	11	10	12	10	11	11	12	12	11	9	12	12	10	9	10	34.3	0	274.1		8	9	TRUE	FALSE	FALSE	FALSE	0.0279887	0.00547077		44758000	43063000	40522000	31735000	40635000	24486000	26128000	29842000
O43294	Transforming growth factor beta-1-induced transcript 1 protein	TGFB1I1	0	0.0528873	0.938331		1	4	4	4		1	3	1	2	3	2	1	4	1	2	1	4	1	1	3	3	1	12.6	0	108.97		8	9	TRUE	FALSE	FALSE	FALSE	0.0276438	0.0159207		13768000	17609000	10179000	32608000	64565000	23333000	13583000	229560000
P69905	Hemoglobin subunit alpha	HBA1	0	-0.03023	0.942188		2	13	13	8		5	4	5	6	6	6	6	8	8	5	6	5	6	7	4	7	6	69	0	248.95		8	9	TRUE	FALSE	FALSE	FALSE	0.0258626	-0.00910015		646110000	446890000	245320000	1194600000	725110000	1705900000	756990000	833240000
P61225	Ras-related protein Rap-2b	RAP2B	0	0.0436626	0.94322		1	2	2	1		1	1	1	1	1	1	1	1	1	1	1	1	1	1	1	0	1	12	0.0022198	3.3623		8	8	TRUE	FALSE	FALSE	FALSE	0.025387	0.0131438		1873100	159650	1910900	2121400	2534400	1870500	1889200	1800000
Q8WZ42	Titin	TTN	0	-0.0972964	0.945783		1	75	75	75		18	4	4	1	5	10	3	63	2	1	1	0	5	19	2	20	57	3.4	0	182.62		8	8	TRUE	FALSE	FALSE	FALSE	0.0242084	-0.0292891		12844000	601110	14479000	78691	1920200	3523300	1094300	70879000
P08123	Collagen alpha-2(I) chain	COL1A2	0	-0.0418077	0.946193		1	5	5	5		2	3	3	2	4	2	1	3	2	2	2	4	3	2	4	3	2	5.1	0	105.29		8	9	TRUE	FALSE	FALSE	FALSE	0.0240201	-0.0125854		93962000	18562000	98715000	99989000	107710000	40128000	6948500	69433000
P52209	6-phosphogluconate dehydrogenase, decarboxylating	PGD	0	0.019564	0.946451		1	15	15	15		11	9	13	11	8	11	8	10	8	12	14	9	11	10	8	9	11	36.9	0	255.08		8	9	TRUE	FALSE	FALSE	FALSE	0.0239019	0.00588935		40158000	39946000	46536000	21672000	18032000	21860000	21457000	21437000
P50914	60S ribosomal protein L14	RPL14	0	0.0119447	0.948186		1	2	2	2		2	2	2	2	2	2	2	2	2	2	2	2	2	2	2	2	1	11.2	0	27.037		8	9	TRUE	FALSE	FALSE	FALSE	0.0231063	0.0035957		7507800	6708800	11266000	6066000	5558300	4589700	8261200	6048100
P26038	Moesin	MSN	0	0.010782	0.949147		2	19	19	11		8	9	9	7	9	7	8	8	7	9	9	9	8	8	7	11	7	29.6	0	207.64		8	9	TRUE	FALSE	FALSE	FALSE	0.0226666	0.00324572		69156000	36548000	64472000	84138000	72010000	71144000	80794000	76540000
P06702	Protein S100-A9	S100A9	0	-0.0341686	0.949651		1	9	9	9		5	5	6	6	5	6	6	6	6	6	5	5	6	6	6	6	6	59.6	0	323.31		8	9	TRUE	FALSE	FALSE	FALSE	0.0224362	-0.0102858		93345000	115710000	113390000	135760000	38005000	65038000	109600000	110940000
P22392	Nucleoside diphosphate kinase B	NME2	0	-0.012384	0.952191		2	7	7	3		3	3	3	3	3	3	3	3	3	3	3	3	3	3	3	3	3	53.9	0	43.135		8	9	TRUE	FALSE	FALSE	FALSE	0.0212759	-0.00372795		24271000	44731000	26693000	25904000	20069000	16409000	15203000	19736000
P12109	Collagen alpha-1(VI) chain	COL6A1	0	-0.02493	0.955684		1	18	18	18		16	14	15	14	16	16	13	16	14	16	11	15	17	15	15	14	16	24.8	0	323.31		8	9	TRUE	FALSE	FALSE	FALSE	0.0196857	-0.00750467		134790000	95751000	133510000	115380000	141440000	71752000	62408000	82232000
Q15056	Eukaryotic translation initiation factor 4H	EIF4H	0	-0.00855905	0.957132		1	3	3	3		2	2	2	2	2	2	1	2	2	2	2	2	1	2	2	3	1	19.4	0	23.875		8	9	TRUE	FALSE	FALSE	FALSE	0.0190281	-0.00257653		3284500	2991100	3970100	2435900	2429800	3216900	2488200	2406700
P05155	Plasma protease C1 inhibitor	SERPING1	0	0.0283862	0.958933		1	4	4	4		1	1	1	4	1	3	1	1	1	1	0	3	1	4	3	1	3	10.6	0	16.252		8	8	TRUE	FALSE	FALSE	FALSE	0.0182116	0.00854511		1992700	1364200	1306800	4576300	2143700	4121600	3108400	4105300
O60664	Perilipin-3	PLIN3	0	0.0368536	0.960607		1	12	12	12		4	9	8	6	5	7	0	8	10	9	7	4	6	9	2	7	0	46.8	0	160.88		7	8	TRUE	FALSE	FALSE	FALSE	0.0174542	0.011094		7665000	25371000	9031400	7156800	5400300	6597100	0	11567000
Q15005	Signal peptidase complex subunit 2	SPCS2	0	0.0221402	0.961772		1	3	3	3		3	1	1	1	0	1	1	1	2	3	1	1	1	3	1	1	0	21.2	0	16.488		7	8	TRUE	FALSE	FALSE	FALSE	0.0169278	0.00666486		2534600	2006900	3081800	2354500	0	2824900	6209600	1024300
P23368	NAD-dependent malic enzyme, mitochondrial	ME2	0	0.0141725	0.962614		1	2	2	2		1	0	2	1	1	1	1	0	0	1	1	1	0	1	0	0	0	3.9	0	5.1241		6	4	TRUE	FALSE	FALSE	FALSE	0.0165476	0.00426636		431340	0	597230	469240	361980	528930	497630	0
Q96C19	EF-hand domain-containing protein D2	EFHD2	0	0.0157208	0.962726		2	5	5	5		4	1	4	2	1	2	4	3	2	3	2	3	2	1	2	3	1	22.1	0	7.6836		8	9	TRUE	FALSE	FALSE	FALSE	0.0164973	0.00473244		2698800	545150	2476600	2463100	1708000	2782100	2829100	2220800
O00468	Agrin;Agrin N-terminal 110 kDa subunit;Agrin C-terminal 110 kDa subunit;Agrin C-terminal 90 kDa fragment;Agrin C-terminal 22 kDa fragment	AGRN	0	0.0315465	0.96285		1	7	7	7		0	2	1	1	6	3	3	3	1	1	2	3	3	0	3	2	1	4.5	0	12.605		7	8	TRUE	FALSE	FALSE	FALSE	0.0164414	0.00949644		0	1083100	552980	715270	5725800	2288500	2107600	1526000
Q9BRA2	Thioredoxin domain-containing protein 17	TXNDC17	0	0.0190402	0.9636		1	2	2	2		1	1	2	2	2	2	1	2	2	2	2	1	2	2	2	2	1	19.5	0	8.273		8	9	TRUE	FALSE	FALSE	FALSE	0.0161032	0.00573168		2782800	6309700	2888900	1856800	1237200	1878500	1235800	2739200
P48454;Q08209;P16298	Serine/threonine-protein phosphatase 2B catalytic subunit gamma isoform;Serine/threonine-protein phosphatase 2B catalytic subunit alpha isoform;Serine/threonine-protein phosphatase 2B catalytic subunit beta isoform	PPP3CC;PPP3CA;PPP3CB	0	0.0245074	0.963938		3	1	1	1		1	1	1	1	1	1	1	1	1	1	1	1	1	1	1	1	1	2	0	5.7753		8	9	TRUE	FALSE	FALSE	FALSE	0.015951	0.00737747		3271200	212060	3117300	2790400	3268500	3300800	2298000	2532000
P39060	Collagen alpha-1(XVIII) chain;Endostatin	COL18A1	0	-0.0221933	0.965261		1	7	7	7		4	2	4	1	1	3	1	1	2	3	0	6	3	3	2	1	3	7.6	0	114.8		8	8	TRUE	FALSE	FALSE	FALSE	0.0153554	-0.00668084		2149100	6523000	3639600	3785700	2192000	2534200	3892100	1384200
P46779	60S ribosomal protein L28	RPL28	0	0.0334418	0.96557		1	2	2	2		0	2	1	0	1	1	1	1	1	1	0	0	1	1	1	1	1	20.4	0	11.084		6	7	TRUE	FALSE	FALSE	FALSE	0.0152164	0.010067		0	4605300	4072200	0	2993600	4344300	3694000	5437700
P35237	Serpin B6	SERPINB6	0	-0.0198058	0.966348		1	5	5	5		2	1	2	3	0	3	0	5	1	1	0	2	2	2	1	3	3	17.6	0	11.727		6	8	TRUE	FALSE	FALSE	FALSE	0.0148665	-0.00596213		1810200	1654700	1490200	1156500	0	832550	0	3065000
P98160	Basement membrane-specific heparan sulfate proteoglycan core protein;Endorepellin;LG3 peptide	HSPG2	0	0.0180215	0.966714		1	30	30	30		15	16	17	16	21	19	17	19	12	19	4	25	20	12	19	20	19	12.1	0	259.52		8	9	TRUE	FALSE	FALSE	FALSE	0.0147022	0.005425		21335000	31725000	15901000	25088000	52813000	27238000	26505000	36336000
P04083	Annexin A1	ANXA1	0	0.0145678	0.96792		1	24	24	24		15	19	16	15	14	16	19	19	16	16	15	14	19	17	13	19	18	61	0	323.31		8	9	TRUE	FALSE	FALSE	FALSE	0.0141605	0.00438534		245310000	327470000	144590000	221530000	66620000	181190000	159260000	175780000
P49585	Choline-phosphate cytidylyltransferase A	PCYT1A	0	-0.0238819	0.970432		2	5	5	5		2	1	3	2	3	4	1	1	4	2	4	0	1	3	2	4	2	21.5	0	13.786		8	8	TRUE	FALSE	FALSE	FALSE	0.0130351	-0.00718915		1414800	3232500	2287800	2021300	2171800	3636900	671520	1594200
Q13148	TAR DNA-binding protein 43	TARDBP	0	-0.0144975	0.970498		1	4	4	4		3	3	4	3	3	3	3	2	1	4	3	1	1	2	3	2	3	16.9	0	43.901		8	9	TRUE	FALSE	FALSE	FALSE	0.0130055	-0.00436417		4089000	1062300	5457400	7482600	4318100	4848300	4122500	4036900
P21399	Cytoplasmic aconitate hydratase	ACO1	0	0.0267071	0.97062		1	5	5	5		1	4	3	3	2	1	1	3	0	2	2	4	2	0	4	3	2	10.5	0	19.035		8	7	TRUE	FALSE	FALSE	FALSE	0.0129506	0.00803965		1198200	1441300	1896200	3610000	3467600	1061800	1640500	2806600
P62333	26S protease regulatory subunit 10B	PSMC6	0	0.00513944	0.97231		1	7	7	7		3	6	4	4	4	4	4	3	5	5	5	2	3	4	4	4	3	28.8	0	32.444		8	9	TRUE	FALSE	FALSE	FALSE	0.0121952	0.00154712		6206200	5355300	6324000	6924000	6890400	7904800	8074100	6912100
O15173	Membrane-associated progesterone receptor component 2	PGRMC2	0	0.0193172	0.974626		1	4	4	4		2	0	3	2	2	2	3	1	2	3	2	1	2	0	1	2	1	24.7	0	14.523		7	8	TRUE	FALSE	FALSE	FALSE	0.0111618	0.00581505		2446200	0	4504600	3466400	2047700	2142200	4977300	2941000
P06744	Glucose-6-phosphate isomerase	GPI	0	0.00744192	0.974911		1	16	16	10		4	7	5	6	6	7	6	8	8	6	6	6	4	5	3	8	4	43.2	0	182.46		8	9	TRUE	FALSE	FALSE	FALSE	0.0110349	0.00224024		24433000	28135000	15302000	19823000	26073000	16218000	16449000	21924000
P46976	Glycogenin-1	GYG1	0	-0.0064477	0.977919		1	1	1	1		1	1	1	1	1	1	1	1	1	1	1	1	1	1	1	1	1	4	0	10.233		8	9	TRUE	FALSE	FALSE	FALSE	0.00969721	-0.00194095		1786800	895390	1112300	705080	1093100	840550	1092900	809730
Q9P2J5	Leucine--tRNA ligase, cytoplasmic	LARS	0	0.00894623	0.977943		1	6	6	6		2	1	3	2	1	5	3	6	2	5	2	2	3	2	3	4	3	7.5	0	11.712		8	9	TRUE	FALSE	FALSE	FALSE	0.00968645	0.00269308		1928200	1823800	2505300	2658900	531500	2938300	3192500	2939500
Q8N1G4	Leucine-rich repeat-containing protein 47	LRRC47	0	0.00674532	0.978092		1	4	4	4		2	3	3	2	2	1	1	1	2	3	1	2	1	2	2	2	2	9.8	0	18.018		8	9	TRUE	FALSE	FALSE	FALSE	0.0096205	0.00203054		2744400	5927600	1830900	2663500	2392100	2742400	3209000	1639100
P00915	Carbonic anhydrase 1	CA1	0	-0.0129926	0.979139		1	7	7	7		3	5	3	4	3	5	3	6	4	3	4	2	4	7	3	4	4	43.3	0	100.08		8	9	TRUE	FALSE	FALSE	FALSE	0.0091556	-0.00391116		8742000	6136400	1963900	12181000	7515600	21559000	9133700	9211700
[truncated: 386 more rows]
[truncated: 16 more columns]
